# Supplementary material for: Perioperative Profiles of Immune Cells in Patients with Postoperative Delirium After Cardiac Surgery with Cardiopulmonary Bypass
Source: Biomedicines. 2025 Dec 1;13(12):2962. doi: 10.3390/biomedicines13122962 (PMC12730709; doi:10.3390/biomedicines13122962)
Supplement: Supplementary file 1 [file biomedicines-13-02962-s001.zip]

Archive with 6 entries (6 files):
- Tables and Figures.pdf
- dataset S1-TBNKMO.xlsx
- dataset S2-T cells subtypes.xlsx
- dataset S3-Mo-mac cells subtype.xlsx
- dataset S4-B cells subtype.xlsx
- dataset S5-NK cells subtype.xlsx
