# Supplementary material for: Perioperative Profiles of Immune Cells in Patients with Postoperative Delirium After Cardiac Surgery with Cardiopulmonary Bypass
Source: Biomedicines. 2025 Dec 1;13(12):2962. doi: 10.3390/biomedicines13122962 (PMC12730709; doi:10.3390/biomedicines13122962)
Supplement: Supplementary file 1 [file biomedicines-13-02962-s001.zip › dataset S1-TBNKMO.xlsx]

## Sheet: DEGs
DEGs in T cells, Mo-mac, B cells, NK cells (POD vs.Non-POD)
T cells								Mo-mac								B cells								NK
Pre CPB				Post 24h				Pre CPB				Post 24h				Pre CPB				Post 24h				Pre CPB				Post 24h
Genename	p value	avg_log2FC	Sig	Genename	p value	avg_log2FC	Sig	Genename	p value	avg_log2FC	Sig	Genename	p value	avg_log2FC	Sig	Genename	p value	avg_log2FC	Sig	Genename	p value	avg_log2FC	Sig	Genename	p value	avg_log2FC	Sig	Genename	p value	avg_log2FC	Sig
LDLRAP1	1.0556e-51	-0.317165	down	S1PR1	4.32995e-51	-0.275024	down	MTATP6P1	8.02156e-13	0.30074	up	ENO1	2.74589e-09	0.405718	up	ACTG1	3.74148e-09	-0.262011	down	ABCA1	2.28287e-07	-0.293568	down	RPS6KA1	0.000601723	0.285103	up	MTATP6P1	5.22793e-11	0.323842	up
RPL22	2.20832e-63	-0.354575	down	CD48	3.54076e-53	-0.312025	down	RBP7	9.12558e-67	-1.02928	down	MTATP6P1	9.7812e-33	1.02305	up	ADGRE5	7.66061e-09	0.260258	up	ACTB	6.66408e-24	-0.273856	down	AK5	6.5559e-18	0.628546	up	FHL3	3.73502e-09	-0.377021	down
SCP2	6.39712e-39	0.316175	up	TRAF3IP3	6.79013e-64	-0.298435	down	SYTL1	3.90539e-14	0.391214	up	RBP7	2.20531e-19	-0.964299	down	AFF3	1.45346e-42	-0.602864	down	ACTG1	6.04488e-26	-0.546562	down	SCP2	0.00014915	0.283709	up	S1PR1	6.871e-16	-0.353816	down
TGFBR3	1.89029e-40	0.333543	up	ENSG00000213058	0	-0.941859	down	TNFRSF1B	3.45259e-49	0.596652	up	AGO4	7.73108e-07	-0.355007	down	AHNAK	1.50848e-14	0.423336	up	AFF3	2.07076e-08	-0.27107	down	MAD2L2	0.000868274	0.295793	up	TGFBR3	5.98171e-09	-0.261491	down
TPM3	6.8746e-57	0.273022	up	ID3	1.42975e-108	-0.46496	down	PADI4	2.0983e-19	-0.466432	down	FAAP20	4.35062e-16	-0.431602	down	ANKRD44	2.90653e-07	-0.274897	down	AHNAK	0.000527386	0.267312	up	S100A8	1.08134e-19	-0.568308	down	TSPAN2	9.01131e-09	-0.262928	down
PYHIN1	5.50523e-26	0.290854	up	CHRM3-AS2	5.4715e-55	-0.313553	down	S100A8	2.28891e-101	-1.1423	down	PADI4	1.76049e-08	-0.746248	down	ANXA2	3.01783e-12	0.389486	up	ANXA4	2.02743e-07	-0.30288	down	S100A9	5.23592e-20	-0.566534	down	PTPN22	7.17808e-11	-0.32799	down
SELL	3.42093e-55	-0.42902	down	RPS8	1.59269e-127	-0.262683	down	S100A9	2.45594e-107	-1.17042	down	VAV3	8.53892e-07	-0.282042	down	ANXA6	3.91776e-10	0.282325	up	ANXA6	9.61244e-07	0.269299	up	CD2	2.38584e-23	-0.78651	down	CD160	4.85721e-15	-0.415579	down
CAPN2	5.48072e-43	0.338316	up	C1orf21	4.38405e-18	0.263289	up	S100A12	1.21228e-94	-1.32678	down	SORT1	7.11291e-10	-0.28781	down	B2M	2.38505e-31	0.262143	up	APLP2	3.56354e-05	-0.262267	down	XCL2	0.000587097	-0.350324	down	FASLG	2.82823e-17	-0.457263	down
ENSG00000213058	0	-1.20344	down	RUNX3	5.74705e-62	0.433456	up	CD1D	4.87971e-30	-0.446448	down	S100A8	4.28929e-71	-1.40504	down	BACH2	1.25294e-20	-0.49492	down	BACH2	5.60657e-07	-0.282661	down	SH2D1B	3.85414e-09	0.420485	up	XCL2	7.37712e-17	-0.536625	down
RPL11	1.26397e-150	-0.297602	down	ENSG00000224114	1.16624e-122	-0.385583	down	SFT2D2	1.40789e-11	0.368901	up	S100A9	5.22089e-27	-0.897859	down	BASP1	2.28249e-11	0.322039	up	BLOC1S2	9.0675e-08	-0.319675	down	IVNS1ABP	0.00639837	-0.265496	down	NIBAN1	3.63582e-10	0.323713	up
FCRL6	3.16384e-66	0.427124	up	CD52	3.10819e-80	-0.294117	down	SH2D1B	1.07069e-33	0.355652	up	S100A12	1.91995e-48	-1.98426	down	BCL7A	1.13671e-07	-0.260672	down	BMP2K	1.20138e-07	0.278331	up	ADSS2	0.00136496	-0.277671	down	XCL1	1.20534e-16	-0.597667	down
TAGLN2	9.54548e-60	0.335054	up	RCAN3	1.99905e-25	-0.261753	down	RGS2	1.02012e-10	-0.404936	down	CD1D	0.000565606	-0.283591	down	BIRC3	5.01649e-07	0.270445	up	BTG1	1.822e-25	0.390206	up	ENSG00000213058	1.29704e-65	-1.10018	down	SELL	9.18012e-05	-0.481821	down
RPS8	5.05079e-264	-0.356517	down	IFI6	5.64184e-120	0.585858	up	CREG1	2.10368e-16	-0.365011	down	QSOX1	7.53262e-07	-0.277823	down	BRD2	3.97096e-09	-0.283224	down	C7orf50	2.31337e-16	-0.449736	down	RPL11	3.64588e-11	-0.271324	down	IVNS1ABP	7.09815e-14	-0.382239	down
THEMIS2	1.46232e-195	-0.604419	down	IFI44L	9.42888e-114	0.585175	up	SELL	8.25827e-26	-0.555131	down	NIBAN1	2.75991e-09	-0.374537	down	BTG1-DT	4.06153e-13	-0.363915	down	CALHM6	2.26261e-06	-0.285199	down	FCRL6	0.00106531	0.293635	up	BTG2	4.3988e-12	-0.313273	down
C1orf21	1.58113e-34	0.313976	up	ISG15	6.96213e-88	0.465034	up	BATF3	3.64426e-10	0.293107	up	RGS2	3.4573e-41	-1.6931	down	C12orf75	1.41954e-14	0.327959	up	CALR	2.25096e-06	-0.298507	down	TAGLN2	3.43841e-06	0.31955	up	SLAMF7	2.70848e-10	-0.28729	down
RUNX3	1.04258e-71	0.454173	up	RPL5	2.14768e-139	-0.335216	down	CACYBP	6.30657e-08	0.275689	up	SELL	4.34909e-15	-0.8858	down	CALHM6	6.64644e-21	-0.397114	down	CARMIL1	2.60174e-08	0.341513	up	FCER1G	6.54977e-56	0.810417	up	PTPRC	3.89956e-14	-0.35149	down
CD247	1.01686e-38	0.261611	up	PTP4A2	1.25113e-75	0.383204	up	PTPRC	3.1187e-41	0.557864	up	IVNS1ABP	1.5942e-08	-0.419956	down	CAPG	6.16432e-12	0.345982	up	CCDC191	2.4646e-09	-0.291768	down	RPS8	1.86509e-15	-0.334945	down	TIMM17A	9.8575e-07	-0.279349	down
ENSG00000224114	2.51915e-227	-0.488981	down	CDC42	3.20337e-61	0.37309	up	ENSG00000213058	4.80737e-283	-1.80092	down	BTG2	1.09337e-09	-0.496752	down	CCND3	3.59871e-15	-0.273671	down	CCND3	4.41151e-15	0.378301	up	THEMIS2	1.08498e-25	-0.770995	down	ENSG00000213058	4.92658e-20	-0.505863	down
FCMR	3.36801e-84	-0.434362	down	TXNIP	0	0.712329	up	CDA	2.07052e-83	-0.999815	down	COP1	6.41422e-08	-0.279436	down	CD69	5.98829e-52	1.05168	up	CD40	1.44382e-05	-0.266427	down	RPS27	7.26436e-31	-0.471709	down	GLUL	9.81306e-11	0.286612	up
SH3BGRL3	1.9739e-225	0.564562	up	CITED4	5.9503e-52	0.312097	up	PGD	8.10632e-15	-0.375897	down	GNPAT	7.18121e-08	0.282515	up	CD72	4.6398e-16	-0.412188	down	CD52	3.34864e-17	-0.270051	down	SH3BGRL3	1.58086e-20	0.363678	up	TAGLN2	3.31093e-13	-0.284016	down
ZNF683	1.88142e-67	0.46203	up	SMAP2	1.69395e-137	0.528771	up	ENSG00000285646	9.90794e-24	-0.318796	down	NSL1	1.24297e-08	0.33584	up	CD79B	1.81988e-17	-0.28305	down	CD69	3.98976e-16	0.609771	up	FCGR3A	2.6737e-07	0.267223	up	DDOST	1.09036e-13	-0.381719	down
FCGR3A	2.79325e-132	0.731873	up	SH3YL1	3.56775e-45	-0.346014	down	TNFRSF8	9.50822e-11	0.292882	up	KIAA0040	1.22048e-08	-0.54073	down	CD82	9.7406e-09	0.264528	up	CD74	4.35504e-42	-0.320338	down	ENSA	1.61462e-05	0.327548	up	RPA2	4.20071e-12	-0.277768	down
RCAN3	3.99801e-85	-0.47259	down	ZFP36L2	7.83009e-134	0.472082	up	FCER1G	5.82606e-94	0.78474	up	ADSS2	3.49779e-09	-0.272358	down	CHI3L2	6.63839e-33	-0.522412	down	CD79B	2.81891e-33	-0.512416	down	TSTD1	0.000725859	-0.277165	down	RUNX3	3.51719e-23	0.433687	up
JUN	1.66153e-126	0.470008	up	DUSP2	1.22608e-72	0.698559	up	C1QA	7.87364e-15	0.280722	up	CDA	1.60854e-25	-1.21775	down	CIB1	1.38728e-08	0.274044	up	CFLAR	7.21556e-11	0.394481	up	SDF4	1.42906e-05	0.303551	up	UTS2	2.48645e-12	-0.461698	down
TSTD1	1.52412e-56	-0.335986	down	MGAT4A	4.0765e-95	0.403579	up	ENSG00000224114	7.90585e-96	-0.789165	down	DUSP23	1.15043e-09	-0.268345	down	COX5A	1.99862e-13	0.268956	up	CHI3L2	4.48617e-27	-0.557405	down	EPB41	0.000357119	-0.268532	down	FCMR	7.26554e-16	0.509683	up
FGR	1.40892e-41	0.349905	up	STK17B	6.46688e-88	0.346169	up	SH3BGRL3	4.62721e-42	-0.419205	down	NLRP3	7.81739e-05	-0.445733	down	CPNE5	1.02045e-17	0.431033	up	CLEC2D	1.37103e-05	-0.279387	down	IFI6	1.89417e-50	1.7435	up	JUN	2.97061e-07	-0.290663	down
IFI6	0	1.60056	up	CXCR4	4.48118e-321	1.02924	up	CD52	6.01937e-90	0.940061	up	DAP3	4.13401e-10	0.304243	up	CRIP1	1.00588e-09	0.363263	up	CNN2	3.67673e-08	0.27761	up	IFI44L	4.40901e-31	0.923358	up	MARCKSL1	2.0649e-10	-0.344477	down
IFI44L	3.01926e-211	0.91718	up	ARHGAP15	4.82311e-32	-0.272343	down	FCGR3A	1.05379e-114	2.01321	up	SMG5	7.39608e-11	0.276728	up	CRIP2	1.7339e-15	0.500353	up	CRIP1	8.64191e-08	0.345759	up	ISG15	8.57772e-40	1.28128	up	CTSS	1.00141e-05	-0.260173	down
ISG15	0	1.55188	up	CYTIP	3.52796e-76	0.373307	up	JUN	4.13287e-109	-1.53376	down	PSMD4	4.38259e-12	0.270952	up	CSTB	7.95317e-08	0.27217	up	CSTB	7.42228e-08	0.332578	up	RPL5	1.24565e-09	-0.302092	down	GBP2	5.28706e-12	-0.372379	down
SSBP3	1.07139e-55	0.396501	up	SP100	5.74302e-65	0.381249	up	NDUFS5	1.64112e-19	0.32806	up	TAGLN2	6.20993e-15	0.530548	up	CUTALP	8.30828e-11	0.302601	up	CXCR4	9.342e-39	0.6594	up	S100A6	3.14485e-07	0.289419	up	GBP4	2.79186e-12	-0.374089	down
ADAR	9.46755e-45	0.298482	up	BIN1	4.24556e-46	0.309513	up	PARP1	1.68417e-13	0.332842	up	C1QA	9.50354e-15	0.978887	up	CXCR4	1.78552e-52	0.377264	up	CYB561A3	2.49748e-07	-0.300903	down	S100A11	6.47231e-15	0.552912	up	IFI6	8.87019e-12	0.345919	up
RPL5	1.28226e-273	-0.453255	down	STAT1	1.33446e-24	-0.290438	down	GBP2	2.91944e-10	0.325579	up	C1QC	4.82776e-07	0.911667	up	DDIT4	5.15989e-20	-0.473891	down	DDIT4	2.49452e-18	0.500838	up	RSBN1	0.000561763	-0.305772	down	NAXE	4.88169e-10	-0.272666	down
PTP4A2	4.89735e-109	0.448827	up	EIF2AK2	8.82992e-41	0.312646	up	GBP4	6.12088e-12	0.309007	up	C1QB	6.22807e-10	0.992213	up	DRAP1	5.21426e-14	0.34878	up	DEGS1	4.20685e-16	-0.462778	down	LYST	0.00021708	0.344645	up	SH2D2A	1.17619e-29	-0.720463	down
THEM4	4.49333e-39	-0.279622	down	ARID5A	9.98472e-39	0.276728	up	IFI6	3.58792e-18	-0.508974	down	THEMIS2	1.15953e-10	-0.372526	down	DUSP1	4.83487e-126	1.3434	up	DUSP1	5.11212e-47	1.16158	up	RHOC	0.00341031	0.262156	up	RPL5	7.13858e-09	-0.264334	down
S100A10	4.25118e-51	0.294685	up	RPS27A	2.51836e-215	-0.275827	down	IFI44L	4.79196e-19	-0.45816	down	RPS27	2.3761e-07	0.51548	up	EIF2AK2	3.24954e-21	0.43313	up	EIF1AY	1.47007e-14	-0.413509	down	AGTRAP	6.92771e-08	0.43733	up	SF3B4	5.10264e-10	-0.27215	down
EFHD2	2.03645e-149	0.669008	up	CFLAR	1.41902e-56	0.348943	up	HES4	6.05865e-29	0.531249	up	HSPA6	8.75591e-05	-0.359847	down	EIF3L	1.08139e-11	-0.269436	down	EIF3L	2.36065e-08	-0.289402	down	SRSF11	0.000158912	-0.307614	down	RSRP1	3.66214e-12	0.292517	up
S100A6	7.31414e-175	0.497851	up	EEF1B2	1.15711e-120	-0.389025	down	ISG15	5.27839e-11	-0.430008	down	FCGR2A	4.82121e-12	-0.556456	down	EIF5A	1.63091e-13	0.303753	up	ENSG00000213058	1.89917e-36	-0.500842	down	ENSG00000286640	0.000822772	0.325174	up	ZRANB2	5.32659e-14	0.27105	up
S100A4	4.12629e-147	0.493068	up	CMC1	3.01586e-68	0.6	up	IFI44	7.44053e-29	-0.518742	down	C1orf43	2.00538e-11	0.367409	up	EMP3	6.87628e-19	0.398848	up	ENSG00000227615	5.84794e-12	0.396552	up	ZFP36L2	6.56238e-09	-0.346854	down	SSU72	2.28969e-15	0.339381	up
GAS5	2.98365e-55	-0.324032	down	CBLB	2.32443e-33	0.300424	up	AMPD2	7.17137e-13	0.352089	up	RUNX3	2.33902e-07	0.282211	up	ENSG00000213058	4.75608e-181	-1.42141	down	ENSG00000230202	4.50849e-13	0.412798	up	TMSB10	1.45316e-53	0.504603	up	CDC42	4.66144e-11	0.394094	up
YWHAQ	4.06508e-62	0.377182	up	TIPARP	2.38475e-36	0.264206	up	RSRP1	5.6114e-08	0.28939	up	PPT1	2.98361e-15	-0.356068	down	ENSG00000224114	6.2044e-74	-0.60306	down	ENSG00000244313	1.64789e-05	-0.262283	down	TMEM131	6.02535e-05	-0.326077	down	CCDC18-AS1	7.58812e-07	0.363703	up
TRABD2A	1.40708e-57	-0.353784	down	CX3CR1	3.46228e-16	-0.27799	down	PTP4A2	3.52768e-16	0.373808	up	SLC35E2B	2.49415e-06	-0.295876	down	ENSG00000230202	1.86394e-10	0.286989	up	ENSG00000273149	6.99926e-15	-0.520933	down	SUCLG1	3.40496e-05	0.262037	up	TXNIP	4.5065e-17	0.463786	up
TMSB10	8.8367e-160	0.309245	up	CCNL1	1.34831e-58	0.347704	up	IRF2BP2	8.57745e-24	-0.350009	down	NADK	4.83198e-10	-0.424563	down	ENSG00000255240	6.64134e-25	-0.415764	down	ENSG00000279602	6.16156e-27	-0.482833	down	CXCR4	1.18488e-07	0.26241	up	EIF4G3	1.71187e-10	0.26798	up
PLEK	2.4861e-69	0.43438	up	CISH	1.47286e-45	-0.422239	down	S100A10	5.16508e-12	-0.309973	down	SH3BGRL3	3.59071e-05	-0.270331	down	ENSG00000257275	1.08831e-14	-0.372244	down	ENSG00000285417	5.88058e-19	0.546493	up	ANKRD44	0.000560928	-0.309592	down	LYST	1.52255e-08	0.422974	up
DUSP2	7.64437e-34	0.496609	up	H1-10	4.84154e-80	0.464032	up	MNDA	9.36269e-57	-0.660908	down	CD52	2.97118e-07	-0.446972	down	ENSG00000265206	7.35655e-32	0.604772	up	ENSG00000289341	3.10171e-08	-0.276011	down	BIN1	6.04692e-09	0.444543	up	GBP5	9.80194e-18	-0.418749	down
PTPN18	7.43805e-35	0.295938	up	NFKBIZ	1.08986e-99	0.501899	up	RABGAP1L	5.27039e-10	0.298635	up	FCGR3A	1.75628e-23	1.49468	up	ENSG00000272501	2.37877e-14	-0.313731	down	FCRL3	8.52794e-35	-0.770545	down	STAT1	1.72371e-06	0.432353	up	CAPZA1	1.81326e-12	-0.312626	down
CXCR4	3.58194e-150	0.465419	up	ATP5ME	9.69148e-37	0.270885	up	S100A6	2.69439e-24	-0.325058	down	H3-3A	8.85469e-26	-0.786734	down	ENSG00000273149	4.56657e-36	0.836181	up	FGR	0.000161606	-0.2748	down	ITGB1BP1	0.000490501	0.31763	up	MACF1	1.44536e-08	0.335686	up
ARL4C	4.91656e-83	0.392438	up	SPON2	1.89063e-18	0.334049	up	CSF3R	5.3806e-33	-0.281967	down	ACBD3	7.24229e-07	0.321513	up	ENSG00000279602	5.71966e-54	-0.732954	down	FKBP5	1.81911e-19	0.553574	up	SP110	5.29368e-07	0.361794	up	CTBS	7.98889e-12	-0.260724	down
RPL37A	1.52987e-125	-0.32792	down	RPS3A	7.99613e-183	-0.40913	down	CD55	8.30915e-15	-0.422768	down	PABPC4	5.96043e-10	0.294946	up	ENSG00000287979	1.42334e-16	-0.327138	down	FOS	7.0858e-21	0.683237	up	EIF2AK2	2.03326e-09	0.459904	up	SMAP2	2.96183e-26	0.649932	up
MAL	4.9659e-60	-0.365558	down	ANXA5	5.88486e-24	0.280021	up	PRRC2C	3.42594e-10	0.284174	up	MCL1	1.63276e-09	-0.494881	down	EPSTI1	2.64769e-17	0.418395	up	GABPB1-IT1	4.30363e-07	0.301323	up	RAMP1	1.02205e-19	0.80247	up	ATP5PB	1.04312e-09	-0.330899	down
SP100	1.01712e-68	0.333503	up	C4orf48	1.72737e-26	0.27395	up	LYST	3.95056e-12	0.350856	up	JUN	1.10701e-07	-0.876729	down	EZR	3.61043e-40	0.532285	up	GDI2	1.76062e-11	-0.348389	down	RPS27A	1.67939e-16	-0.31638	down	TFAP2E-AS1	0.000220976	0.282062	up
STAT1	4.26713e-28	0.302927	up	SNHG8	1.8954e-118	-0.564694	down	CITED4	2.36429e-30	-0.487575	down	WDR26	1.75224e-09	0.275369	up	FCMR	3.48038e-17	-0.286604	down	H1-10	0.000900163	-0.274841	down	ITGA4	1.8278e-05	-0.316427	down	ZFP36L2	9.35844e-25	0.599101	up
PASK	5.55895e-49	-0.306504	down	CCNH	2.84322e-56	0.287798	up	RHOC	3.22988e-56	0.856622	up	HLX	5.05988e-06	-0.589838	down	FKBP5	3.2901e-14	-0.324156	down	H1-2	3.13567e-07	-0.327926	down	TUBA4A	0.000101965	-0.312649	down	TMSB10	1.06178e-17	0.319155	up
CD8A	2.28585e-38	0.390576	up	TCF7	1.19515e-51	-0.351103	down	ENSG00000287979	4.91701e-24	-0.401202	down	ARHGAP30	4.89706e-15	-0.445755	down	FOS	9.23757e-34	0.836236	up	H1-3	7.73494e-08	-0.371841	down	DBI	5.79e-09	0.339545	up	PLEK	2.19779e-18	-0.402145	down
SP110	3.57958e-49	0.321624	up	RPS14P8	8.49946e-130	-0.426165	down	FCGR2C	6.96829e-22	0.501641	up	PARP1	2.19341e-14	0.416107	up	GNAS	1.5516e-13	0.274981	up	H1-4	6.30303e-17	-0.527775	down	EEF1B2	4.19606e-12	-0.384808	down	DUSP2	6.75816e-12	0.687842	up
EIF2AK2	1.12579e-84	0.498887	up	MAT2B	4.42444e-66	-0.351835	down	NCF2	3.89039e-17	-0.350771	down	CR1	5.92903e-07	-0.588369	down	GPATCH11	6.23566e-10	-0.286006	down	HAGHL	4.12793e-16	0.464783	up	ARPC2	8.17709e-09	0.274381	up	CXCR2	4.09182e-07	0.427214	up
RPS27A	3.93128e-260	-0.306397	down	CCNG1	7.4166e-37	-0.296738	down	GNG5	9.05306e-12	-0.291189	down	CTSS	0.000440996	-0.263677	down	GPR183	3.04212e-08	0.272258	up	HIPK2	4.49532e-07	0.311732	up	VAMP5	0.00141929	0.283216	up	CXCR4	1.4736e-26	0.96624	up
DBI	1.76942e-66	0.362377	up	PARP8	3.00347e-60	0.403027	up	C1orf162	6.28106e-23	-0.440958	down	GBP1	1.57153e-09	0.276883	up	GSTK1	6.85146e-10	0.304071	up	HLA-A	9.05782e-61	0.586845	up	GNLY	3.634e-15	0.338032	up	CYTIP	9.34054e-09	0.260197	up
ZEB2	2.31194e-123	0.659693	up	RNF145	7.1159e-31	0.265573	up	AGTRAP	1.29409e-09	-0.263352	down	FGR	4.19811e-12	-0.437571	down	H1-10	3.99742e-08	0.428816	up	HLA-C	1.01482e-46	-0.439257	down	LINC00299	2.14401e-07	0.459402	up	SP100	3.22633e-13	0.402922	up
EEF1B2	1.28975e-247	-0.519277	down	FYB1	6.27033e-109	-0.451328	down	ENSG00000288925	1.06356e-21	-0.353577	down	IFI6	8.46267e-11	0.811816	up	H1-4	2.35321e-13	0.357277	up	HLA-DMA	1.42983e-11	-0.305636	down	CYTOR	1.42627e-07	-0.403109	down	BIN1	3.89276e-12	0.580869	up
ARPC2	7.61906e-102	0.366061	up	PDE4D	3.3371e-40	0.33738	up	ENSG00000289341	2.18049e-34	-0.576135	down	HES4	1.60853e-17	0.597359	up	H3-3B	1.09669e-31	0.434128	up	HLA-DQA2	5.08068e-206	-1.17626	down	EOMES	1.34204e-05	-0.365276	down	SEPTIN2	2.61682e-12	0.266758	up
GNLY	7.55486e-229	0.928879	up	DUSP1	3.25188e-83	0.529263	up	CYP1B1	7.32897e-27	-0.541971	down	ISG15	1.94954e-09	0.692901	up	HIPK2	9.99981e-07	0.261297	up	HLA-DQB1	8.67461e-41	-0.536142	down	CMC1	2.40018e-06	-0.381497	down	STAT1	1.90576e-09	-0.513069	down
GNAI2	8.66039e-71	0.326716	up	HLA-A	1.48383e-91	0.28775	up	SLC8A1	1.64972e-12	0.354316	up	COG2	6.70124e-05	0.284234	up	HLA-A	3.04574e-73	0.519407	up	HLA-DRB5	1.08889e-111	-0.629761	down	RPL14	2.64359e-13	-0.339761	down	WDSUB1	0.0002948	0.334631	up
OXNAD1	8.75479e-96	-0.482913	down	MYLIP	5.1597e-55	0.390855	up	DUSP2	1.31656e-24	-0.42296	down	UBE2Q1	2.51516e-05	-0.351386	down	HLA-B	1.52068e-49	0.301637	up	HLA-DRB6	8.71955e-11	-0.270406	down	OXNAD1	1.51066e-14	-0.365397	down	CLASP1	6.46128e-05	0.39887	up
TGFBR2	4.93852e-43	-0.316399	down	PIM1	2.17184e-47	0.260708	up	HNMT	7.46083e-11	-0.284158	down	RPL5	0.000191348	0.393667	up	HLA-C	3.92704e-30	0.307105	up	HLA-H	7.25682e-08	0.311524	up	CBLB	0.00691762	-0.272268	down	LRRFIP1	1.878e-13	0.360984	up
TRAT1	1.12828e-30	-0.266776	down	PRDM1	4.25328e-119	0.747576	up	FMNL2	2.42354e-17	0.303495	up	ECE1	1.45802e-06	-0.562261	down	HLA-DQA1	3.26832e-41	0.462758	up	IFI44L	1.28853e-28	0.65847	up	TGFBR2	3.73258e-06	-0.381118	down	RAMP1	7.34414e-05	0.291448	up
RPL35A	2.18701e-139	-0.277388	down	ENSG00000230202	5.19673e-57	0.34563	up	RPL37A	6.5635e-26	-0.328478	down	SRM	1.28321e-06	0.320044	up	HLA-DQA2	1.21018e-224	-0.773126	down	IFITM1	7.51619e-31	0.847686	up	CHST2	6.43321e-08	0.460825	up	PSD4	4.63617e-09	0.298415	up
TIGIT	5.51041e-41	0.364289	up	CRYBG1	1.25341e-60	0.329702	up	CYTIP	1.55628e-29	0.628074	up	SNX27	2.43869e-11	-0.313226	down	HLA-DQB1	3.19659e-66	-0.564038	down	IFITM3	9.75811e-08	0.311608	up	RPL35A	1.36693e-16	-0.390687	down	AAK1	3.16897e-18	0.314493	up
CX3CR1	1.67711e-96	0.601092	up	FKBP5	5.81435e-144	0.689965	up	ANKRD44	1.16968e-11	0.321318	up	MNDA	3.01649e-31	-0.864191	down	HLA-DRB1	1.407e-59	0.429445	up	IGHA2	6.89863e-12	1.22964	up	RPL24	1.45107e-09	-0.290007	down	TUBA4A	7.90377e-11	0.378246	up
BHLHE40	6.4911e-23	0.27396	up	H1-4	1.17798e-34	0.342941	up	SEPTIN2	7.03045e-11	0.283566	up	EFHD2	1.04838e-14	-0.509409	down	HLA-DRB5	9.48502e-218	-0.583936	down	IGHD	2.81455e-08	-0.274199	down	PLSCR1	1.80592e-09	0.4916	up	BIRC6	2.89444e-07	0.335862	up
PLSCR1	8.99638e-65	0.388523	up	LTB	2.02228e-155	-0.756961	down	QPCT	5.34714e-22	-0.334875	down	ZRANB2	7.77205e-14	0.399027	up	HLA-DRB6	5.71954e-18	-0.365323	down	IGHV3-23	0.000625325	0.75821	up	H1-10	6.15965e-12	0.792162	up	CFLAR	4.59785e-20	0.602157	up
RPL29	1.60614e-139	-0.278515	down	EEF1A1	8.89722e-205	-0.291015	down	CDC42EP3	6.82123e-08	-0.292925	down	CDC42SE1	2.24127e-18	-0.424282	down	HLA-F	3.51748e-08	0.272061	up	IGKV3-20	1.73792e-15	0.537324	up	SELENOK	2.45366e-06	0.369876	up	ZEB2	1.06028e-17	0.444281	up
RPL32	8.98879e-177	-0.335988	down	TUBB	9.57411e-57	-0.313443	down	INPP4A	2.99929e-10	0.276695	up	IER5	2.68234e-15	0.287357	up	HLA-H	8.17655e-68	0.767992	up	IGKV4-1	0.000136437	-0.941019	down	SHISA5	3.45856e-06	0.280173	up	EEF1B2	1.82574e-15	-0.346054	down
RHOA	9.62615e-65	0.291093	up	RPL10A	5.93177e-118	-0.332382	down	UICLM	9.22407e-33	0.533108	up	LMNA	5.67734e-14	0.628257	up	HSH2D	1.51445e-14	0.386302	up	IGLL5	1.89446e-07	-0.448271	down	PARP9	4.92668e-05	0.260609	up	GNLY	1.00113e-10	-0.390925	down
SATB1	7.97916e-45	-0.30744	down	H1-3	6.78529e-23	0.261872	up	GCA	3.06042e-36	-0.688548	down	S100A6	5.38242e-24	-0.64656	down	HSP90B1	4.46068e-14	0.261077	up	ISG20	5.41022e-11	0.273608	up	SPON2	3.71387e-11	0.375772	up	IL18RAP	7.0038e-08	-0.337681	down
RASSF1	2.91537e-30	0.302719	up	BTN3A2	9.38702e-62	0.429053	up	LRRFIP1	1.28157e-21	0.3569	up	S100A4	3.72824e-10	-0.326028	down	IER2	3.36112e-06	-0.262555	down	ITGB1	9.89571e-06	0.382271	up	H2AZ1	3.74826e-10	0.337591	up	LINC00299	2.58027e-37	1.0479	up
H1-10	6.97754e-180	0.75948	up	SYTL3	2.01406e-31	0.346642	up	ITGA4	6.48707e-25	0.530526	up	CSF3R	9.82712e-19	-1.02555	down	IFI44L	2.35164e-64	1.15816	up	JUND	1.29531e-39	0.473588	up	GPRIN3	3.71917e-05	-0.319431	down	LINC01871	5.55103e-11	-0.316894	down
SELENOK	6.07411e-48	0.346461	up	HLA-DPB1	3.01514e-42	0.326704	up	MXD1	4.07642e-12	-0.267132	down	ZBTB7B	2.91056e-07	-0.37591	down	IFI6	1.12061e-56	0.962943	up	KLF6	3.68587e-34	0.774149	up	AREG	2.6843e-11	0.6868	up	PLCL2	2.05728e-10	0.262139	up
SHISA5	6.68227e-80	0.404906	up	SNHG5	2.50514e-54	0.34944	up	PCBP1	1.92676e-19	-0.370535	down	TXNIP	5.71994e-06	0.296743	up	IFIT3	3.20836e-23	0.479713	up	LAPTM5	1.28072e-27	0.358862	up	CD38	4.76882e-21	0.800378	up	DENND6A	2.69507e-10	0.360384	up
RPSA	5.25787e-178	-0.400034	down	CCND3	1.08815e-124	0.466519	up	AGFG1	8.81796e-12	-0.278609	down	S100A11	4.14097e-06	-0.346001	down	IFITM1	2.76374e-170	1.95416	up	LCN8	1.39873e-53	-0.731613	down	IGFBP7	1.24667e-26	0.7783	up	PPM1L	2.95494e-06	0.426953	up
PARP9	1.58e-47	0.328175	up	HLA-DPA1	2.15111e-33	0.338706	up	DYSF	1.15479e-25	-0.391217	down	HMGN2	1.55316e-08	0.298836	up	IFITM2	2.72978e-35	0.429495	up	LIMD2	4.27172e-14	-0.296143	down	RPL9	7.445e-13	-0.390772	down	SLC25A36	5.28589e-09	0.285215	up
DTX3L	1.52176e-31	0.268155	up	HLA-DRB5	3.45571e-78	0.451927	up	NCOA1	7.68628e-14	0.298651	up	CD55	2.36292e-25	-1.29179	down	IFITM3	8.53738e-21	0.391049	up	LIMS2	1.11002e-09	-0.349266	down	RPL34	1.55531e-17	-0.36662	down	TIGIT	1.33698e-15	-0.566566	down
MXD4	2.43679e-28	0.286555	up	HLA-DRB1	1.41554e-15	0.29437	up	ITSN2	7.7863e-09	0.264403	up	PIK3CD	4.1528e-10	-0.367568	down	IGHA1	2.91525e-08	0.582462	up	LSM10	2.976e-08	-0.297186	down	LAP3	9.82216e-05	0.327445	up	CX3CR1	1.14211e-13	-0.334547	down
SPON2	7.56762e-79	0.638421	up	TNFAIP3	3.2499e-74	0.539185	up	NT5DC4	1.84484e-39	0.343557	up	CITED4	0.000284027	-0.326669	down	IGHA2	1.8245e-14	0.994486	up	LTA4H	9.85684e-06	-0.282313	down	LYAR	5.9225e-12	-0.55365	down	RPL15	4.57687e-14	-0.293982	down
HOPX	1.64654e-62	0.486697	up	TRGV10	5.00164e-35	0.432713	up	ZEB2	3.57963e-09	0.320752	up	RHOC	5.23158e-12	0.296167	up	IGHM	1.13251e-28	-0.2937	down	LY86	9.50483e-10	0.322186	up	RPL37	1.30995e-12	-0.319485	down	CCNL1	2.92241e-08	0.372382	up
RPS3A	3.59929e-126	-0.329938	down	TRGV9	1.19466e-32	0.518924	up	ARPC2	2.31948e-33	0.271533	up	EPRS1	3.47965e-12	0.310816	up	IGKC	2.50933e-18	0.58203	up	LYSMD2	6.91694e-06	-0.267941	down	DAB2	0.00112631	0.294927	up	BHLHE40	2.30611e-08	-0.283867	down
FGFBP2	2.23628e-188	0.947737	up	GIMAP4	9.22463e-144	-0.469558	down	GPBAR1	5.78807e-10	0.338256	up	F5	0.0013935	-0.416686	down	IGLC2	2.52357e-08	0.356826	up	MPHOSPH8	6.09011e-08	0.269502	up	HAVCR2	2.41515e-05	0.3617	up	RYK	3.313e-09	0.296472	up
ANXA5	3.89761e-32	0.297948	up	GIMAP7	5.56736e-194	-0.488077	down	CAPG	3.18974e-74	-0.916712	down	FCGR2C	1.41646e-09	0.327718	up	IRF1	8.92129e-19	0.405371	up	MT-ATP6	1.02859e-20	0.380593	up	ARHGAP26	0.00139217	-0.266137	down	SACM1L	9.36924e-16	-0.357917	down
RPL9	7.48347e-283	-0.561334	down	COG5	8.88733e-49	-0.282336	down	ENSG00000288819	3.11141e-10	-0.335715	down	ADIPOR1	3.8138e-09	-0.405049	down	IRF7	2.00891e-55	0.640105	up	MTATP6P1	4.153e-11	0.395593	up	PTGER4	0.000198283	-0.330582	down	TMA7	2.2693e-15	0.297405	up
LEF1	2.10545e-121	-0.664063	down	IKZF1	5.7179e-82	0.344673	up	CYTOR	5.10123e-25	-0.531251	down	UBR4	2.9127e-08	-0.335704	down	ISG15	5.09007e-62	1.05424	up	MT-ATP8	9.74924e-21	0.482835	up	CAST	8.00626e-06	0.320636	up	ARPC4	2.33002e-08	0.275082	up
RPL34	2.3023e-224	-0.337341	down	TOMM7	2.35844e-96	-0.340622	down	CMTM6	3.65772e-19	0.434503	up	NCF2	1.153e-15	-0.53754	down	ITGB1	2.42053e-19	0.674893	up	MT-CO2	2.24308e-35	0.396191	up	IRF1	7.48731e-08	0.353184	up	RASSF1	1.11584e-15	0.267414	up
SUB1	2.05493e-76	0.339381	up	RBM3	2.18812e-53	-0.292543	down	RFTN1	1.34025e-12	0.32689	up	SMAP2	2.19782e-14	-0.497526	down	JCHAIN	1.26462e-23	1.14939	up	MT-ND2	5.51802e-17	0.38807	up	ANXA2R	0.00565951	-0.265297	down	H1-10	0.000321546	0.374895	up
GZMK	2.98574e-18	-0.370233	down	RPS4X	2.7165e-205	-0.344773	down	PDCD6IP	6.54216e-15	0.394264	up	AGTRAP	6.60991e-13	-0.332449	down	JPT1	1.42991e-11	0.312469	up	MT-ND3	5.07454e-109	0.940776	up	RPS23	4.47651e-18	-0.378513	down	TRA2B	9.3894e-13	0.280993	up
RPL37	1.87654e-153	-0.314813	down	CD40LG	2.52356e-47	-0.30432	down	CRTAP	2.01968e-22	-0.351699	down	ENSG00000289341	3.16204e-09	-0.735897	down	JUN	1.59438e-47	0.561249	up	MT-ND4	6.97035e-60	0.703815	up	RACK1	1.92443e-09	-0.276766	down	GOLGA4	8.35303e-11	0.299015	up
IL7R	1.5932e-295	-0.896111	down	RPL10	1.35046e-182	-0.28188	down	MAPKAPK3	9.66116e-14	0.344357	up	CYP1B1	2.74452e-10	-0.744514	down	JUND	2.00293e-103	0.766723	up	MT-ND4L	5.53814e-18	0.359514	up	RGS14	6.7464e-07	-0.397222	down	RPSA	2.16644e-16	-0.328218	down
CAMK4	1.6868e-36	-0.285736	down	TSC22D3	0	1.17488	up	STAB1	1.83311e-35	-0.337444	down	ATAD2B	1.37102e-07	0.457363	up	KLF6	1.99204e-90	1.17285	up	MYLIP	2.84257e-08	0.358659	up	DUSP1	1.04608e-20	0.841344	up	SEC62	7.00624e-13	0.299478	up
TCF7	1.53396e-119	-0.516064	down	CEBPD	8.32475e-53	0.506471	up	HEG1	8.09868e-12	0.264186	up	FOSL2	1.30192e-07	-0.5892	down	LGALS1	3.26324e-07	0.359585	up	N4BP2L2	2.35309e-07	0.284362	up	HLA-A	1.03199e-26	0.332911	up	THUMPD3-AS1	6.19002e-06	0.394652	up
GZMA	7.80138e-155	0.690098	up	FBXO32	2.62861e-34	0.297469	up	ARL6IP5	8.73336e-21	0.448845	up	CCT4	2.04656e-12	0.434346	up	LIMS2	4.68158e-11	-0.26737	down	NEAT1	7.88733e-06	0.368108	up	RPS12	2.34654e-18	-0.303131	down	ATP5ME	3.82388e-10	0.390854	up
RPS14P8	3.41919e-236	-0.516432	down	MYC	1.41191e-58	0.473903	up	ATP1B3	1.55587e-09	0.28043	up	POLE4	7.03161e-13	-0.344332	down	LINC01781	8.83172e-11	0.395782	up	NFKBIA	1.6048e-13	0.420187	up	ENSG00000227766	0.00132822	0.302275	up	GPRIN3	9.4349e-09	-0.382986	down
ANXA6	2.42167e-47	0.297603	up	LY6E	5.72564e-263	0.757838	up	CHST2	1.00243e-19	0.371012	up	TMSB10	1.62142e-05	0.30352	up	LINC01857	2.38762e-11	0.382284	up	NRGN	5.20612e-11	0.512405	up	FYN	2.35716e-07	-0.350959	down	TSPAN5	1.27803e-08	0.30427	up
CAST	8.29142e-47	0.33945	up	PDE7A	2.87844e-40	-0.260917	down	CX3CR1	7.33129e-46	0.897961	up	RNF149	4.87441e-08	-0.266172	down	LTB	2.63729e-25	0.389269	up	ODC1	1.57236e-06	-0.289623	down	SERPINB1	2.0413e-07	0.343633	up	AREG	3.23049e-20	1.14615	up
NPM1	1.92718e-53	-0.26082	down	NAPRT	5.46623e-162	0.411945	up	CCNL1	1.78425e-12	-0.437329	down	LAPTM4A	1.72623e-15	0.342669	up	LY6E	3.32751e-63	0.527472	up	P2RX5	7.44054e-09	0.364147	up	GTF3C6	0.000203318	0.301783	up	FRG1	1.4207e-10	-0.322651	down
ADRB2	8.37135e-30	0.300574	up	CHMP7	6.71486e-37	-0.300982	down	TRANK1	8.45029e-12	0.302997	up	STK17B	6.30155e-11	-0.34699	down	LY9	7.74599e-11	0.322967	up	PDE4B	2.36649e-09	0.330002	up	FKBP5	2.21623e-16	-0.640392	down	RAP1GDS1	1.87721e-05	0.260875	up
IRF1	7.11904e-53	0.380978	up	CEMIP2	2.09457e-52	0.371632	up	PLSCR1	1.42748e-22	-0.50365	down	FMNL2	6.49848e-16	0.557571	up	MX1	4.87495e-16	0.418113	up	PELI1	1.76107e-15	0.491451	up	H1-2	2.11599e-05	0.308153	up	CD38	1.58527e-09	-0.27567	down
RPS23	4.36164e-194	-0.30499	down	ANXA1	7.11866e-46	-0.291631	down	RPL29	1.1468e-25	-0.305121	down	CYTIP	6.75454e-11	0.480941	up	MX2	6.88306e-07	0.260398	up	PIK3IP1	1.62735e-10	0.374483	up	H1-4	9.40823e-11	0.534788	up	PLAC8	4.01614e-09	-0.284998	down
RACK1	8.31846e-129	-0.273457	down	DNAJA1	1.13215e-40	-0.269533	down	CD47	4.10019e-15	0.414285	up	PPP3R1	2.30112e-10	-0.31653	down	MYADM	2.6657e-09	0.290064	up	PKIG	3.06826e-06	0.294872	up	NCR3	1.31233e-07	0.322159	up	HNRNPDL	4.03426e-14	-0.283046	down
F2R	1.83015e-34	0.301707	up	SUSD3	1.92598e-29	-0.265329	down	GPX1	6.24273e-106	-0.714635	down	MRPS5	7.10764e-13	0.330812	up	NCF1	1.03928e-17	-0.408571	down	PLD4	7.19461e-07	-0.327698	down	EEF1A1	1.14006e-18	-0.338457	down	HTT	1.93304e-11	0.309064	up
DUSP1	2.76467e-189	0.847747	up	ARPC5L	2.03895e-45	0.339531	up	LIMD1	2.86041e-13	0.328685	up	SLC66A3	1.44789e-06	0.300117	up	NCK2	1.09622e-13	-0.279969	down	PNOC	1.4713e-07	-0.30092	down	ABCF1	0.00372721	0.269912	up	KIAA1109	1.65223e-05	0.272252	up
CD74	9.83205e-115	0.532457	up	TLN1	2.23913e-41	0.319443	up	P2RY13	3.19248e-06	-0.272398	down	CDC42EP3	2.05742e-20	-0.797427	down	NEAT1	7.63647e-10	0.347468	up	PPDPF	1.28025e-14	0.34303	up	PSMB9	2.73171e-10	0.348917	up	SNHG8	1.9818e-08	-0.371971	down
RPS3AP21	7.5524e-87	0.431397	up	PAXX	1.72819e-46	0.319852	up	FOXP1	9.2333e-10	0.348428	up	REL	3.22878e-14	-0.334572	down	NIBAN3	4.40254e-15	-0.312482	down	PPP1R14A	1.61919e-06	-0.360854	down	RPL10A	3.76025e-08	-0.287842	down	GZMA	3.4325e-16	-0.360691	down
HLA-A	2.03476e-260	0.440341	up	CLIC3	1.00281e-50	0.549313	up	EIF2A	2.66253e-08	-0.268012	down	CNPPD1	1.1189e-10	0.276518	up	NUDT2	4.60653e-13	0.264728	up	PPP1R15A	6.53961e-34	0.781103	up	TAGAP	0.000594278	-0.302256	down	HAVCR2	7.74976e-14	-0.34033	down
RPS10	1.80846e-43	-0.32231	down	KLF9	4.77217e-72	0.440276	up	NKTR	3.52238e-15	0.432541	up	SSB	1.60742e-14	0.27453	up	ORMDL3	6.63305e-14	0.344758	up	PTPN6	9.77646e-11	-0.2806	down	SYTL3	0.00417466	-0.264495	down	SNX18	1.39312e-12	-0.273886	down
BACH2	5.92796e-38	-0.28546	down	AQP3	6.27859e-41	-0.276463	down	CSTA	4.50404e-59	-0.773067	down	HSPD1	7.29433e-22	0.503382	up	PCDH9	3.53276e-12	-0.316801	down	RASL11A	2.17881e-11	0.346196	up	RPS18	9.02745e-27	-0.421934	down	NR3C1	1.50119e-12	-0.374261	down
HECA	2.93476e-50	0.352682	up	HSPA8	2.36814e-114	-0.395726	down	MXD4	6.64288e-11	0.309609	up	NCL	6.10468e-14	0.369303	up	PDE4B	6.68316e-10	0.286472	up	RBM3	2.18031e-07	-0.299384	down	HLA-C	3.57757e-20	0.302544	up	MAT2B	2.07086e-14	-0.357251	down
DYNLT1	1.74364e-48	0.348684	up	ETS1	3.05529e-82	0.357451	up	WDR1	4.67819e-09	0.285222	up	CYP27A1	1.35458e-06	-0.630714	down	PDE4D	2.40985e-12	0.360857	up	RCSD1	1.76828e-07	0.281095	up	HLA-H	3.85172e-36	1.01718	up	STING1	1.69591e-09	0.379265	up
FKBP5	9.76619e-121	-0.542193	down	RPS3	1.53625e-276	-0.287916	down	PDLIM5	1.30666e-15	0.377852	up	PTMA	3.24359e-13	0.352584	up	PELI1	1.84172e-26	0.494346	up	RIC3	5.64916e-07	0.274475	up	HLA-DPA1	2.94426e-08	-0.403344	down	RNF130	1.59156e-06	0.31445	up
H1-2	1.55977e-93	0.54831	up	TMEM258	5.39453e-43	0.272403	up	HMGB2	2.03891e-16	-0.454515	down	SP110	6.99603e-13	-0.265259	down	PLD4	8.66982e-09	-0.303046	down	RNASE6	5.88529e-05	-0.286502	down	HLA-DQB1	2.63342e-24	-0.591544	down	GALNT10	2.54085e-07	0.32815	up
H1-4	7.97047e-189	0.850723	up	IRF7	5.1079e-58	0.358999	up	BST1	1.28335e-13	-0.276754	down	GCA	6.99504e-14	-0.451052	down	PLEK	4.75941e-10	0.310495	up	RPL13P12	1.28088e-110	1.16704	up	HLA-DRB1	2.69778e-09	-0.533837	down	PARP8	1.15159e-18	0.449914	up
LTB	8.87545e-147	-0.331974	down	UCP2	2.50046e-61	-0.276441	down	ARAP2	8.04335e-10	0.271847	up	DCTN1	1.81788e-08	-0.273008	down	PLP2	2.38964e-08	0.263693	up	RPL36A	7.94629e-11	0.276311	up	CNPY3	0.000471436	0.269999	up	NHP2	0.00033486	-0.264866	down
AIF1	6.86814e-53	-0.341931	down	CTSW	3.37141e-27	0.343504	up	LINC02432	2.09381e-32	0.628878	up	PSD4	2.41634e-06	-0.322471	down	PLSCR1	3.68381e-22	0.471393	up	RPL38	1.91332e-14	0.300859	up	TNFAIP3	1.45323e-05	0.429293	up	SKP1	6.63017e-10	-0.289325	down
CLIC1	1.61182e-81	0.384409	up	IFITM1	1.92543e-190	0.502798	up	EMB	3.16339e-25	-0.313273	down	RPS27A	1.2811e-10	0.491403	up	PPP1R15A	9.48361e-53	0.804924	up	RPL39	9.12263e-39	0.2886	up	ADAP1	0.000557621	0.278797	up	ERBIN	3.79189e-11	0.357162	up
EEF1A1	0	-0.452948	down	IFITM3	1.54568e-49	0.354271	up	HEXB	1.52498e-15	-0.29909	down	MARCO	0.00335035	0.271492	up	PSMB9	4.46473e-23	0.345555	up	RPL4	6.86546e-18	-0.299247	down	STK17A	0.000170672	-0.269896	down	IRF1	3.1598e-07	-0.305672	down
PSMB9	3.18898e-98	0.401876	up	GSTP1	5.09126e-61	0.435352	up	TMEM167A	1.47017e-15	-0.327926	down	LRPPRC	9.57701e-11	0.264593	up	PSME2	5.71081e-14	0.331046	up	RPS21	2.06299e-24	0.263239	up	UPP1	3.34614e-05	0.274658	up	PRELID1	2.67723e-10	-0.274665	down
HLA-B	7.81572e-129	0.275191	up	IFITM2	4.68408e-80	0.384163	up	VCAN	7.80417e-60	-0.491095	down	ITGA4	2.83911e-12	0.626689	up	RHOB	1.05776e-17	0.527987	up	RPS26	3.41878e-99	1.12829	up	CYCS	0.000451076	0.274611	up	BRD9	1.2038e-07	0.31292	up
HLA-DRA	1.26351e-88	0.664785	up	LDHA	1.18542e-54	0.307809	up	SUB1	8.28977e-14	-0.367712	down	MXD1	1.30804e-10	-0.677887	down	RNASE6	3.87354e-36	-0.625834	down	RPS29	2.81019e-25	0.311579	up	AUTS2	0.000131923	-0.307127	down	NSD1	6.40273e-10	0.268816	up
RPL10A	4.92785e-249	-0.437552	down	NEAT1	1.53997e-95	0.583062	up	GLRX	1.84845e-26	-0.516032	down	EIF5B	1.92208e-12	0.405542	up	RNF213	4.11992e-09	0.291588	up	RPS2P5	2.49211e-14	-0.263456	down	BPGM	9.58054e-09	0.336644	up	BDP1	8.72292e-09	0.265974	up
HLA-DPB1	9.86013e-172	0.718564	up	KLF6	2.66655e-48	0.378659	up	RPL37	1.04263e-62	-0.42822	down	DYSF	3.24601e-13	-0.911847	down	RP9	5.77764e-13	-0.299487	down	RPS3AP21	1.98126e-13	0.418028	up	ATP5MF	0.000191836	0.260545	up	IQGAP2	3.99691e-12	0.262843	up
RPS18	5.33233e-230	-0.35843	down	PCGF5	1.97867e-41	0.30384	up	TGFBI	9.69564e-24	-0.467305	down	ID2	3.02343e-11	0.471885	up	RPL13P12	4.27934e-109	0.834525	up	RPS4Y1	8.6005e-32	-0.815443	down	LAT2	5.33001e-07	0.403324	up	F2R	1.38326e-05	0.31915	up
HLA-C	4.54951e-275	0.518318	up	SRGN	1.07473e-67	0.444345	up	RPS14P8	1.17894e-89	-0.794091	down	IL1R2	3.74296e-06	0.453998	up	RPS14	2.42289e-31	0.276212	up	RSRP1	4.88951e-10	0.372026	up	STARD3NL	0.00395318	0.277389	up	DUSP1	3.10033e-06	0.368532	up
HLA-H	0	1.04677	up	DDIT4	2.30927e-295	1.07384	up	ERAP2	2.14826e-18	0.377481	up	CLK1	4.12651e-10	-0.282902	down	RPS14P8	5.13229e-86	-0.707964	down	RUBCNL	8.60546e-07	-0.286731	down	GSAP	0.00522592	-0.27286	down	ATP6V0E1	1.68138e-13	-0.261324	down
HLA-DPA1	5.99041e-99	0.555056	up	CELF2	8.42003e-60	0.382872	up	STK10	1.53587e-12	0.385064	up	CYP20A1	7.59429e-08	0.290381	up	RPS2	2.99779e-51	-0.342939	down	S100A10	3.17843e-06	0.381314	up	GIMAP8	2.99426e-09	-0.293116	down	CD74	1.19699e-39	-0.721335	down
HLA-DRB5	1.23509e-106	0.836904	up	PRKCQ-AS1	1.73144e-33	-0.28067	down	LNPEP	6.09604e-14	0.328863	up	CFLAR	4.72076e-12	-0.533309	down	RPS26	2.41891e-160	1.09318	up	S100A4	4.1414e-11	0.587155	up	RPS4X	1.51785e-10	-0.310968	down	ENSG00000287263	1.33938e-11	-0.300984	down
HLA-DQA1	5.9579e-56	0.378652	up	KLRD1	4.35894e-59	0.641244	up	ANXA6	6.49024e-21	-0.308959	down	RBMS1	1.41732e-08	-0.387286	down	RPS2P5	1.0643e-26	0.383548	up	SEC62	8.89957e-14	0.391125	up	TCEAL8	1.05458e-05	0.287548	up	GFOD1	8.06098e-16	0.621421	up
HLA-DRB1	7.24754e-160	0.851812	up	KLRB1	4.6999e-28	0.437953	up	CYFIP2	1.23538e-14	0.402468	up	CCT7	6.27713e-09	0.260058	up	RPS3AP21	1.31492e-13	0.333893	up	SEL1L3	9.53566e-11	0.37196	up	TKTL1	0.000149048	-0.452055	down	MYLIP	1.6919e-17	0.547405	up
TNFAIP3	3.3275e-89	0.575061	up	BTG1	5.13196e-145	0.424149	up	GM2A	2.25573e-13	-0.29689	down	EEF1B2	1.05663e-07	0.552032	up	RSRP1	5.58665e-08	0.270218	up	SELL	1.57782e-07	-0.271594	down	RPL10	1.23905e-22	-0.340558	down	PRDM1	3.77767e-17	0.684748	up
TRGV10	6.90191e-18	0.305998	up	TESPA1	1.95134e-29	-0.275641	down	PHYKPL	8.71565e-11	0.285874	up	GPBAR1	7.34584e-09	0.331437	up	S100A10	4.51853e-25	0.687405	up	SESN1	2.87971e-13	0.514863	up	SASH3	1.76147e-08	0.331639	up	MAN1A1	2.33857e-07	-0.287208	down
TRGV3	1.00787e-64	0.594617	up	RPS2P5	6.98472e-203	-0.457274	down	CSF1R	4.02727e-56	0.902656	up	SLC11A1	7.22205e-07	-0.285387	down	S100A11	2.0443e-06	0.266722	up	SMAP2	3.37226e-34	0.531482	up	RPL39	5.29749e-22	-0.407646	down	SAMD3	4.71791e-14	-0.29491	down
TRGV4	1.96694e-54	0.382932	up	KLRG1	1.67834e-28	0.309874	up	CD14	1.23289e-68	-0.61602	down	TGOLN2	6.85443e-11	-0.350442	down	S100A4	4.65843e-10	0.436642	up	SMDT1	1.54588e-12	-0.335391	down	RPL30	2.49832e-17	-0.33424	down	QKI	3.93831e-08	0.305068	up
SAMD9L	5.5491e-37	0.311556	up	FKBP11	2.52255e-63	0.457647	up	CANX	2.95522e-08	-0.302199	down	MAT2A	1.82702e-15	0.493284	up	S100A6	2.1989e-09	0.294208	up	SNHG5	1.7902e-07	0.323599	up	LY6E	8.18194e-43	0.914666	up	PNRC1	2.06548e-14	-0.314627	down
SAMD9	2.16821e-28	0.268465	up	C12orf57	1.34158e-61	-0.29733	down	EGR1	2.30742e-53	-0.959802	down	VAMP8	3.2975e-10	0.447907	up	S100A8	4.5569e-40	-0.513165	down	SNHG7	1.14805e-08	0.299169	up	ST3GAL1	0.00098649	-0.277493	down	SERPINB1	9.80831e-10	0.278105	up
CYCS	4.2749e-43	0.318099	up	TPI1	2.83029e-44	0.26496	up	IRF1	1.39441e-16	0.395976	up	MAP4K4	1.07098e-08	-0.372113	down	S100A9	1.88093e-43	-0.544538	down	SNHG8	7.45828e-07	-0.299444	down	MYOM2	6.70219e-18	0.393137	up	SERPINB6	2.79324e-09	0.334713	up
CHCHD2	2.92276e-76	0.296816	up	CD27	1.1306e-45	-0.357016	down	CERT1	1.00086e-09	0.269719	up	PDCD6IP	3.29735e-14	0.367313	up	SAT1	4.52404e-14	0.290654	up	SNX9	3.42246e-12	0.397264	up	MYBL1	7.20536e-07	-0.400777	down	FKBP5	8.97651e-48	1.34674	up
MYO1G	6.5611e-49	0.376891	up	RPS26	0	1.60261	up	RACK1	1.77664e-17	-0.284715	down	MRPS25	1.96593e-05	0.330155	up	SCIMP	1.52409e-07	0.281704	up	SOCS1	5.22584e-15	0.454128	up	CYRIB	2.69949e-06	0.324606	up	EEF1A1	1.12e-17	-0.265423	down
ENSG00000283041	1.3407e-49	-0.325118	down	CD69	1.02137e-218	0.861146	up	PRELID1	2.04844e-14	-0.342554	down	ABHD5	1.35816e-06	-0.408101	down	SEC61B	2.38627e-09	0.263924	up	SPOCK2	5.18629e-07	0.341372	up	DOK2	4.02099e-08	0.40308	up	TFEB	1.398e-12	0.542647	up
ACTB	1.02203e-55	0.26676	up	LINC02446	8.21848e-10	0.29001	up	BTF3	1.01212e-18	-0.320621	down	STAB1	2.97699e-14	0.955088	up	SELENOK	3.72428e-19	0.358465	up	STAG3	1.43125e-27	0.832303	up	GLIPR2	0.000109403	0.287513	up	PSMB8	5.80444e-17	-0.289359	down
CHST12	6.08091e-65	0.444736	up	HMGB1	1.62688e-63	0.300447	up	IQGAP2	2.13363e-15	-0.323972	down	ARL6IP5	1.05311e-08	0.269187	up	SESN1	7.10933e-08	-0.291819	down	STK17B	2.26099e-09	0.30807	up	PTGDS	0.00379636	0.408123	up	TUBB	4.52803e-13	-0.348122	down
ITM2A	4.50604e-31	0.278657	up	GPR183	3.77595e-35	-0.314151	down	DUSP1	3.37772e-74	-1.01181	down	OSBPL11	1.03254e-07	0.296107	up	SH3BP5	1.36205e-18	-0.413412	down	STMN3	3.76909e-07	0.275087	up	CLIC3	1.62452e-14	0.4421	up	RPL10A	1.7848e-14	-0.349853	down
FLNA	5.1219e-80	0.42213	up	TPT1	7.05638e-126	-0.319751	down	MXD3	9.8136e-13	0.350664	up	PROK2	5.71243e-15	-0.814453	down	SMDT1	2.68707e-27	-0.45428	down	SWAP70	2.78019e-08	-0.301843	down	HSPA5	5.89172e-07	0.338193	up	BTN3A2	9.46097e-17	0.634263	up
RPL10	4.87307e-200	-0.317533	down	RGCC	2.8669e-210	-0.791016	down	ENSG00000288737	4.55858e-20	-0.271424	down	NDUFB4	4.99518e-08	0.272317	up	SRSF5	1.4982e-14	-0.311347	down	TCL1A	1.45746e-27	-0.611428	down	HACD4	0.000161841	0.296209	up	H4C3	5.84437e-27	0.579924	up
MSN	2.27127e-41	0.286072	up	RPL21	4.86105e-109	-0.29163	down	RPS10	1.12986e-12	0.290804	up	SIAH2	6.90551e-08	0.327954	up	STAT1	3.61369e-14	0.447198	up	TCTN1	3.27022e-05	-0.282213	down	CERCAM	4.67294e-15	0.632761	up	HLA-DPB1	1.2739e-18	-0.513297	down
RPL39	3.07809e-122	-0.261599	down	PPP2R5C	6.13732e-47	0.303931	up	TREM1	1.00549e-16	-0.273959	down	FNDC3B	8.18998e-07	-0.275076	down	SUB1	4.64149e-19	0.382801	up	TFEB	1.03084e-05	0.282761	up	RPS6	4.16858e-12	-0.28237	down	SNHG5	1.09819e-11	0.49154	up
XIST	2.46918e-37	0.317508	up	C14orf119	1.79513e-67	-0.293159	down	ABRACL	2.53302e-35	0.596812	up	ATP1B3	1.05669e-10	0.328949	up	SYNGR2	2.46122e-13	0.292277	up	TLE1	1.02943e-12	0.391835	up	PRR5L	0.000521355	0.309695	up	CCND3	1.2108e-22	0.48132	up
SAT1	1.72155e-82	0.438009	up	TRAV3	1.68005e-74	-0.843256	down	HEBP2	4.59475e-31	-0.485105	down	EEFSEC	3.49546e-06	0.366282	up	TAGLN2	2.0829e-37	0.541526	up	TP53INP1	1.11939e-13	0.523161	up	PDE3B	3.50142e-15	-0.550432	down	HLA-C	2.97377e-129	-0.774942	down
CD99	1.78287e-55	0.289395	up	NFKBIA	1.07422e-244	0.881699	up	MICAL1	1.40111e-13	0.379631	up	FXR1	9.06751e-07	0.265149	up	TAPT1	1.13189e-07	-0.297208	down	TSC22D3	1.0483e-83	1.28686	up	AHNAK	1.29473e-07	-0.363718	down	HLA-DPA1	5.53759e-16	-0.404761	down
TSC22D3	8.39193e-186	0.407054	up	ZFP36L1	5.2189e-119	-0.520775	down	SERPINB1	5.92184e-22	-0.507336	down	SLC49A4	5.04244e-10	-0.468371	down	TCL1A	1.18764e-46	-0.829769	down	TSTD1	2.29307e-18	-0.487985	down	TMEM123	0.000121092	-0.356011	down	HLA-DRB1	8.24059e-07	-0.368635	down
MYC	1.49322e-112	-0.523762	down	ACTN1	1.69567e-38	-0.324652	down	FKBP5	1.66339e-44	-0.676266	down	BRK1	6.45456e-07	0.349451	up	THOC3	5.52738e-11	-0.280882	down	TUBA1B	2.29083e-12	-0.385913	down	HSPA8	7.57696e-07	-0.264088	down	ENSG00000288970	1.58124e-05	0.265252	up
LY6E	0	1.04678	up	HNRNPC	2.53843e-47	0.280073	up	H1-2	4.26965e-08	-0.262531	down	SEC13	2.96484e-11	0.317011	up	TSC22D3	1.39948e-152	1.20586	up	TXLNGY	4.36086e-11	-0.345349	down	RPS3	4.15962e-35	-0.495197	down	GLCCI1	1.56399e-11	-0.275781	down
RPL7	4.31869e-63	-0.309963	down	RPS27L	4.31891e-44	-0.347071	down	LTB	1.35368e-32	0.680544	up	CX3CR1	8.26635e-09	0.353256	up	TSPAN13	2.72592e-08	-0.261538	down	TXNIP	4.71166e-52	0.520303	up	TRIM22	0.000185722	0.270308	up	AOAH	1.72373e-21	-0.561194	down
PDE7A	7.94223e-39	-0.285142	down	ISG20	9.48501e-156	0.609408	up	LST1	1.21098e-83	0.787355	up	CCNL1	5.39331e-09	-0.287121	down	TSPAN3	1.05881e-16	-0.361321	down	UBE2Q1	1.62483e-10	-0.324389	down	RPLP2	4.32162e-16	-0.340021	down	UPP1	1.87872e-06	0.272873	up
PABPC1	7.09984e-83	-0.341999	down	IL16	2.38179e-93	-0.407367	down	CLIC1	1.29065e-30	-0.464442	down	RAB7A	6.22886e-10	-0.26702	down	TSTD1	8.44553e-12	-0.297175	down	UCP2	5.35945e-11	-0.291221	down	CD151	5.70114e-05	0.323829	up	GIMAP6	1.42459e-11	0.298793	up
EIF3E	5.9797e-55	-0.309827	down	CHASERR	5.50774e-89	0.266622	up	IGF2R	9.56953e-16	-0.327784	down	NBEAL2	7.96916e-10	-0.309611	down	TUBA1A	3.6562e-11	0.275181	up	UPF2	1.1625e-08	0.350877	up	C11orf21	4.32866e-10	0.530626	up	HIPK2	3.0629e-26	0.584647	up
RPL8	3.48235e-194	-0.303142	down	TMEM204	9.19595e-56	-0.358712	down	HLA-E	2.07043e-33	0.379665	up	SSR3	3.25388e-10	0.267877	up	UBALD2	5.68097e-16	0.387468	up	VIM	1.70941e-07	0.289829	up	TSPAN32	5.04359e-08	0.381722	up	HERPUD2	1.00871e-06	0.29612	up
CYRIB	4.4054e-39	0.302849	up	CYBA	6.72439e-92	0.402835	up	SNX9	1.36726e-15	0.306854	up	RYK	3.0867e-06	0.279392	up	UBE2J1	2.35713e-12	0.346326	up	WASH5P	3.7829e-06	0.305557	up	DRAP1	3.98915e-11	0.418302	up	CARD11	1.19917e-15	0.537108	up
OSTF1	3.31599e-33	0.265567	up	COTL1	6.45777e-31	0.302412	up	HLA-DQA2	2.59547e-85	-0.929768	down	ZNF148	5.82777e-05	-0.263658	down	UBE2L6	2.0389e-23	0.416604	up	WSB1	4.38394e-07	-0.302341	down	PLAAT4	3.57342e-10	0.314518	up	TRBC1	3.62908e-05	0.346897	up
SUSD3	3.73055e-49	-0.307661	down	MT2A	1.53614e-292	1.22504	up	PNISR	2.23724e-10	0.308516	up	CAMK1	2.0075e-11	0.432865	up	UBE2N	5.24499e-09	0.280888	up	XAF1	1.91099e-08	0.364343	up	IRF7	2.90259e-25	0.896048	up	COG5	1.29119e-11	-0.354157	down
ARPC5L	6.94476e-45	0.336944	up	MT1E	1.39437e-103	0.700323	up	PLA2G7	5.25519e-21	-0.284202	down	PLSCR1	1.94805e-05	-0.365123	down	VIM	3.00257e-22	0.437135	up	XIST	3.40761e-17	0.553879	up	EIF3F	2.70481e-05	-0.316704	down	STARD3NL	2.62475e-06	-0.268132	down
GLIPR2	4.06128e-31	0.292387	up	MT1X	3.16742e-168	0.69938	up	HLA-DPB1	2.53997e-11	0.2872	up	IMPDH2	9.81481e-15	0.348862	up	WARS1	9.98994e-25	0.467619	up	YBX3	8.92068e-09	0.349733	up	CTSD	0.00227097	0.283654	up	PTPN12	2.3462e-14	0.41443	up
MRPL41	4.03699e-31	0.276687	up	ADGRG1	1.95234e-28	0.362573	up	RPS18	3.88491e-24	-0.312546	down	USP4	1.23819e-09	0.279659	up	XAF1	2.47844e-54	0.848542	up	ZBTB16	1.25425e-16	0.498966	up	UBE2L6	5.15891e-17	0.601973	up	IKZF1	9.88773e-34	0.724085	up
CLIC3	1.5575e-50	0.462033	up	HERPUD1	8.40767e-94	0.514903	up	LY86	4.13432e-16	-0.288497	down	TMA7	1.42706e-06	-0.279835	down	XBP1	1.78679e-15	0.36185	up	ZFP36L1	3.3695e-09	-0.268806	down	UCP2	2.62267e-13	0.433282	up	SLC25A6	1.8809e-12	-0.262364	down
HSPA5	5.68049e-124	0.528029	up	SOCS1	5.10548e-139	0.679867	up	HLA-H	4.18571e-18	0.3631	up	PFKFB4	6.15795e-09	-0.304592	down	YBX3	2.25321e-22	-0.340855	down	ZFP36L2	8.64669e-15	0.394285	up	RNASEH2C	0.000751487	0.279038	up	RBM3	6.4274e-26	-0.68523	down
RPS6	1.80426e-253	-0.397248	down	CCL4	3.92814e-27	0.447291	up	HLA-DRB5	1.81726e-303	-2.27049	down	UQCRC1	3.02369e-10	0.287992	up	YWHAZ	2.98624e-15	0.302413	up	ZNF107	2.17844e-05	0.289098	up	CTSW	2.39929e-38	0.568736	up	NBDY	6.54415e-09	-0.264003	down
ENSG00000244313	8.31313e-47	-0.323608	down	CCR7	7.57746e-70	-0.35094	down	HLA-DRB6	8.11291e-118	-1.19171	down	RSRC1	3.9963e-08	0.304655	up	ZBTB16	3.80219e-29	-0.56807	down	ZNF706	5.23861e-07	-0.260451	down	IFITM1	7.59646e-18	0.419489	up	FUNDC2	1.94886e-06	-0.289541	down
PDE3B	1.05334e-52	-0.378168	down	XAF1	1.91079e-48	0.374794	up	HLA-DQB1	4.28053e-60	-0.882209	down	CCR1	4.58482e-06	-0.477725	down	ZFP36L1	6.15237e-21	-0.384664	down					IFITM3	5.19889e-27	0.646189	up	RPL10	5.73654e-25	-0.309012	down
MAML2	5.2073e-38	-0.315699	down	RPL13P12	0	1.07169	up	UTRN	2.10657e-10	0.360895	up	PRKCD	2.19749e-15	-0.328136	down	ZYX	2.62706e-09	0.27343	up					RPS25	1.05518e-29	-0.486518	down	XIST	2.79969e-14	0.435761	up
PRSS23	5.84551e-78	0.541115	up	H3-3B	5.04819e-197	0.551862	up	EZR	5.2601e-11	0.341028	up	TNK2	0.000139513	-0.2743	down									RPL27A	8.71441e-05	-0.287295	down	CD99	9.04861e-25	0.378791	up
HSPA8	3.4271e-74	-0.283853	down	LIMD2	1.77873e-120	-0.451612	down	SHPRH	2.37556e-09	0.261666	up	H1-10	3.9161e-21	-1.01308	down									KMT2A	0.00214015	-0.273936	down	HSD17B10	1.0784e-08	-0.323439	down
RPS3	2.07224e-311	-0.318989	down	DDX5	1.05086e-77	0.318903	up	CD36	3.24171e-36	-0.430724	down	ABTB1	6.84391e-12	-0.374978	down									SPCS2	2.37722e-05	0.263657	up	SH2D1A	3.19302e-23	-0.505571	down
TRIM22	2.77449e-52	0.290279	up	SOCS3	8.78065e-79	0.43411	up	PIK3CG	2.90123e-20	0.424095	up	TKT	0.00476138	-0.269993	down									CD44	3.25177e-07	-0.393232	down	PIM2	1.01093e-13	-0.280004	down
RPLP2	8.01542e-237	-0.354277	down	ICAM2	1.44626e-68	-0.356254	down	ZNF467	1.81897e-22	-0.274993	down	POLR2H	2.21569e-05	0.323607	up									IFITM2	8.9061e-11	0.271119	up	TSC22D3	2.39284e-42	1.05378	up
C11orf21	1.44458e-45	0.343964	up	ERN1	4.30303e-34	0.361323	up	BRI3	4.44267e-51	-0.559299	down	RPSA	3.13032e-18	0.641881	up									CARD16	1.62504e-05	0.317735	up	CEBPD	3.25378e-10	0.291423	up
CD81	9.20337e-96	0.418709	up	UBALD2	1.70693e-204	0.605994	up	INSIG1	2.74151e-29	0.560618	up	SEC62	1.13202e-15	-0.359961	down									SYTL2	0.00201066	-0.295796	down	PPP3CC	6.18173e-10	0.304193	up
LSP1	3.64679e-72	0.320252	up	CCL5	2.39965e-31	0.389908	up	TBXAS1	4.20818e-10	0.276357	up	NFKBIZ	7.70733e-07	-0.469809	down									AKR1C3	0.0013565	0.285425	up	MTSS1	1.45219e-12	0.342822	up
DRAP1	1.45419e-121	0.492766	up	RNF213	3.43734e-46	0.30321	up	SNX10	1.18997e-11	-0.365817	down	UBA7	7.32825e-09	-0.284519	down									RASSF4	0.00607214	0.2909	up	MYOM2	1.17333e-72	-1.05393	down
PLAAT4	3.56549e-68	0.334918	up	PREX1	8.7477e-22	0.272454	up	PHTF2	1.91682e-18	0.378934	up	RBM6	1.18998e-06	-0.345382	down									MAP3K8	7.40716e-08	0.268306	up	MYBL1	6.88194e-17	-0.555613	down
IRF7	2.38841e-155	0.686997	up	PPDPF	9.00545e-106	0.394364	up	TMEM176B	1.29128e-152	-1.38231	down	CSTA	3.75446e-14	-0.557713	down									IFIT3	5.3844e-13	0.578682	up	SEC61B	8.23947e-16	0.355401	up
PPP1CA	8.9764e-69	0.348793	up	RBM39	1.31162e-61	0.263678	up	TMEM176A	1.13412e-115	-1.22888	down	DTX3L	1.13601e-06	0.300842	up									PRF1	4.29996e-17	0.282162	up	ANXA1	5.12114e-14	-0.353313	down
EIF3F	2.54872e-58	-0.310092	down	SCAND1	3.52808e-48	0.27719	up	HSPB1	1.06886e-09	0.31403	up	SLC4A7	2.97957e-06	0.382223	up									SPOCK2	1.4448e-07	-0.326262	down	DNAJA1	9.79471e-09	-0.287564	down
CTSC	7.82116e-97	0.513863	up	SAMHD1	1.97553e-48	0.307528	up	SCRN1	2.8483e-12	0.288147	up	THUMPD3-AS1	4.1799e-10	0.409943	up									ABLIM1	0.000362009	-0.305471	down	TLE1	8.14075e-08	0.392042	up
UBE2L6	3.90932e-92	0.44803	up	CEBPB	1.97622e-38	0.291047	up	KDELR2	6.80549e-13	-0.302979	down	DHX15	8.70728e-07	0.265017	up									RESF1	5.28975e-07	-0.379811	down	TOR1A	3.23425e-08	-0.294979	down
UCP2	6.21787e-52	0.291452	up	WASH5P	3.73282e-42	0.307029	up	ATP6V1F	1.83229e-10	-0.296215	down	WDR1	5.73545e-10	0.313691	up									ITGB7	7.35482e-11	0.504398	up	TLN1	2.11698e-17	0.399265	up
CTSW	1.82383e-311	1.03867	up	MYO1F	7.30499e-28	0.278402	up	CUX1	4.06271e-51	0.854204	up	RBM47	6.69937e-09	-0.286758	down									BTG1	2.66386e-08	-0.267781	down	MRPL41	3.07933e-13	0.287796	up
IFITM1	0	0.761212	up	ADGRE5	6.69253e-43	0.346833	up	NAMPT	1.75263e-06	-0.268276	down	TLR1	2.78355e-09	-0.299637	down									DAZAP2	6.60805e-05	0.270669	up	PTGDS	1.66426e-07	0.684534	up
IFITM3	6.60356e-100	0.482902	up	LAIR2	6.77106e-34	0.386913	up	FAM126A	1.8969e-17	0.352298	up	H2AZ1	3.05546e-09	0.371353	up									KLRG1	5.18634e-11	-0.502761	down	CLIC3	1.62043e-16	0.516238	up
PLAAT3	4.85289e-45	0.336643	up	ZFP36	1.38993e-171	0.488477	up	STEAP4	2.4665e-17	-0.28262	down	DAPP1	1.02763e-06	-0.336681	down									C12orf75	4.61265e-06	0.362359	up	DNLZ	7.58147e-09	-0.284402	down
ASCL2	4.58311e-47	0.352854	up	PPP1R15A	2.03265e-36	0.262979	up	NCF1	1.05602e-51	-0.755393	down	TBC1D9	0.000405068	-0.407158	down									TPI1	1.00499e-07	0.322499	up	KLF9	0.00037397	0.3051	up
RPS25	1.05364e-197	-0.335012	down	DAZAP1	1.88233e-38	0.278617	up	IKZF1	1.27964e-12	0.393545	up	GASK1B-AS1	0.000262081	-0.456712	down									EIF4B	2.05625e-05	-0.351696	down	PTCH1	2.07269e-06	0.326981	up
GSTP1	3.44485e-95	0.454879	up	ICAM3	2.88973e-90	0.455277	up	LFNG	2.26638e-18	0.461421	up	HMGB2	1.06165e-15	-0.76354	down									CD63	8.25059e-08	0.36566	up	NUP214	5.80318e-06	0.277383	up
RPL27A	1.05264e-85	-0.354716	down	NOSIP	9.33717e-33	-0.280171	down	TRG-AS1	4.38086e-18	-0.294202	down	ANXA5	4.72637e-10	0.387298	up									OAS1	1.99078e-13	0.544733	up	ABCA2	5.65645e-12	0.283751	up
RPS13	7.53859e-164	-0.357744	down	TYROBP	4.1036e-21	0.281849	up	NBDY	2.53195e-11	0.302423	up	FBXL5	5.49985e-16	-0.386605	down									OAS2	5.51855e-10	0.501133	up	NRGN	1.16937e-14	0.696955	up
IFITM2	6.01399e-187	0.579653	up	IER2	2.3644e-121	-0.534026	down	ARHGAP4	6.19609e-12	0.26173	up	WDFY3	0.000122368	-0.263865	down									RPS26	4.39968e-34	0.760773	up	ETS1	2.73403e-17	0.385494	up
KLF6	6.88877e-55	0.363814	up	BSG	3.67201e-46	0.277211	up	PLP2	1.13225e-35	-0.646288	down	ACSL1	1.60955e-12	-0.331472	down									MYL6	3.56211e-11	0.307845	up	RPS3	1.46846e-26	-0.312587	down
MAP3K8	1.94727e-38	0.320576	up	ALKBH7	6.09173e-28	-0.265205	down	MSN	2.0021e-25	0.386151	up	GASK1B	3.67869e-05	-0.408608	down									BLOC1S1	0.000105207	0.271236	up	RASGRP2	6.74351e-17	0.512858	up
SRGN	8.78195e-128	0.544018	up	RPS9	2.01961e-160	-0.350822	down	PGK1	1.63526e-27	0.484429	up	AFF1	1.28835e-08	-0.444068	down									CD69	1.54738e-05	0.266997	up	CD151	2.32828e-06	0.261561	up
ITGB1	3.26643e-27	0.272441	up	EEF2	4.86216e-75	-0.28358	down	XIST	9.08602e-18	0.56628	up	TACC3	4.11343e-07	-0.31497	down									R3HDM2	7.23677e-05	-0.294381	down	DDB2	4.36025e-10	-0.443556	down
IFIT3	1.36661e-125	0.543285	up	RPS4Y1	3.3264e-50	0.391806	up	SAT1	4.77851e-43	0.598287	up	ANKRD17	2.90882e-10	-0.272596	down									LINC02384	8.48909e-08	-0.388224	down	C11orf21	8.35178e-09	0.441627	up
PRF1	6.14763e-222	0.917216	up	PIK3IP1	1.44403e-44	0.308213	up	CD99	9.62092e-25	-0.371614	down	ADD1	9.90239e-09	-0.27757	down									CDC16	0.000625125	-0.277436	down	NAP1L4	3.79103e-17	0.275956	up
ABLIM1	1.7736e-46	-0.319139	down	RPL3	6.8718e-221	-0.279521	down	DOCK5	1.23643e-09	0.315586	up	LRPAP1	4.13026e-09	-0.265324	down									ENSG00000273149	1.38993e-05	0.459369	up	FIBP	2.43103e-08	-0.35558	down
KLRD1	5.47985e-151	0.723154	up	TTC38	1.6311e-21	0.276983	up	BNIP3L	8.99158e-13	-0.314864	down	OTULINL	3.81158e-11	-0.305496	down									EPSTI1	4.8991e-08	0.412544	up	TMEM258	3.98447e-11	0.300042	up
ITGB7	7.15908e-51	0.352202	up	MIF	9.73962e-99	0.339729	up	LYN	1.16639e-46	0.557451	up	MAP3K1	3.46423e-09	-0.471152	down									PTGDR	8.41989e-06	-0.360964	down	OSBPL5	9.52891e-13	0.264039	up
BTG1	9.96994e-82	-0.278795	down	EIF3L	4.4465e-60	-0.322394	down	ZNF703	4.73811e-09	0.261772	up	EMB	6.88646e-05	-0.53532	down									FOS	4.58769e-11	0.74548	up	LPXN	3.09695e-16	-0.372391	down
KLRG1	1.91531e-38	0.368701	up	XBP1	2.35798e-42	0.318185	up	PAG1	4.29585e-09	0.306032	up	VCAN	3.8337e-15	-0.441605	down									GPR65	1.56069e-05	-0.345709	down	PLAAT4	1.05171e-22	-0.472706	down
C12orf75	2.78004e-150	0.692708	up	SMDT1	8.2459e-160	-0.597946	down	CEBPD	4.4655e-95	-0.836648	down	IL6ST	4.72966e-05	-0.34817	down									WARS1	1.53754e-07	0.367096	up	ST3GAL4	1.72612e-10	-0.273565	down
FKBP11	3.83013e-37	0.30994	up	CCT8	2.23157e-33	-0.286736	down	LYPD2	3.9304e-41	1.63478	up	TGFBI	1.16982e-10	-0.374672	down									PPP2R5C	0.00102708	-0.286144	down	CTSD	6.76679e-13	0.553795	up
LAG3	2.85214e-100	0.625588	up	DIP2A	6.71357e-111	0.596153	up	CTSB	7.18278e-29	-0.524449	down	BASP1	4.69064e-10	-0.770682	down									RPS29	1.18271e-12	-0.433038	down	VEGFB	3.35003e-06	0.282937	up
DGKA	1.51808e-33	-0.276087	down	COL6A2	1.08351e-23	-0.265048	down	MTSS1	1.01579e-65	1.081	up	ST8SIA4	7.23904e-09	-0.264764	down									PSME2	1.31786e-13	0.446598	up	CFL1	2.74511e-16	-0.329207	down
PTMS	1.27365e-58	0.453351	up	ITGB2	9.25094e-32	0.26536	up	NAPRT	1.82251e-14	0.421716	up	VDAC1	4.89524e-13	0.268058	up									TC2N	4.57848e-05	-0.348832	down	IFITM1	8.26872e-31	-0.311794	down
EIF4B	3.99218e-46	-0.288457	down	PRMT2	9.25667e-109	0.494968	up	KLF10	7.20548e-25	-0.337237	down	ARHGAP26	9.62393e-11	-0.429745	down									AKT1	1.12775e-05	0.347818	up	SF1	4.69002e-11	0.279521	up
NELL2	7.83931e-65	-0.414321	down	ITGB2-AS1	2.74545e-45	-0.265797	down	RPL8	4.53236e-24	0.276622	up	HK3	9.68852e-12	-0.387405	down									IRF2BPL	1.13613e-05	-0.285383	down	ARAP1	2.11703e-12	0.376066	up
CD63	2.2256e-34	0.306042	up	MT-RNR1	3.95813e-35	0.288217	up	SNHG6	7.87675e-12	-0.309117	down	LARS1	3.72485e-15	0.444447	up									GZMB	1.71118e-33	0.615564	up	ASCL2	2.43104e-06	0.356208	up
CD27	5.4076e-117	-0.519925	down	MT-ND2	1.74621e-52	0.296727	up	C9orf72	2.69714e-07	0.296544	up	HNRNPAB	1.08564e-13	0.507227	up									CCDC88C	0.000666082	-0.294498	down	ZBTB16	7.92608e-11	0.424281	up
OAS1	1.54986e-77	0.436282	up	MT-CO2	8.33278e-241	0.608829	up	ALDH1A1	1.33505e-27	-0.446293	down	GM2A	6.99412e-05	-0.448308	down									GNG2	2.49922e-07	0.294951	up	PIK3C2A	6.70247e-10	0.290805	up
OAS2	1.26159e-36	0.311961	up	MT-ND3	0	0.845461	up	ZFAND5	1.09691e-11	0.284728	up	CCDC69	4.1598e-08	-0.498887	down									ANXA2	1.44294e-06	0.381989	up	CD3E	2.06015e-07	0.639549	up
OASL	6.85401e-101	0.55122	up	MT-ND4	8.68811e-67	0.323404	up	CARD19	5.95796e-15	-0.261653	down	PARP8	0.000438765	-0.357244	down									KLF13	0.000228734	-0.295243	down	LDHA	4.6791e-19	-0.409133	down
ARPC3	2.40711e-77	0.303882	up					TXN	4.62351e-24	-0.499995	down	CSF1R	2.73515e-13	0.771592	up									ISG20	6.72935e-10	0.344443	up	ATM	1.42203e-10	0.282799	up
RPS26	0	1.08936	up					ANXA1	1.17561e-64	-0.870707	down	NAIP	6.22328e-06	-0.280469	down									RPL4	6.35601e-13	-0.38128	down	BCL9L	4.73597e-13	0.272637	up
MYL6	9.39262e-121	0.36505	up					RXRA	1.29215e-15	0.27211	up	NDUFS6	8.92113e-11	0.326807	up									CAPN15	8.01629e-07	0.322861	up	MALAT1	7.25696e-11	0.316077	up
UBC	4.44606e-71	0.276474	up					SH2D3C	6.91862e-15	0.414138	up	NHP2	1.50843e-10	0.405053	up									RPS15A	1.02133e-12	-0.290307	down	NEAT1	8.57262e-13	0.515289	up
RPLP0	7.26488e-149	-0.313274	down					GLIPR2	4.67061e-15	-0.321061	down	CD14	1.1616e-12	-0.47933	down									PSMB10	4.80275e-11	0.399035	up	UPF2	2.60905e-07	0.349844	up
CD69	5.26035e-130	0.613254	up					NSMF	1.16477e-12	0.304013	up	CAST	2.00315e-11	-0.345953	down									HMOX2	2.42063e-06	0.289409	up	PIP4K2A	1.75454e-13	0.401445	up
CLEC2B	1.64928e-37	0.325799	up					SLC31A2	7.22694e-09	0.27886	up	NPM1	4.23348e-13	0.309219	up									MT2A	3.29645e-21	0.809658	up	TSPAN14	7.55528e-08	0.340287	up
POMP	2.3998e-39	0.301172	up					PHF19	7.17658e-10	0.260516	up	G3BP1	1.81425e-11	0.262661	up									SPN	0.00011027	0.284069	up	RASSF4	1.42439e-11	0.418074	up
GPR183	4.44157e-48	-0.354262	down					CTSL	1.46865e-28	0.477358	up	FYB1	5.25431e-15	-0.460282	down									RPL13	1.21113e-40	-0.472289	down	ITGB1	2.20074e-11	0.332871	up
TPT1	7.50325e-179	-0.337939	down					SLC2A6	1.03496e-21	0.550269	up	RPS14	5.81249e-10	0.264315	up									MVP	0.000323054	0.262588	up	EPC1	1.21473e-12	0.342708	up
EPSTI1	3.82934e-66	0.403731	up					MEGF9	4.96551e-12	-0.326589	down	EGR1	0.00101901	-0.607476	down									RPS2	7.24942e-37	-0.630959	down	DDIT4	1.95416e-74	1.39592	up
RGCC	2.51527e-64	-0.406048	down					NUDT2	1.07538e-24	0.414357	up	DOK3	1.15849e-10	-0.39199	down									CCL3	8.1651e-06	0.413301	up	WAC	2.9046e-21	0.296093	up
RPL21	3.71278e-261	-0.449598	down					FCN1	1.28495e-28	-0.328621	down	RPS23	1.23483e-06	0.394937	up									LASP1	0.00465552	0.261333	up	HNRNPF	1.88199e-21	-0.484987	down
TRDV2	5.26455e-20	0.446003	up					DOCK8	1.65751e-15	0.420326	up	POLK	0.000110972	-0.265832	down									CCL4L2	1.62245e-05	-0.537016	down	PSAP	5.81017e-10	-0.261203	down
TRDC	3.75803e-96	0.90675	up					SNAPC3	8.59755e-17	0.367361	up	TCERG1	1.39979e-12	0.387605	up									ORMDL3	1.19558e-05	0.358663	up	CELF2	1.52133e-23	0.637722	up
SRSF5	2.14167e-54	-0.283681	down					SNHG7	2.71584e-13	-0.349717	down	DHX29	1.80012e-08	0.289212	up									LGALS9	1.65825e-06	0.32904	up	VIM	0.000204892	0.352548	up
PPP2R5C	1.0511e-41	0.335077	up					CUTALP	1.55857e-16	0.376032	up	DIAPH1	5.61347e-12	-0.269622	down									XAF1	2.91314e-21	0.855475	up	CREM	8.27447e-15	-0.608368	down
RPS29	1.02539e-64	-0.266223	down					AHNAK	1.71572e-14	0.377072	up	HRH2	6.2672e-11	-0.334851	down									ENSG00000279602	1.08179e-09	-0.405955	down	ENSG00000288915	1.91416e-10	-0.397619	down
HSP90AA1	7.48878e-48	0.268128	up					TCIRG1	1.99956e-14	0.308655	up	MCTP1	2.87515e-13	-0.289013	down									ENSG00000265206	5.75034e-10	0.54141	up	KLRD1	8.71974e-29	0.549608	up
PSME2	5.39314e-113	0.450299	up					TMEM123	6.34439e-15	-0.359333	down	AP3B1	6.77986e-06	0.291285	up									RAB37	4.13892e-05	0.386916	up	KLRB1	4.45578e-15	-0.315539	down
GZMH	2.78495e-243	0.960445	up					SESN3	5.25741e-14	0.350158	up	IQGAP2	3.73239e-09	-0.464353	down									RPL27	6.68312e-07	-0.268514	down	BTG1	1.50278e-37	0.621008	up
NFKBIA	2.97312e-141	0.364914	up					HSPA8	8.29703e-24	0.452364	up	ERGIC1	5.79481e-11	0.365825	up									IFI35	2.71468e-08	0.465145	up	CDK17	1.32426e-08	0.297805	up
ACTN1	3.19465e-77	-0.467113	down					MS4A7	3.73194e-108	1.48295	up	RNF44	2.44969e-06	-0.27194	down									SRSF2	0.00089333	0.288154	up	MON2	6.15375e-05	0.343218	up
GZMB	7.49384e-214	1.04	up					TALDO1	2.78443e-27	-0.465822	down	FAM13B	2.47318e-08	0.275783	up									CD7	5.62462e-17	0.306232	up	DENR	8.88006e-05	0.281146	up
CALM1	3.5492e-122	0.377089	up					CD151	6.05817e-12	-0.278238	down	CD74	2.10718e-05	0.477933	up									EIF5A	0.000859459	0.277742	up	RPS2P5	6.82736e-21	-0.534385	down
GNG2	4.04991e-46	0.344033	up					C11orf21	3.20545e-32	0.586872	up	HLA-A	2.90897e-21	0.643512	up									H3-3B	1.18701e-22	0.539439	up	EP400	8.85849e-06	0.265974	up
ANXA2	7.34656e-59	0.424816	up					CD81	1.80204e-06	0.265569	up	STK38	6.7115e-09	-0.365646	down									LIMD2	1.38564e-08	0.352654	up	KLRC3	6.1107e-12	-0.35563	down
PPIB	1.64317e-67	0.319773	up					TSPAN32	1.09085e-19	0.400106	up	FGD2	3.51838e-15	0.517444	up									SUMO2	1.40718e-06	0.293583	up	GLTP	4.48044e-06	0.288265	up
IDH2	1.48766e-34	0.263598	up					LSP1	2.53256e-45	-0.504339	down	PIM1	0.000134347	-0.447444	down									RPL19	5.85507e-14	-0.283052	down	DYNLL1	9.31605e-14	-0.351507	down
PATL2	7.75761e-34	0.331118	up					LAMTOR1	2.50366e-16	-0.391674	down	NUDT3	2.62515e-13	-0.27078	down									ERN1	0.000371832	-0.302885	down	PTPN6	4.3737e-06	0.277843	up
RPL4	0	-0.630526	down					SWAP70	5.94116e-10	0.278466	up	TREM1	4.34935e-06	-0.285106	down									UBALD2	0.000610119	0.265726	up	HDAC7	2.47828e-06	0.294259	up
PDIA3	1.19738e-75	0.357027	up					DRAP1	9.84779e-39	0.519173	up	SEC63	1.10302e-06	0.357226	up									LGALS9B	3.08024e-08	0.464631	up	TNFRSF1A	1.94837e-19	-0.397524	down
ENSG00000237550	4.19514e-28	0.264223	up					SIDT2	1.54811e-28	0.537139	up	CD164	4.97343e-10	-0.270279	down									RPL38	1.40291e-05	-0.290899	down	KLRC1	1.86093e-35	-1.06291	down
TMEM204	8.8033e-69	-0.349207	down					PLAAT4	6.53872e-07	0.261023	up	HSP90AB1	2.88387e-20	0.874818	up									EVI2A	0.00126644	-0.270485	down	VPS37B	2.86387e-09	-0.280914	down
CYBA	1.18819e-165	0.46136	up					IRF7	2.52516e-09	-0.310094	down	TENT5A	2.44546e-06	0.304361	up									UBB	4.76437e-16	0.382348	up	TAPBPL	2.26342e-13	-0.396773	down
PYCARD	1.03371e-35	0.296581	up					POLD4	3.10731e-24	0.489961	up	ABRACL	1.63683e-05	0.357282	up									SNHG29	0.000374545	-0.300843	down	ATP5F1B	1.88184e-19	-0.378998	down
MT2A	0	1.223	up					PPP1CA	1.75014e-18	0.279322	up	CALHM6	1.32242e-06	0.334554	up									LMAN1	0.000967889	-0.287959	down	RPS26	2.23847e-29	0.54088	up
MT1E	3.97713e-59	0.43333	up					TBC1D10C	2.61748e-14	0.382106	up	MARCKS	6.1831e-12	0.553323	up									PSMA7	3.79353e-06	0.319493	up	WNK1	6.66216e-09	0.276137	up
MT1X	3.37381e-56	0.34127	up					CTSC	1.81405e-46	0.73128	up	HECA	4.36733e-09	-0.346767	down									RPS21	1.01006e-13	-0.346643	down	UBC	7.95984e-22	-0.439197	down
SPN	3.77767e-37	0.300819	up					UCP2	4.31554e-41	0.591053	up	STX11	5.55531e-15	-0.576705	down									RGS19	1.21444e-06	0.323746	up	RPLP0	3.69434e-11	-0.297704	down
RPL13	0	-0.428218	down					MS4A4A	7.48985e-16	0.352998	up	OGFRL1	7.12887e-12	-0.543466	down									PPDPF	6.80929e-07	0.324246	up	CLEC2B	1.46749e-13	-0.337081	down
ADGRG1	5.05108e-115	0.638742	up					IFITM3	1.25069e-27	0.383153	up	HEBP2	3.24871e-10	-0.370279	down									ITPA	0.000445923	0.299544	up	LINC02384	1.18255e-11	0.607215	up
HERPUD1	2.82737e-80	0.435689	up					ST14	9.65442e-21	-0.331042	down	RPS12	1.17335e-10	0.423553	up									BCL2L1	0.00100396	0.282012	up	MPHOSPH8	4.24999e-18	0.509491	up
ITGAL	3.70585e-32	0.31513	up					SLC3A2	5.54801e-07	-0.273527	down	PNRC1	2.37924e-11	-0.525716	down									RAB5IF	3.91359e-07	0.36588	up	ARGLU1	3.47296e-21	0.420221	up
LITAF	9.77283e-163	0.594446	up					CBL	5.32482e-10	0.334897	up	VNN2	1.84974e-16	-0.874726	down									FRG1CP	9.11499e-06	-0.336713	down	RBM26	1.75355e-08	0.343474	up
PGAP6	1.51601e-29	0.277012	up					ZBTB16	1.89898e-13	-0.331795	down	CITED2	7.12323e-10	-0.432702	down									TMIGD2	8.64345e-05	0.335866	up	RPL21	3.45215e-10	-0.305176	down
IL32	1.1288e-209	0.411115	up					CDKN1C	3.5816e-103	2.09883	up	FYN	1.52457e-10	-0.554944	down									TPM4	0.00360944	-0.269984	down	N4BP2L2	3.31661e-15	0.322807	up
RPS2	0	-0.537754	down					MS4A6A	3.07602e-53	-0.541975	down	CDKN1A	8.1573e-07	0.262159	up									COX6B1	1.41088e-06	0.260454	up	TRDC	5.66965e-11	-0.401508	down
PFN1	7.58395e-103	0.310121	up					ARRB1	2.26962e-06	0.260276	up	IFNGR1	2.09891e-15	0.352613	up									RPS19	9.76975e-10	-0.276992	down	PCNX4	0.000833141	0.28858	up
CCL4	9.18721e-81	0.545687	up					EHBP1L1	2.32975e-11	0.269382	up	RNF144B	1.69778e-09	0.383318	up									KIR3DL2	1.39631e-09	-0.291879	down	RPL36AL	3.25785e-15	0.359546	up
RPL23	9.25133e-41	-0.264909	down					IFITM2	7.35323e-61	0.820639	up	SERPINB1	2.79487e-07	-0.322492	down									LAIR2	1.1185e-48	1.21088	up	PPP2R5C	3.53669e-09	0.344036	up
CCR7	2.28087e-148	-0.782519	down					CELF1	9.77772e-12	0.338746	up	SERPINB6	3.53307e-09	-0.360328	down									EMP3	8.53599e-08	0.284295	up	PNP	2.25847e-10	-0.380819	down
XAF1	4.78905e-204	0.873213	up					ENSG00000255197	2.2696e-12	0.385002	up	SOD2	2.73574e-09	-0.426022	down									ZFP36	1.15496e-29	0.795253	up	PSME1	1.54652e-16	-0.332429	down
ENSG00000279602	2.22724e-53	-0.270072	down					MALAT1	1.10039e-40	0.612598	up	DNPH1	8.65632e-10	0.341726	up									RPS16	2.54427e-12	-0.351926	down	TC2N	4.16772e-12	0.27583	up
ABI3	3.77767e-37	0.334728	up					UBE2D1	5.94142e-08	-0.26665	down	GTF3C6	3.19198e-10	0.305207	up									NOP53	0.000838596	-0.273737	down	NDUFB1	2.51434e-11	0.290622	up
SLC9A3R1	1.9384e-56	0.314123	up					RPS24	9.9114e-23	-0.266266	down	F13A1	1.37091e-12	0.776892	up									PPP1R15A	8.40269e-09	0.371269	up	NFKBIA	4.13626e-07	0.422043	up
ENSG00000265206	2.36612e-53	0.386195	up					MYOF	4.49899e-13	0.354078	up	H1-4	2.99429e-18	-0.691974	down									DAZAP1	9.16995e-06	0.309966	up	DYNC1H1	4.90601e-08	0.321218	up
RPL13P12	1.67723e-287	0.691785	up					PIK3AP1	4.52632e-13	0.378652	up	LST1	1.09011e-05	0.327801	up									JUND	1.61777e-12	0.398476	up	PLEKHG3	2.50248e-15	0.308971	up
RPL27	6.65699e-100	-0.279919	down					TCF7L2	7.47742e-47	0.789809	up	MAP3K5	8.04659e-07	-0.284088	down									CD320	8.0723e-11	-0.524455	down	IRF2BPL	6.01581e-09	0.414464	up
IFI35	1.20508e-50	0.336056	up					WDR11	2.26636e-11	0.284357	up	HLA-DMA	2.92438e-10	0.344966	up									RPS28	3.42076e-25	-0.443656	down	GZMB	1.61113e-21	-0.320859	down
H3-3B	0	0.733147	up					SHTN1	1.49041e-14	-0.263931	down	EEF1A1	9.1661e-08	0.364521	up									TECR	4.10102e-08	0.44872	up	SYNE2	6.3417e-10	0.306122	up
TBX21	5.57837e-61	0.45806	up					RGS10	1.1789e-13	-0.375025	down	IGF2R	1.43814e-08	-0.398295	down									RPL13A	1.55692e-07	-0.323958	down	CIDEB	7.59903e-11	0.284039	up
JPT1	2.16811e-32	0.280239	up					DUSP5	4.91141e-30	0.505536	up	HLA-E	5.98012e-07	0.42769	up									CDKN2D	1.31547e-05	0.31754	up	GABPB1-IT1	1.16249e-10	0.293098	up
RPL19	1.60018e-159	-0.276261	down					SRGN	7.02064e-11	-0.288103	down	FBXO9	3.27425e-09	-0.349711	down									PRSS57	1.37259e-14	0.694973	up	HERC1	1.52276e-06	0.29097	up
ARHGDIA	1.93635e-45	0.293496	up					ADK	6.52928e-10	0.269145	up	NOL7	1.19814e-15	0.331067	up									IER2	7.26997e-09	-0.419928	down	UBE2Q2	1.06104e-09	0.325848	up
CCL5	3.31163e-213	0.821982	up					CDH23	6.08748e-29	0.626249	up	SNX9	2.45975e-09	0.292909	up									CALR	3.148e-06	0.326839	up	RPS27L	1.54972e-12	-0.468232	down
RPL38	5.38061e-61	-0.274078	down					KNDC1	7.57996e-20	0.30718	up	MAPK14	2.7823e-07	-0.431981	down									BST2	3.05112e-26	0.631275	up	AKAP13	3.56556e-22	0.340481	up
UBB	6.21334e-93	0.379088	up					CALHM2	2.40015e-13	0.352881	up	PSMB9	2.83583e-06	0.30346	up									RPL36	7.82667e-13	-0.341208	down	TARS3	0.00026383	0.27901	up
RNF213	4.86662e-46	0.321225	up					PSAP	4.11986e-78	0.566133	up	GPSM3	1.19851e-11	-0.394437	down									EEF2	2.19328e-08	-0.291617	down	KLF13	4.05255e-19	0.537426	up
CISD3	3.7145e-32	0.299631	up					CAMK1D	2.72737e-10	0.283231	up	HLA-DRA	6.62599e-12	0.803008	up									BAX	7.09958e-05	0.33652	up	ISG20	3.3329e-22	0.661221	up
SNHG29	1.60807e-61	-0.327738	down					YME1L1	1.07781e-11	-0.314514	down	PPP1R18	2.16321e-16	-0.409767	down									RPL3	1.86788e-31	-0.484206	down	APBA2	2.05224e-10	0.563505	up
CST7	5.53163e-223	0.818439	up					NEURL1	1.04686e-27	0.509732	up	TUBB	1.39271e-15	0.374326	up									TTC38	1.15478e-05	0.326889	up	IMP3	8.73938e-10	-0.265204	down
APMAP	2.77464e-44	0.360618	up					SVIL	4.75337e-18	0.426792	up	FLOT1	1.61254e-11	-0.497389	down									CERK	0.000149841	-0.300005	down	RPL4	9.43697e-17	-0.377744	down
RPS21	4.25091e-139	-0.274367	down					CELF2	5.97273e-09	0.287056	up	IER3	1.63134e-16	-0.92922	down									LGALS1	1.64117e-27	0.845474	up	B2M	4.50722e-59	-0.310484	down
PPDPF	3.38717e-184	0.506562	up					VIM	3.3683e-30	-0.435264	down	RPL10A	6.74428e-05	0.382535	up									RAC2	4.2228e-20	0.35134	up	ATP10A	1.83762e-12	0.278289	up
GNAS	5.08637e-182	0.558523	up					KDM5A	5.62283e-08	0.299469	up	PNISR	1.30458e-15	0.508305	up									SH3BP1	3.11603e-05	0.335743	up	PDIA3	1.16977e-16	-0.35487	down
RAB5IF	1.10623e-45	0.2858	up					CLEC4E	1.02204e-37	-0.513887	down	NQO2	9.33961e-08	-0.308083	down									MLC1	0.00320206	0.281692	up	MVD	6.23401e-10	-0.279099	down
ZBP1	6.4313e-35	0.284713	up					C3AR1	2.49807e-21	0.430396	up	HLA-DPB1	1.1894e-17	0.983094	up									TYMP	5.64132e-10	0.47874	up	CMC2	1.0382e-08	-0.304208	down
MATK	2.22901e-30	0.322091	up					MGST1	5.38536e-18	-0.30628	down	RPS18	2.83322e-07	0.354206	up									COL6A2	0.0027833	-0.262115	down	MT2A	3.3118e-35	0.700466	up
MYO1F	1.03826e-40	0.361706	up					SLC38A2	1.67276e-11	-0.373654	down	SNHG5	2.46667e-09	0.452806	up									ITGB2	3.48453e-32	0.48512	up	PPP4C	1.1222e-14	-0.260246	down
RPS5	1.87494e-175	-0.379883	down					TMBIM6	3.31478e-08	0.272678	up	SYNE1	1.98553e-14	-1.05529	down									MX1	1.18998e-18	0.837078	up	ITGAX	7.84086e-14	0.651913	up
LAIR2	9.5068e-129	0.543966	up					LYZ	4.99636e-91	-0.455273	down	HLA-H	7.5914e-20	0.564478	up									MX2	9.74932e-07	0.388048	up	ANTKMT	1.7985e-08	0.311475	up
EMP3	7.24801e-82	0.330663	up					DUSP6	5.42309e-08	0.312608	up	HLA-DPA1	2.88742e-15	0.863188	up									MT-ND1	3.50939e-06	-0.265098	down	XPO6	1.62727e-08	0.315459	up
ZFP36	5.74047e-224	0.676124	up					ALDH2	1.74431e-32	-0.399337	down	HLA-DRB6	2.08285e-05	-0.42036	down									MT-ND2	2.34802e-11	-0.440679	down	RPL13	1.79304e-31	-0.377657	down
RPS16	1.65963e-210	-0.385341	down					CKAP4	1.86106e-16	-0.274423	down	HLA-DQA1	1.01277e-07	0.459457	up									MT-CO2	3.85555e-19	-0.284091	down	TCF25	2.89405e-05	-0.305703	down
NOP53	5.46323e-53	-0.281687	down					RAP1B	1.92431e-15	0.345119	up	HLA-DRB1	1.79091e-12	0.720855	up									MT-ATP8	4.60886e-07	-0.400149	down	TENT4B	5.82099e-10	-0.333617	down
PPP1R15A	6.14893e-61	0.394692	up					TESC	5.112e-10	0.32864	up	CNPY3	1.94072e-11	-0.284745	down									MT-CO3	5.09948e-19	-0.37956	down	SRRM2	5.0337e-12	0.308345	up
JUND	3.43242e-138	0.413276	up					NCKAP1L	2.3278e-14	0.29436	up	PRRC2A	9.79763e-07	-0.295622	down									MT-ND3	3.18225e-18	-0.521296	down	LITAF	3.17732e-15	-0.360187	down
SSBP4	7.5936e-42	0.316151	up					ATP2B1-AS1	1.24833e-10	-0.374651	down	ARL4A	9.29412e-20	0.672615	up									MT-ND4L	7.09558e-12	-0.403614	down	SOCS1	3.35552e-15	0.8046	up
RPS28	9.39447e-190	-0.314009	down					TAOK3	1.94746e-09	0.289111	up	CREB5	6.68778e-05	-0.545132	down									MT-CYB	3.61728e-30	-0.619819	down	IL32	6.1357e-17	-0.846288	down
RPL18	2.68429e-162	-0.290086	down					RPS2P5	2.69357e-66	0.762788	up	CCT6A	1.16924e-12	0.352246	up													KIF22	1.72519e-07	-0.264804	down
NOSIP	2.99891e-47	-0.355725	down					M6PR	9.72376e-14	0.387665	up	AOAH	2.30159e-07	-0.273471	down													SMG1	4.63025e-09	0.286322	up
ABHD17A	3.96813e-92	0.444745	up					TMPO	3.53238e-10	0.294566	up	LSM5	8.47869e-09	0.26014	up													ANKRD11	6.00965e-17	0.319565	up
NDUFB7	4.96186e-55	0.337702	up					TUBA1B	3.42964e-13	0.34662	up	CD36	4.01429e-06	-0.39999	down													RPS2	2.39048e-18	-0.427466	down
RPL13A	7.32037e-85	-0.289622	down					CD4	9.83357e-13	0.323135	up	SND1	7.70088e-11	0.287961	up													PRSS30P	6.59692e-06	-0.293821	down
HCST	5.67543e-49	0.266936	up					PTPN6	1.86506e-42	0.495836	up	CHCHD2	1.16454e-09	0.264002	up													WSB1	5.75906e-13	-0.287301	down
TYROBP	1.09875e-27	0.503091	up					NAP1L1	7.19925e-57	0.688769	up	PRKAR2B	4.56933e-11	0.462999	up													CCL4	6.06032e-09	-0.362902	down
TGFB1	7.85115e-71	0.354652	up					SELPLG	1.33052e-36	0.628341	up	UBE2H	3.72283e-08	-0.267195	down													CCL4L2	2.10352e-05	-0.423054	down
GZMM	2.84076e-64	0.363433	up					ENSG00000278743	6.81535e-19	-0.293911	down	BRI3	4.95229e-09	-0.312469	down													GPATCH8	1.7356e-10	0.481039	up
CDKN2D	1.19325e-38	0.296979	up					NR4A1	1.14954e-20	0.433779	up	GIMAP7	2.17864e-09	-0.349427	down													LUC7L3	7.18446e-20	0.520398	up
ACTN4	7.97552e-28	0.297439	up					CD63	4.85041e-14	-0.330455	down	INSIG1	4.12877e-09	0.460156	up													ENSG00000279602	4.80583e-19	-0.499516	down
CALR	3.1033e-170	0.630624	up					PTGES3	9.75312e-13	0.324043	up	SNX10	1.98074e-16	-0.389172	down													RPL27	1.1836e-10	-0.271311	down
BST2	2.63384e-149	0.507413	up					NFE2	6.85247e-23	-0.292194	down	TMEM176B	2.36936e-31	-1.36852	down													BORCS6	7.32922e-11	-0.288246	down
BSG	8.77801e-50	0.313415	up					GAPDH	3.05754e-90	-0.758437	down	TMEM176A	1.76507e-24	-1.23305	down													ACAP1	3.16026e-14	0.300065	up
RPS9	1.1803e-242	-0.387407	down					ATP2B1	1.32247e-12	0.402105	up	HSPB1	6.38723e-16	0.612481	up													UNC13D	4.65974e-14	0.26999	up
NKG7	1.91551e-305	0.97628	up					OAS1	2.19335e-10	0.308533	up	SMARCD3	3.95771e-07	-0.468743	down													ERN1	3.97861e-06	0.393312	up
EEF2	1.1284e-280	-0.5463	down					OAS3	5.89857e-08	-0.280298	down	SUMF2	1.62713e-12	0.26471	up													METRNL	5.77688e-14	-0.481772	down
S1PR5	4.76559e-84	0.539552	up					SLC8B1	5.9995e-11	0.315158	up	PPIA	0.00312161	0.262839	up													CHD3	1.40233e-07	0.330322	up
BAX	1.86823e-44	0.320778	up					CDK2AP1	2.06805e-08	0.268299	up	LAT2	4.8714e-09	-0.434523	down													CCL5	2.2587e-09	-0.394093	down
RPS4Y1	4.41362e-248	-1.02726	down					PLBD1	3.35239e-73	-1.04869	down	SLC12A9	9.31905e-07	-0.415015	down													CD300A	1.06648e-10	-0.327264	down
TXLNGY	4.74808e-60	-0.369245	down					UBC	1.26315e-40	-0.460344	down	NAMPT	1.63341e-13	-0.831185	down													DDX42	3.38854e-07	0.304424	up
PIK3IP1	3.06083e-41	-0.327088	down					RHOF	1.32962e-11	0.290282	up	NT5C3A	2.43147e-07	0.364661	up													GLOD4	1.50813e-06	-0.300642	down
RPL3	0	-0.450473	down					HSPH1	5.20988e-14	0.311653	up	ZNF316	1.23026e-08	-0.390698	down													SLFN12L	5.95084e-07	0.260583	up
TTC38	1.28605e-68	0.463852	up					ENSG00000273149	4.44288e-47	0.91521	up	GIMAP8	2.70605e-10	-0.380517	down													ROCK1	1.11288e-20	0.292091	up
LGALS1	4.63843e-207	0.990072	up					ALOX5AP	1.8324e-16	-0.40742	down	NCF1C	2.71807e-09	-0.878226	down													RAB27B	2.76714e-07	0.30491	up
TPST2	3.33241e-36	0.319184	up					TNFSF13B	9.06286e-17	-0.353522	down	NCF1	9.15869e-18	-1.15877	down													VPS4B	2.07302e-12	0.264812	up
RAC2	2.27403e-75	0.293536	up					FOS	4.19148e-227	-1.89256	down	NUP42	1.50432e-06	0.297678	up													SMCHD1	3.45663e-10	0.330524	up
NDUFA6	4.40663e-35	0.278182	up					JDP2	5.07474e-13	-0.308843	down	GTF2I	3.6135e-08	0.356671	up													CST7	4.17051e-22	-0.409403	down
APOBEC3G	1.09067e-37	0.349804	up					WARS1	1.1324e-33	0.707111	up	PRKX	1.19823e-08	0.382015	up													CST3	2.76237e-07	0.447758	up
SDF2L1	6.73703e-35	0.281769	up					EVL	3.62759e-13	0.381731	up	SLC25A6	1.51922e-05	0.340743	up													RGS19	2.9034e-11	0.362879	up
EIF3L	7.61796e-103	-0.440582	down					RPS29	1.34522e-11	-0.27325	down	MOSPD2	6.00557e-10	-0.337747	down													ADRM1	2.39951e-08	-0.271107	down
TYMP	1.69386e-71	0.437982	up					PLD4	1.73466e-15	0.363641	up	CYBB	8.06678e-08	-0.273457	down													PPDPF	8.77391e-17	0.330203	up
XBP1	2.2533e-41	0.320219	up					SERPINA1	3.77402e-42	0.342445	up	VSIG4	1.80625e-05	0.447485	up													MMP24OS	7.85995e-07	-0.294398	down
SMDT1	5.29933e-95	-0.442561	down					LGALS3	2.00644e-34	-0.58558	down	ATP6AP2	6.71106e-11	0.274178	up													SLA2	2.36685e-14	-0.332386	down
CSTB	1.157e-73	0.402215	up					NFKBIA	1.35385e-39	-0.693924	down	NBDY	5.32096e-11	0.349785	up													BCL2L1	3.38916e-07	0.262187	up
ITGB2	1.58687e-176	0.57692	up					CRIP1	5.67243e-09	0.326358	up	RPS4X	3.31023e-08	0.534401	up													RBM39	2.25595e-10	0.313779	up
MX1	2.78064e-96	0.557941	up					CKB	6.28838e-74	1.11031	up	WAS	7.48568e-11	-0.344611	down													SAMHD1	4.70652e-12	0.324677	up
								CCDC88C	5.73872e-08	0.267172	up	CXorf38	2.5209e-07	0.289881	up													SLC2A4RG	3.93274e-07	0.335047	up
								HERC1	3.08448e-11	0.302759	up	SLC25A5	6.11144e-12	0.58467	up													RRBP1	4.71121e-05	0.286768	up
								AQP9	1.69568e-17	-0.328571	down	TIMP1	2.07499e-12	0.446527	up													WASH5P	9.75452e-13	0.458505	up
								NOP10	7.31714e-45	-0.689916	down	G6PD	2.2451e-11	-0.361228	down													CNN2	4.04573e-10	0.30043	up
								ANPEP	1.19382e-23	0.512858	up	MSL3	6.08252e-05	-0.262999	down													ADAMTS10	1.34123e-13	0.302835	up
								BCL2A1	3.72952e-12	0.278268	up	BCAP31	5.83365e-14	0.333412	up													TMIGD2	6.2481e-17	0.637986	up
								PPIB	1.26147e-10	-0.2752	down	SSR4	4.56858e-13	0.270861	up													ADGRE5	6.21521e-08	0.314901	up
								DUT	1.74413e-08	0.268683	up	RPL36A	7.01871e-14	0.403798	up													SUGP2	3.5111e-06	0.287761	up
								IDH2	8.53288e-12	0.346477	up	PLP2	4.53996e-12	-0.638568	down													BCL3	8.79901e-12	-0.370691	down
								CSK	6.11093e-24	0.433561	up	RPL10	1.05357e-05	0.435402	up													KIR2DL3	1.35537e-05	0.3761	up
								RSL1D1	1.01615e-15	-0.351369	down	SASH3	5.52604e-14	0.335184	up													PEPD	1.61659e-06	-0.317283	down
								IL21R	4.79171e-22	0.267318	up	RPL39	6.83218e-19	0.496834	up													RPS5	1.56945e-10	-0.262169	down
								IRF8	7.00649e-09	-0.282719	down	NDUFA1	1.08651e-07	-0.279597	down													KIR2DS4	2.20882e-25	-0.791714	down
								COTL1	9.34155e-31	0.354067	up	TBL1X	8.24168e-07	-0.511473	down													LAIR2	6.8465e-37	1.19979	up
								MT2A	2.53174e-28	-0.718488	down	ARSD	2.78649e-05	0.276643	up													SLC1A5	1.69723e-14	0.698188	up
								MT1F	4.92401e-15	-0.273875	down	PGK1	3.00494e-08	0.430865	up													ZFP36	5.94263e-39	0.913515	up
								MT1X	3.78886e-26	-0.430676	down	XIST	4.02826e-82	2.13656	up													FTL	1.13146e-09	-0.296035	down
								SPN	1.27048e-48	0.853779	up	SAT1	9.25985e-17	0.796281	up													TECR	2.17231e-09	-0.329426	down
								CES1	1.88395e-44	-0.653796	down	DIAPH2	2.04404e-06	0.401619	up													PET100	5.18335e-09	0.352728	up
								PDPR	2.49714e-10	0.306058	up	UBA1	1.12714e-08	0.280076	up													JUNB	1.82749e-18	-0.39371	down
								ITGAM	8.86504e-31	-0.268561	down	EIF1AX	6.91636e-13	0.447059	up													DNASE2	6.89448e-09	-0.266669	down
								ITGAX	3.97741e-19	0.496983	up	MIR223HG	2.01609e-08	-0.466647	down													GZMM	2.82557e-20	-0.422068	down
								ALDOA	4.22485e-10	-0.291379	down	RAB11FIP1	7.31617e-15	-0.49428	down													CDKN2D	6.68197e-16	-0.406728	down
								TPPP3	1.9242e-10	0.317641	up	BNIP3L	7.49405e-09	-0.344168	down													PRSS57	1.22897e-06	-0.282788	down
								ITGAL	1.24892e-28	0.570002	up	HOOK3	1.10256e-08	-0.288164	down													HSH2D	1.55761e-09	-0.307084	down
								ADCY7	4.69797e-11	0.262833	up	SPIDR	3.21504e-11	-0.289945	down													PRMT1	1.37236e-11	-0.276581	down
								LITAF	3.14292e-21	-0.276211	down	SARAF	1.51208e-09	0.305876	up													IER2	5.25704e-14	-0.367235	down
								CHD9	4.96892e-12	0.27583	up	PAG1	9.70195e-14	0.368869	up													CALR	9.39677e-16	-0.402417	down
								METTL9	2.5003e-20	-0.423784	down	PRKDC	2.65518e-10	0.441307	up													RPS9	7.72074e-28	-0.508663	down
								PLCG2	1.7817e-07	0.263888	up	CEBPD	2.53797e-16	-0.558822	down													ARHGEF18	8.03945e-11	0.319565	up
								RPS2	4.19876e-20	-0.28728	down	SQLE	9.95293e-06	0.454325	up													NKG7	3.25357e-40	-0.277772	down
								SMG1P5	5.95136e-12	-0.268277	down	LY6E	1.62119e-12	0.827142	up													LAIR1	8.45423e-08	0.292999	up
								ENSG00000260078	3.72243e-14	-0.2963	down	FDFT1	1.15732e-07	0.396978	up													S1PR5	3.22092e-10	-0.269344	down
								P2RX1	5.65029e-20	0.409465	up	BOP1	2.95525e-05	0.26033	up													KIR2DL4	1.23957e-08	0.438137	up
								PFN1	3.77891e-25	0.281988	up	CHCHD7	1.34136e-06	-0.262869	down													BAX	1.67379e-10	-0.366026	down
								WSB1	2.45504e-07	0.271389	up	RPS20	2.28519e-13	0.28405	up													NAPA	2.2773e-09	-0.285722	down
								RARA	5.35133e-10	0.305831	up	MTSS1	6.09193e-20	0.829622	up													PIK3IP1	3.22344e-07	0.347293	up
								LUC7L3	2.91382e-13	0.279225	up	NAPRT	4.96377e-17	0.516667	up													RPL3	1.9779e-12	-0.263597	down
								XAF1	1.35268e-07	-0.276156	down	RPL8	2.70252e-10	0.578852	up													PRR5	7.63846e-06	0.282456	up
								ENSG00000279602	3.41127e-102	-1.14479	down	PLEC	1.34255e-11	-0.38986	down													SYNGR1	2.34704e-08	-0.264837	down
								ABI3	6.54779e-12	0.407605	up	DOK2	6.67778e-14	0.498081	up													MAPK1	3.4395e-22	0.548652	up
								ABCC3	2.5113e-09	0.262105	up	SMARCA2	8.38518e-10	-0.286281	down													PPIL2	1.24233e-11	0.335612	up
								CD300E	6.81138e-13	0.408831	up	GNAQ	5.27551e-08	-0.445783	down													EIF3L	2.8377e-14	-0.307658	down
								VMP1	3.71031e-14	0.447283	up	ANP32B	4.38204e-09	0.289736	up													SBF1	5.52926e-11	0.338907	up
								SSH2	4.85662e-08	0.296544	up	TXN	1.27996e-09	-0.260553	down													DDX17	4.1501e-16	0.431301	up
								SAT2	9.26929e-22	-0.281251	down	NINJ1	5.29523e-14	0.26545	up													EIF3D	2.87919e-15	-0.328023	down
								RPL13P12	2.96283e-75	0.704524	up	TRIM14	4.61396e-16	0.347128	up													MRPS6	4.07335e-09	-0.28009	down
								RPL27	7.35576e-16	-0.279675	down	ANXA1	9.86744e-08	-0.422258	down													MCM3AP	1.67861e-14	0.283162	up
								UNC119	4.51462e-22	0.52059	up	FGD3	1.91636e-10	-0.311266	down													DIP2A	9.24257e-42	1.15481	up
								PECAM1	1.2824e-58	0.815769	up	SYK	1.98575e-10	-0.316122	down													COL6A2	1.00104e-36	-0.939018	down
								JPT1	1.31773e-08	0.261934	up	RPL35	1.26359e-09	0.521547	up													PRMT2	5.44907e-43	0.925616	up
								CXCL16	2.11215e-10	0.322381	up	TLR4	2.59063e-10	-0.389706	down													MT-CO2	5.85814e-27	0.522369	up
								VMO1	3.36988e-43	0.664813	up	RPL12	1.71492e-10	0.504944	up													MT-ATP6	4.4316e-06	0.286516	up
								TMC6	5.87122e-09	0.284128	up	FAM120AOS	2.36158e-07	-0.334874	down													MT-ND3	5.24783e-57	1.06862	up
								SYNGR2	7.19154e-18	0.398727	up	NSMF	1.63453e-05	0.282993	up													MT-ND4	4.0826e-21	0.597396	up
								CD79B	9.63615e-20	0.379134	up	AGPAT2	1.60524e-13	-0.372722	down													MT-ND5	3.3681e-09	-0.329747	down
								ICAM2	3.36418e-13	0.343636	up	AKNA	1.0879e-10	-0.457649	down
								ARHGDIA	2.37512e-09	0.290473	up	AGTPBP1	4.23967e-10	-0.418747	down
								SLFN5	8.8193e-13	0.301165	up	TLE4	1.91231e-09	0.34805	up
								UBALD2	3.50654e-10	-0.309415	down	B4GALT1	5.63424e-08	-0.443293	down
								SEPTIN9	3.3691e-30	0.476119	up	ENG	7.48968e-09	0.351335	up
								GRN	6.4562e-54	-0.643174	down	ATP6V1G1	1.40004e-08	0.299346	up
								ATP5PD	4.518e-14	-0.355015	down	CTSL	4.07641e-17	0.645698	up
								GABARAP	1.12289e-24	-0.39536	down	SLC2A6	2.10679e-09	0.26507	up
								CD300H	3.72012e-22	0.563542	up	LINC00963	0.00120579	-0.449813	down
								EIF1	3.96684e-21	-0.266995	down	FBP1	4.00416e-08	0.269445	up
								TAF15	3.23709e-17	0.29156	up	MEGF9	1.55971e-13	-0.631712	down
								ASGR2	1.98503e-28	-0.523502	down	SEC16A	3.72222e-09	-0.389307	down
								MYO15B	1.46047e-13	0.297723	up	NUP214	1.18355e-11	-0.474004	down
								ENSG00000261222	7.75091e-12	0.263714	up	FCN1	3.36037e-24	-0.644289	down
								ENSG00000288943	1.60641e-54	-0.696242	down	RPS6	4.83487e-05	0.361224	up
								SNHG29	8.28719e-16	-0.398915	down	TRIM44	4.35297e-12	-0.366722	down
								MBD2	2.72231e-12	0.295057	up	FTH1	4.71951e-06	0.470126	up
								FAM110A	1.06672e-31	0.629626	up	ARHGAP1	2.08399e-11	-0.371209	down
								XRN2	8.46687e-08	-0.297374	down	AHNAK	8.27981e-09	-0.506742	down
								CD93	1.20588e-29	-0.415153	down	PICALM	2.77448e-09	-0.31571	down
								ADA	9.38753e-20	0.329727	up	FCHSD2	1.15126e-05	-0.266657	down
								SIRPB1	2.32813e-21	-0.437165	down	ENSG00000227615	5.95901e-11	0.314269	up
								PLAGL2	1.88566e-11	0.321524	up	ATG16L2	9.83128e-13	-0.322528	down
								C20orf27	1.71786e-59	0.816729	up	CLNS1A	6.52577e-08	0.276063	up
								HCK	2.03193e-16	0.372539	up	NRGN	3.7364e-07	0.362745	up
								CTSA	1.79619e-18	-0.455904	down	SORL1	4.32604e-11	-0.728164	down
								SULF2	1.15554e-07	0.299663	up	HSPA8	4.77506e-13	0.728278	up
								CEBPB	5.00726e-18	0.295394	up	MS4A7	4.25328e-12	0.817592	up
								PELATON	7.56828e-82	0.922578	up	EHD1	9.80526e-07	-0.337672	down
								WASH5P	4.86233e-15	0.313289	up	TRIM22	3.5113e-09	-0.341763	down
								S1PR4	1.67094e-10	0.32042	up	CD81	1.68007e-13	0.513093	up
								ADGRE1	3.9784e-10	0.266947	up	LSP1	6.57012e-15	-0.635035	down
								TMEM259	6.52649e-14	0.276808	up	SWAP70	1.14854e-10	0.267766	up
								ADGRE5	2.71368e-22	0.489483	up	ADM	8.90544e-06	-0.67652	down
								ADGRE2	2.57777e-41	0.769369	up	PACS1	5.57191e-07	-0.522555	down
								TPM4	7.64819e-13	-0.335679	down	TMEM258	3.51117e-12	0.429763	up
								RASAL3	1.56521e-08	0.277768	up	JAML	1.11901e-09	-0.46127	down
								CEACAM3	3.45916e-24	0.311543	up	SIDT2	3.01137e-18	0.775053	up
								RPS19	1.80515e-67	0.620326	up	TAGLN	2.02057e-06	0.306927	up
								BLVRB	1.8945e-26	-0.476718	down	SLC43A3	1.61611e-07	0.314646	up
								FOSB	4.11763e-45	-0.536565	down	STX5	1.6753e-05	-0.284102	down
								VASP	1.72378e-17	0.269338	up	EIF4G2	1.12844e-14	0.268191	up
								LILRA1	4.99436e-14	0.327167	up	CTSC	2.24737e-09	0.39787	up
								PLD3	9.47847e-31	-0.462405	down	CTSD	7.64333e-14	0.600692	up
								ZFP36	4.48902e-11	-0.355995	down	SPI1	1.07289e-05	-0.331768	down
								PKN1	2.64629e-16	0.405965	up	PPFIA1	0.00158824	-0.308177	down
								KLF2	1.27839e-25	0.516948	up	MS4A4A	9.23615e-12	0.445301	up
								PPP1R15A	5.36747e-32	-0.684056	down	AP5B1	5.73828e-11	-0.454607	down
								ICAM4	5.76463e-46	0.514318	up	IFITM1	5.94967e-17	1.06411	up
								LRRC25	3.8583e-34	0.541384	up	IFITM3	2.48518e-08	0.617952	up
								SSBP4	2.88637e-15	0.333009	up	APLP2	3.25127e-11	-0.538379	down
								FPR1	3.33832e-44	-0.691477	down	IPO7	5.19172e-09	0.332677	up
								ALDH16A1	2.83644e-13	0.322098	up	PSMC3	8.58572e-09	0.263003	up
								FCGRT	1.01158e-26	-0.48567	down	RPS25	2.16146e-05	0.381947	up
								RRAS	1.12083e-35	0.673774	up	GRK2	2.72665e-10	-0.290821	down
								RETN	3.02258e-15	-0.484302	down	GSTP1	7.57415e-09	0.434772	up
								JUNB	2.79833e-67	-0.818919	down	ZBTB16	1.20653e-09	0.311333	up
								MIR23AHG	2.54736e-35	-0.500594	down	RNH1	1.40421e-08	0.293383	up
								SLC44A2	8.04204e-19	0.425615	up	CDKN1C	6.12474e-14	1.34721	up
								IER2	2.35368e-99	-1.15868	down	ACCS	1.16245e-08	0.382262	up
								TSEN34	4.86438e-11	-0.269086	down	MS4A6A	2.12374e-06	-0.30167	down
								LILRB2	3.21794e-37	0.508091	up	MICAL2	7.3258e-07	-0.50011	down
								PPM1N	2.26196e-39	0.618513	up	DNAJC4	3.4664e-08	-0.30561	down
								NKG7	4.43182e-07	0.270799	up	PHF21A	3.34282e-09	-0.490651	down
								SIGLEC10	7.68545e-57	0.913994	up	MAP3K11	1.64944e-16	-0.335769	down
								LILRA5	1.55545e-14	0.328341	up	SIPA1	7.96542e-05	-0.388328	down
								ZBTB7A	2.05066e-10	0.288866	up	PCSK7	1.63722e-08	0.267941	up
								POU2F2	7.21797e-38	0.665317	up	NUMA1	1.47972e-10	-0.293193	down
								MCEMP1	2.05397e-37	-0.570653	down	INPPL1	2.85102e-05	-0.293932	down
								NAPSB	6.84347e-08	-0.293849	down	CD44	7.45671e-15	-0.359448	down
								NCF4	1.12365e-13	-0.339974	down	ANAPC15	3.88633e-08	-0.299513	down
								CYTH4	8.34337e-10	0.29478	up	AP2A2	4.56276e-06	0.282697	up
								LGALS2	1.68897e-48	-0.589057	down	CARD16	1.29142e-12	-0.451739	down
								TSPO	2.25452e-21	-0.288389	down	PFKFB3	0.000133723	-0.500404	down
								APOBEC3A	4.30755e-26	0.469679	up	ENSG00000234961	3.35567e-09	-0.390911	down
								BID	8.93889e-21	0.395786	up	UBE2D1	5.98431e-11	-0.39301	down
								COMT	1.42475e-12	-0.355704	down	RPS24	2.70307e-06	0.310415	up
								HMOX1	1.22313e-33	0.650302	up	HHEX	2.48463e-08	-0.29138	down
								MIF	1.99199e-13	-0.373615	down	IPMK	1.49156e-05	-0.300484	down
								SCO2	3.72765e-12	-0.265428	down	RRP12	1.72988e-09	-0.28954	down
								TYMP	3.0056e-36	-0.432224	down	DENND10	7.28181e-11	-0.314716	down
								PPM1F	2.97807e-07	0.275732	up	FRAT2	3.55755e-13	-0.626306	down
								ODF3B	1.04137e-11	-0.292512	down	TCF7L2	3.37737e-09	0.376667	up
								GRK3	9.68179e-09	0.283221	up	MGMT	5.40376e-07	0.305947	up
								ENSG00000270022	2.1042e-20	-0.385546	down	STK32C	8.06051e-11	0.337595	up
								SMDT1	1.86585e-22	-0.487102	down	MAP3K8	1.62621e-16	0.629698	up
								DDX17	8.10865e-14	0.327424	up	PPA1	1.40227e-08	0.269831	up
								SUN2	4.70909e-12	0.313553	up	ITGB1	3.34414e-15	0.272733	up
								CSTB	3.68628e-26	0.318649	up	ADK	4.74674e-24	0.679459	up
								PFKL	9.84978e-11	0.270626	up	DDIT4	4.60667e-20	0.767657	up
								ITGB2	4.73924e-41	0.382377	up	CDH23	8.75495e-09	0.484673	up
								MX1	1.73446e-19	-0.634718	down	ENTPD1	0.000612409	-0.449339	down
								SOD1	3.11453e-42	0.710259	up	MPP7	1.93985e-07	-0.684659	down
								MT-CO1	2.07751e-38	0.473026	up	CALHM2	3.06512e-08	0.284478	up
								MT-CO2	1.59599e-21	0.340795	up	PSAP	4.80915e-06	0.337336	up
								MT-ATP6	9.88037e-19	0.350551	up	MICU1	4.93739e-10	-0.273645	down
								MT-ND4	1.44495e-18	0.380876	up	JMJD1C	4.47028e-09	-0.312956	down
								MT-ND5	1.94401e-15	0.397814	up	NEURL1	4.40388e-09	0.322862	up
								MT-ND6	3.55198e-27	0.675408	up	DDX21	3.50811e-16	0.349705	up
												VIM	1.02929e-09	-0.366357	down
												VIM-AS1	3.36509e-08	-0.508709	down
												SLC2A3	9.28915e-12	-0.662676	down
												CLEC4E	8.96401e-12	-0.850899	down
												C3AR1	4.04826e-11	0.370908	up
												SMIM10L1	1.76789e-13	-0.333886	down
												BCAT1	1.87697e-15	0.411079	up
												CCNT1	3.06018e-05	0.28269	up
												SLC38A2	4.46352e-08	-0.407319	down
												NCKAP5L	8.18584e-08	-0.281679	down
												RESF1	6.62718e-11	-0.369715	down
												LYZ	2.0029e-20	-0.577153	down
												USP15	5.80688e-17	-0.641117	down
												ENSG00000257764	0.0001113	0.299953	up
												OSBPL8	3.76724e-11	-0.263407	down
												METAP2	8.46563e-10	0.376916	up
												CKAP4	1.74803e-07	-0.447158	down
												LTA4H	2.3611e-31	-1.0598	down
												RAP1B	3.95352e-13	0.410499	up
												LRP1	2.18837e-19	-0.625533	down
												ATP2B1-AS1	3.07905e-14	-0.905197	down
												RPS2P5	5.69833e-06	0.36998	up
												SLC15A4	3.9462e-07	-0.320614	down
												GLT1D1	2.50801e-05	-0.464759	down
												M6PR	2.89468e-11	0.531112	up
												ARHGAP9	1.49769e-13	-0.612862	down
												MARS1	1.34085e-12	0.3544	up
												MBD6	0.000417522	-0.397704	down
												TUBA1B	3.365e-12	0.644462	up
												ARF3	8.45825e-12	-0.355729	down
												TPI1	4.52263e-08	0.298936	up
												NAP1L1	1.75505e-06	0.431434	up
												TMED2	2.65321e-08	0.335251	up
												MRPS35	1.75645e-09	0.320196	up
												TNFRSF1A	6.99165e-11	-0.461047	down
												PRR13	7.73296e-12	-0.348891	down
												NFE2	5.34158e-19	-1.02516	down
												HNRNPA1	1.21902e-07	0.298729	up
												CD163	2.65542e-11	0.815277	up
												RASSF3	1.75505e-07	-0.501654	down
												ULK1	2.80744e-06	-0.390831	down
												FBRSL1	0.00314031	-0.31317	down
												OAS1	1.95898e-06	0.289367	up
												TUBA1A	5.15317e-10	-0.334853	down
												SLC8B1	1.10751e-06	0.312328	up
												RPS26	5.04476e-09	0.511156	up
												PA2G4	1.93565e-12	0.40044	up
												RPL41	1.78429e-15	0.550152	up
												SBNO1	1.38118e-05	0.275472	up
												RNF10	4.46081e-11	-0.453335	down
												SLC25A3	4.22393e-08	0.26735	up
												CDKN1B	5.42845e-06	-0.288916	down
												PCBP2	2.45913e-07	-0.260853	down
												ANKRD13A	3.71358e-14	-0.3391	down
												PLBD1	4.9357e-15	-0.887129	down
												KMT2D	2.81463e-10	-0.264719	down
												KRAS	2.21897e-11	0.342773	up
												RPL6	2.50607e-05	0.375338	up
												BLOC1S1	7.08223e-13	-0.431052	down
												RAN	1.32849e-09	0.28344	up
												RPLP0	4.30572e-10	0.472653	up
												PXN	0.000351519	-0.458515	down
												TM9SF2	1.91335e-12	-0.279803	down
												WDFY2	6.52177e-13	0.28782	up
												IRS2	4.21838e-10	-0.499871	down
												ARGLU1	1.50762e-14	-0.263921	down
												ENSG00000273149	2.11563e-12	-0.755684	down
												TPT1	4.43228e-09	-0.427814	down
												STK24	2.68154e-10	-0.287851	down
												ALOX5AP	1.30856e-08	-0.748234	down
												TNFSF13B	1.09297e-17	-0.598685	down
												VPS36	2.23705e-10	0.317277	up
												FOS	1.83657e-15	-0.724478	down
												JDP2	1.93879e-13	0.439958	up
												WARS1	1.0179e-07	0.310608	up
												PYGL	1.51544e-14	-0.537533	down
												RPS29	1.06831e-16	0.745189	up
												HSP90AA1	2.08329e-12	0.464715	up
												RNASE1	1.01754e-14	0.970868	up
												RNASE2	1.58523e-07	0.519336	up
												SUPT16H	3.25986e-13	0.260059	up
												TNFAIP2	2.766e-11	-0.555281	down
												LTB4R	6.08409e-07	-0.478613	down
												RDH11	8.22521e-10	0.30059	up
												NEK9	1.23899e-06	-0.273375	down
												MARK3	1.46767e-07	-0.331548	down
												FOXN3	2.79342e-09	-0.357304	down
												SLC7A7	4.06128e-11	0.39717	up
												NFKBIA	6.38511e-12	-0.342617	down
												ACTN1	2.36765e-09	-0.520631	down
												CKB	4.32858e-12	0.412535	up
												DDX24	1.43914e-17	0.57903	up
												THBS1	0.00276343	-0.346064	down
												SNAP23	1.69508e-10	-0.31465	down
												PLCB2	3.00824e-09	-0.324776	down
												COX5A	2.60286e-09	0.436393	up
												EHD4	7.10733e-12	0.445389	up
												AQP9	6.82004e-06	-0.478802	down
												PSTPIP1	5.95302e-08	-0.622419	down
												ADAM10	5.64621e-11	-0.323757	down
												ABHD2	9.00675e-07	-0.40731	down
												SPPL2A	3.99965e-07	-0.282981	down
												MESD	7.98009e-09	0.267935	up
												PDCD7	2.54396e-08	0.264141	up
												RAB27A	1.76996e-08	-0.487102	down
												SERF2	8.57345e-06	-0.288387	down
												FES	9.50652e-05	-0.40394	down
												IQGAP1	3.86132e-13	-0.359336	down
												B2M	1.60211e-07	0.465901	up
												TLE3	4.33967e-06	-0.490619	down
												MCTP2	0.000139069	-0.377458	down
												RTF1	1.35932e-11	0.33716	up
												ETFA	1.31228e-10	0.381327	up
												CLCN7	1.33402e-05	-0.261812	down
												MCRIP2	7.52603e-08	0.306994	up
												RNPS1	6.37199e-10	0.283877	up
												CREBBP	4.33947e-08	-0.367081	down
												SNX29	1.35256e-07	0.263844	up
												DYNC1LI2	1.95065e-08	-0.275303	down
												DPEP2	6.14971e-08	-0.289323	down
												MT2A	3.98638e-21	1.86678	up
												MT1X	8.85792e-11	1.18099	up
												IGSF6	2.22195e-14	-0.32487	down
												SPN	7.98705e-13	0.71639	up
												YPEL3	1.10751e-10	-0.617012	down
												CORO1A	2.96978e-06	-0.284845	down
												ROGDI	4.76196e-09	-0.452264	down
												PDPR	1.81915e-06	0.331268	up
												SLC7A6	3.60924e-06	0.274119	up
												ITGAX	4.73411e-08	-0.402252	down
												ANTKMT	1.93703e-13	0.353737	up
												USP10	1.10582e-07	-0.282844	down
												FBRS	1.9067e-13	-0.593382	down
												CKLF	6.37526e-11	-0.506434	down
												SRRM2	6.61547e-08	-0.291256	down
												DEF8	0.00182627	-0.320025	down
												USP7	2.75831e-09	-0.430953	down
												CRISPLD2	6.19824e-05	-0.556913	down
												APOBR	2.90668e-07	-0.606059	down
												ANKRD11	3.71891e-14	-0.318616	down
												ELOB	2.94625e-09	-0.397741	down
												MSRB1	5.52119e-17	-0.873597	down
												RPS2	1.55317e-06	0.367321	up
												SULT1A1	6.59229e-07	0.31115	up
												NFATC2IP	1.15888e-06	0.346556	up
												FAM157C	7.82339e-05	-0.501097	down
												ZZEF1	7.69261e-06	-0.282061	down
												NLRP1	1.65168e-07	-0.306361	down
												C1QBP	1.64183e-13	0.373193	up
												CPD	2.91115e-10	-0.664967	down
												RPL23	7.60906e-11	0.464573	up
												MSL1	2.11577e-07	-0.33593	down
												LASP1	2.95735e-11	-0.274226	down
												RFLNB	1.936e-17	-0.995612	down
												LUC7L3	3.46056e-12	0.384137	up
												CASC3	4.95895e-11	-0.340033	down
												ENSG00000279602	6.66006e-18	-1.09543	down
												ABI3	9.32474e-15	0.36664	up
												UBE2Z	1.05335e-09	0.398776	up
												ABCC3	2.51069e-07	0.341131	up
												HELZ	1.35355e-10	-0.31175	down
												ENSG00000265206	3.21369e-11	0.537702	up
												ATP5MC1	8.97815e-13	0.321705	up
												CD300E	6.84351e-16	-0.530392	down
												USP32	0.00416575	-0.27117	down
												CENPX	3.45427e-08	0.265884	up
												EIF4A3	6.78688e-14	-0.262239	down
												PSMC5	1.0126e-10	0.348343	up
												SSH2	9.01199e-16	-0.274319	down
												MPDU1	1.06232e-13	0.414632	up
												RPL13P12	2.00781e-28	0.579	up
												MPRIP	0.00111898	0.273969	up
												TRAPPC1	8.15413e-09	-0.296669	down
												ENSG00000274213	7.21713e-06	-0.599901	down
												EXOC7	3.39352e-07	-0.318703	down
												LIMD2	3.71545e-07	0.294207	up
												NT5C	3.73168e-09	0.377053	up
												PHB	1.47464e-11	0.277819	up
												MINK1	0.00108829	-0.315046	down
												STAT5B	4.73181e-07	-0.41791	down
												SOCS3	9.04445e-16	-1.08993	down
												GAS7	4.06455e-10	-0.555448	down
												ICAM2	1.80443e-11	0.524923	up
												SLC16A3	9.70329e-13	0.345877	up
												MAFG	8.0295e-09	0.353891	up
												KDM6B	6.92326e-07	-0.511383	down
												FAM20A	0.00038703	-0.320868	down
												TRIM25	2.08842e-09	-0.514723	down
												GRN	1.41643e-10	-0.520431	down
												PHF12	0.000270991	-0.280039	down
												CLEC10A	1.60316e-07	0.611796	up
												ASGR1	9.70634e-07	-0.297767	down
												CTDNEP1	1.25449e-08	-0.283711	down
												CCL5	2.47529e-06	0.380254	up
												CD300A	1.83656e-13	0.291872	up
												CD300H	8.72284e-14	0.392642	up
												ADAP2	1.52244e-11	0.366932	up
												EIF1	4.91335e-08	-0.323909	down
												RPL38	7.43427e-05	0.290359	up
												PRKAR1A	8.20453e-12	-0.344614	down
												DNAJC7	4.26448e-08	0.297605	up
												NKIRAS2	2.42615e-07	-0.276344	down
												FMNL1	1.2483e-14	-0.361036	down
												TIMP2	7.36441e-14	-0.490171	down
												PSMB3	4.50001e-09	-0.432046	down
												ATXN7L3	0.00229434	-0.314968	down
												ATP5F1A	2.12071e-09	0.304607	up
												RNMT	6.2804e-07	0.318629	up
												EMILIN2	7.97093e-08	-0.31346	down
												DSC2	9.35354e-06	-0.411277	down
												SMCHD1	3.83674e-12	-0.566417	down
												CTDP1	4.29761e-05	-0.377033	down
												TMX4	0.0014931	-0.276384	down
												GPCPD1	3.87609e-09	-0.474353	down
												CD93	6.04857e-06	-0.441204	down
												PREX1	1.33819e-09	-0.369388	down
												PLCB1	8.54741e-05	-0.456564	down
												B4GALT5	7.95516e-07	-0.409461	down
												RPS21	5.87146e-17	0.640925	up
												PHF20	9.60725e-11	0.262915	up
												SIRPB1	2.73016e-07	-0.402081	down
												PPDPF	3.33424e-20	0.837241	up
												RPN2	2.66083e-15	0.347624	up
												SIRPA	4.33711e-08	-0.507788	down
												DDRGK1	6.9476e-07	-0.282416	down
												SNX5	8.65406e-10	0.294166	up
												RASSF2	4.24387e-11	-0.318528	down
												MAFB	2.40141e-18	0.679152	up
												C20orf27	2.09802e-26	0.998524	up
												CSNK2A1	3.81212e-10	0.319375	up
												RNF24	0.0042584	-0.312164	down
												FTLP3	1.1349e-12	0.379817	up
												SCAND1	5.06113e-13	-0.263799	down
												ESF1	5.40767e-06	0.328783	up
												CTSA	5.4923e-07	-0.276025	down
												DLGAP4	0.000234201	-0.328266	down
												GNAS	4.62869e-10	-0.297908	down
												SULF2	1.05532e-10	-0.421145	down
												PELATON	0.00570636	0.307654	up
												CFD	3.19991e-06	-0.420141	down
												ABCA7	0.00024455	-0.442952	down
												ARID3A	2.05224e-15	-0.351104	down
												MOB3A	1.61588e-07	-0.32965	down
												GNA15	2.61198e-05	-0.278866	down
												VAV1	7.1629e-09	-0.352864	down
												TYK2	1.02723e-09	-0.429148	down
												GMIP	2.02246e-06	-0.261322	down
												PLAUR	3.13331e-13	-0.328212	down
												RPS19	7.45585e-08	0.454317	up
												GPI	3.54902e-11	0.371269	up
												RPS5	1.25838e-05	0.439206	up
												TMEM147	3.75679e-09	0.345544	up
												RPL18A	1.39497e-09	0.466835	up
												GMFG	3.35219e-11	-0.288606	down
												ZFP36	1.94397e-14	-0.64338	down
												RPS16	7.38749e-07	0.322569	up
												KLF2	8.04363e-12	0.427355	up
												PPP1R15A	2.9047e-05	-0.63615	down
												NUCB1	5.07072e-08	-0.313213	down
												FTL	6.5922e-14	0.540247	up
												RPL28	2.1963e-06	0.294482	up
												ICAM4	1.1042e-11	0.322649	up
												TMEM91	0.000180306	-0.372293	down
												JUND	6.65552e-09	-0.281743	down
												SSBP4	1.13822e-12	0.419162	up
												JAK3	3.64664e-10	-0.29283	down
												FPR1	2.09574e-12	-0.271883	down
												NOSIP	1.02065e-11	-0.278732	down
												RRAS	4.73157e-12	0.373963	up
												RETN	1.83943e-65	-2.34629	down
												JUNB	8.45356e-14	-0.513256	down
												PRDX2	1.761e-07	0.267289	up
												HCST	2.8786e-17	-0.745568	down
												TYROBP	3.03771e-06	-0.373333	down
												MIR23AHG	0.00937721	-0.39969	down
												PRKACA	3.07732e-15	-0.480516	down
												TGFB1	5.20572e-15	-0.567595	down
												MRPS12	2.10748e-10	0.275966	up
												IER2	1.11673e-14	-0.715203	down
												ENSG00000267598	8.01655e-08	-0.71314	down
												BST2	5.75357e-10	0.357538	up
												BSG	2.46887e-13	-0.402784	down
												MLLT1	2.6263e-07	-0.266978	down
												CC2D1A	0.000269303	-0.274126	down
												MBOAT7	2.54109e-06	-0.500015	down
												TSEN34	1.82585e-09	-0.39025	down
												ARHGAP45	4.52954e-13	-0.469095	down
												NLRP12	9.13604e-08	-0.537013	down
												MFSD12	2.94926e-07	0.322924	up
												CIC	3.81481e-05	-0.304669	down
												PPM1N	5.49762e-13	0.366287	up
												NKG7	8.30927e-07	0.390528	up
												SIGLEC10	5.5654e-13	0.522428	up
												LILRB3	7.67467e-15	-0.572723	down
												LAIR1	3.16098e-06	0.26331	up
												RPL36	4.14194e-06	0.349025	up
												FBL	2.55074e-06	0.336644	up
												HNRNPUL1	5.65091e-14	-0.279849	down
												STXBP2	6.52185e-11	-0.569671	down
												GPX4	9.88141e-07	0.329724	up
												BAX	3.84347e-10	0.382079	up
												MAST3	8.75537e-07	-0.299751	down
												MCEMP1	0.000758599	-0.264355	down
												GPR108	2.71836e-10	-0.265714	down
												SIGLEC14	1.42612e-08	0.37263	up
												RPS4Y1	8.62879e-09	-0.524229	down
												UTY	1.78254e-09	-0.701285	down
												IL17RA	1.24636e-08	-0.313969	down
												NCF4	1.22516e-09	-0.596986	down
												RPL3	2.23446e-05	0.392676	up
												TSPO	2.11459e-10	-0.454521	down
												YWHAH	4.5952e-13	0.309364	up
												TPST2	4.43036e-08	0.262141	up
												MAPK1	9.09628e-14	-0.285854	down
												NFAM1	5.49106e-11	-0.318455	down
												RANBP1	1.20433e-11	0.348192	up
												HMOX1	3.80917e-33	1.18281	up
												TCN2	0.000360946	0.276968	up
												TOMM22	1.76826e-08	0.263632	up
												PLXNB2	3.32795e-13	-0.265207	down
												EIF3L	1.16015e-08	0.352849	up
												TYMP	4.38197e-10	-0.417616	down
												H1-0	1.17523e-06	0.347722	up
												ODF3B	5.46955e-07	-0.471274	down
												MYH9	1.08175e-19	-0.822915	down
												CSF2RB	2.57194e-05	-0.356646	down
												BRD1	1.0958e-07	-0.281345	down
												ETS2	1.00091e-13	0.495186	up
												SON	6.08794e-11	0.3292	up
												PDXK	1.50581e-10	-0.267627	down
												IFNGR2	6.07362e-13	-0.300311	down
												NDUFV3	3.91352e-13	0.350018	up
												ITGB2	7.64168e-08	-0.302708	down
												SOD1	3.82956e-10	0.476271	up
												DOP1B	3.13212e-07	0.273823	up
												TRPM2	0.00183285	-0.372487	down
												MT-RNR2	1.37968e-19	0.391095	up
												MT-ND1	2.12796e-23	0.814932	up
												MT-ND2	1.06076e-41	1.11983	up
												MT-CO1	1.87047e-28	0.69859	up
												MT-CO2	1.69847e-42	0.93029	up
												MT-ATP8	1.25635e-42	1.22843	up
												MT-ATP6	1.85102e-41	1.10891	up
												MT-CO3	4.63464e-23	0.772342	up
												MT-ND3	7.91053e-54	1.39179	up
												MT-ND4L	2.119e-32	1.07544	up
												MT-ND4	6.25403e-52	1.39761	up
												MT-ND5	4.74758e-23	0.731278	up
												MT-ND6	1.69429e-10	0.375924	up
												MT-CYB	3.14722e-24	0.798116	up

## Sheet: intersection
celltypes	Mo-mac	NK cells	NK cells&Mo-mac	B cells	B cells&Mo-mac	B cells&NK cells	B cells&NK cells&Mo-mac	T cells	T cells&Mo-mac	T cells&NK cells	T cells&NK cells&Mo-mac	T cells&B cells	T cells&B cells&Mo-mac	T cells&B cells&NK cells	T cells&B cells&NK cells&Mo-mac
intersection number	236	76	6	40	10	6	2	111	17	42	8	16	4	35	5
intersection elements	MTATP6P1	RPS6KA1	SH2D1B	B2M	ADGRE5	EIF5A	ENSG00000273149	TGFBR3	PTP4A2	SCP2	FCGR3A	JUN	SAT1	TAGLN2	IRF1
	SYTL1	AK5	FCER1G	BASP1	AHNAK	FOS	WARS1	TPM3	ZEB2	FCRL6	ARPC2	S100A10	RPL13P12	IFI6	HLA-H
	TNFRSF1B	MAD2L2	LYST	BIRC3	CRIP1	MX2		PYHIN1	CX3CR1	SH3BGRL3	C11orf21	S100A4	JPT1	IFI44L	DRAP1
	SFT2D2	ENSA	RHOC	CAPG	CUTALP	ORMDL3		CAPN2	MXD4	TMSB10	PLAAT4	PLEK	CSTB	ISG15	IFITM3
	BATF3	SDF4	CHST2	CD82	EZR	S100A11		C1orf21	HLA-DPB1	SP110	UCP2	SUB1		S100A6	IFITM2
	CACYBP	AGTRAP	TSPAN32	CIB1	LTB	UBALD2		RUNX3	MSN	DBI	OAS1	ANXA6		CXCR4
	PTPRC	ENSG00000286640		COX5A	NUDT2			CD247	XIST	GNLY	SPN	RPS3AP21		STAT1
	TNFRSF8	SUCLG1		CPNE5	RPS2P5			ZNF683	CD81	SHISA5	ITGB2	HLA-B		EIF2AK2
	C1QA	BIN1		CRIP2	RSRP1			FGR	PPP1CA	PARP9		HLA-DQA1		PLSCR1
	CD52	ITGB1BP1		ENSG00000230202	SYNGR2			SSBP3	CTSC	SPON2		HLA-DRB1		H1-10
	NDUFS5	RAMP1		GPR183				ADAR	IDH2	CAST		TSC22D3		SELENOK
	PARP1	VAMP5		GSTK1				EFHD2	ITGAL	H1-2		KLF6		DUSP1
	GBP2	LINC00299		HIPK2				YWHAQ	PFN1	TNFAIP3		ITGB1		HLA-A
	GBP4	H2AZ1		HLA-F				DUSP2	ABI3	CYCS		RNF213		H1-4
	HES4	AREG		HSH2D				PTPN18	ARHGDIA	CYRIB		GNAS		PSMB9
	AMPD2	CD38		HSP90B1				ARL4C	SSBP4	GLIPR2		XBP1		HLA-C
	RABGAP1L	IGFBP7		IGHA1				SP100	NKG7	CLIC3				LY6E
	PRRC2C	LAP3		IGHA2				CD8A		HSPA5				IRF7
	FCGR2C	DAB2		IGKC				GNAI2		TRIM22				UBE2L6
	SLC8A1	HAVCR2		IGLC2				TIGIT		CTSW				IFITM1
	FMNL2	ENSG00000227766		JCHAIN				BHLHE40		MAP3K8				IFIT3
	CYTIP	SERPINB1		LINC01781				RHOA		PRF1				C12orf75
	ANKRD44	GTF3C6		LINC01857				RASSF1		ITGB7				RPS26
	SEPTIN2	NCR3		LY9				DTX3L		CD63				CD69
	INPP4A	ABCF1		MYADM				HOPX		OAS2				EPSTI1
	UICLM	CNPY3		NEAT1				FGFBP2		MYL6				PSME2
	LRRFIP1	ADAP1		PDE4B				ANXA5		GZMB				ANXA2
	ITGA4	UPP1		PDE4D				GZMA		GNG2				XAF1
	NCOA1	BPGM		PELI1				ADRB2		MT2A				ENSG00000265206
	ITSN2	ATP5MF		PLP2				F2R		IFI35				H3-3B
	NT5DC4	LAT2		RHOB				CD74		UBB				EMP3
	GPBAR1	STARD3NL		RPS14				HECA		PPDPF				PPP1R15A
	CMTM6	TCEAL8		SCIMP				DYNLT1		RAB5IF				JUND
	RFTN1	SASH3		SEC61B				CLIC1		LAIR2				LGALS1
	PDCD6IP	MYOM2		TUBA1A				HLA-DRA		ZFP36				MX1
	MAPKAPK3	DOK2		UBE2J1				HLA-DPA1		CDKN2D
	HEG1	PTGDS		UBE2N				HLA-DRB5		CALR
	ARL6IP5	HACD4		VIM				TRGV10		BST2
	ATP1B3	CERCAM		YWHAZ				TRGV3		BAX
	TRANK1	PRR5L		ZYX				TRGV4		TTC38
	CD47	CD151						SAMD9L		RAC2
	LIMD1	CTSD						SAMD9		TYMP
	FOXP1	RNASEH2C						CHCHD2
	NKTR	SPCS2						MYO1G
	WDR1	CARD16						ACTB
	PDLIM5	AKR1C3						CHST12
	ARAP2	RASSF4						ITM2A
	LINC02432	DAZAP2						FLNA
	ERAP2	TPI1						CD99
	STK10	BLOC1S1						OSTF1
	LNPEP	AKT1						ARPC5L
	CYFIP2	ISG20						MRPL41
	PHYKPL	CAPN15						PRSS23
	CSF1R	PSMB10						LSP1
	CERT1	HMOX2						PLAAT3
	MXD3	MVP						ASCL2
	RPS10	CCL3						GSTP1
	ABRACL	LASP1						SRGN
	MICAL1	LGALS9						KLRD1
	LST1	RAB37						KLRG1
	HLA-E	SRSF2						FKBP11
	SNX9	CD7						LAG3
	PNISR	LIMD2						PTMS
	UTRN	SUMO2						OASL
	SHPRH	LGALS9B						ARPC3
	PIK3CG	PSMA7						UBC
	INSIG1	RGS19						CLEC2B
	TBXAS1	ITPA						POMP
	PHTF2	BCL2L1						TRDV2
	HSPB1	TMIGD2						TRDC
	SCRN1	COX6B1						PPP2R5C
	CUX1	DAZAP1						HSP90AA1
	FAM126A	TECR						GZMH
	IKZF1	PRSS57						NFKBIA
	LFNG	SH3BP1						CALM1
	NBDY	MLC1						PPIB
	ARHGAP4							PATL2
	PGK1							PDIA3
	DOCK5							ENSG00000237550
	LYN							CYBA
	ZNF703							PYCARD
	PAG1							MT1E
	LYPD2							MT1X
	MTSS1							ADGRG1
	NAPRT							HERPUD1
	RPL8							LITAF
	C9orf72							PGAP6
	ZFAND5							IL32
	RXRA							CCL4
	SH2D3C							SLC9A3R1
	NSMF							TBX21
	SLC31A2							CCL5
	PHF19							CISD3
	CTSL							CST7
	SLC2A6							APMAP
	DOCK8							ZBP1
	SNAPC3							MATK
	TCIRG1							MYO1F
	SESN3							ABHD17A
	HSPA8							NDUFB7
	MS4A7							HCST
	SWAP70							TYROBP
	SIDT2							TGFB1
	POLD4							GZMM
	TBC1D10C							ACTN4
	MS4A4A							BSG
	CBL							S1PR5
	CDKN1C							TPST2
	ARRB1							NDUFA6
	EHBP1L1							APOBEC3G
	CELF1							SDF2L1
	ENSG00000255197
	MALAT1
	MYOF
	PIK3AP1
	TCF7L2
	WDR11
	DUSP5
	ADK
	CDH23
	KNDC1
	CALHM2
	PSAP
	CAMK1D
	NEURL1
	SVIL
	CELF2
	KDM5A
	C3AR1
	TMBIM6
	DUSP6
	RAP1B
	TESC
	NCKAP1L
	TAOK3
	M6PR
	TMPO
	TUBA1B
	CD4
	PTPN6
	NAP1L1
	SELPLG
	NR4A1
	PTGES3
	ATP2B1
	SLC8B1
	CDK2AP1
	RHOF
	HSPH1
	EVL
	PLD4
	SERPINA1
	CKB
	CCDC88C
	HERC1
	ANPEP
	BCL2A1
	DUT
	CSK
	IL21R
	COTL1
	PDPR
	ITGAX
	TPPP3
	ADCY7
	CHD9
	PLCG2
	P2RX1
	WSB1
	RARA
	LUC7L3
	ABCC3
	CD300E
	VMP1
	SSH2
	UNC119
	PECAM1
	CXCL16
	VMO1
	TMC6
	CD79B
	ICAM2
	SLFN5
	SEPTIN9
	CD300H
	TAF15
	MYO15B
	ENSG00000261222
	MBD2
	FAM110A
	ADA
	PLAGL2
	C20orf27
	HCK
	SULF2
	CEBPB
	PELATON
	WASH5P
	S1PR4
	ADGRE1
	TMEM259
	ADGRE2
	RASAL3
	CEACAM3
	RPS19
	VASP
	LILRA1
	PKN1
	KLF2
	ICAM4
	LRRC25
	ALDH16A1
	RRAS
	SLC44A2
	LILRB2
	PPM1N
	SIGLEC10
	LILRA5
	ZBTB7A
	POU2F2
	CYTH4
	APOBEC3A
	BID
	HMOX1
	PPM1F
	GRK3
	DDX17
	SUN2
	PFKL
	SOD1
	MT-CO1
	MT-CO2
	MT-ATP6
	MT-ND4
	MT-ND5
	MT-ND6
