# Supplementary material for: Perioperative Profiles of Immune Cells in Patients with Postoperative Delirium After Cardiac Surgery with Cardiopulmonary Bypass
Source: Biomedicines. 2025 Dec 1;13(12):2962. doi: 10.3390/biomedicines13122962 (PMC12730709; doi:10.3390/biomedicines13122962)
Supplement: Supplementary file 1 [file biomedicines-13-02962-s001.zip › dataset S2-T cells subtypes.xlsx]

## Sheet: CD8 T DEGs
DEGs in CD8 T cells subtpyes (POD vs.Non-POD)
CD8+GNLY+ cells								CD8+GZMK+ cells								CD8+Tn cells
Pre CPB				Post 24h				Pre CPB				Post 24h				Pre CPB				Post 24h
Genename	p value	log2FC	Sig	Genename	p value	log2FC	Sig	Genename	p value	log2FC	Sig	Genename	p value	log2FC	Sig	Genename	p value	log2FC	Sig	Genename	p value	log2FC	Sig
RPS6KA1	1.05853e-07	0.305667	up	S1PR1	1.19936e-29	-0.575636	down	RPS6KA1	p value	0.349302	up	TPRG1L	0.00913191	-0.307983	down	MTATP6P1	7.56911e-08	0.503276	up	ENO1	0.000212657	0.287846	up
S1PR1	1.58541e-08	-0.293751	down	TGFBR3	4.90911e-19	-0.475676	down	SCP2	5.35195e-06	0.328663	up	ZFP36L2	1.27251e-12	0.546328	up	RPL22	6.86692e-08	-0.457674	down	GADD45A	2.92007e-09	0.389694	up
ENSG00000213058	5.57876e-105	-1.15296	down	PTPN22	8.90401e-13	-0.410162	down	S100A8	2.47247e-13	-0.521475	down	TGFBR3	8.19639e-06	-0.4787	down	PRPF38A	0.00196481	-0.289291	down	HIPK1	2.26037e-05	0.268604	up
TAGLN2	1.4132e-10	0.297194	up	FASLG	3.2997e-12	-0.319109	down	S100A9	3.5793e-19	-0.626444	down	CD2	0.000143711	0.341832	up	GSTM2	0.00101809	-0.29193	down	PSMA5	2.77281e-07	-0.364001	down
RPS8	3.84234e-29	-0.281941	down	FCRL3	3.37792e-11	-0.287548	down	CD160	2.88314e-09	0.601935	up	RCSD1	0.00126063	0.421296	up	ENSG00000280649	0.00414223	0.285361	up	S100A9	2.29048e-05	0.30322	up
THEMIS2	2.9255e-96	-0.970298	down	IVNS1ABP	7.35763e-12	-0.361511	down	CD48	8.17297e-05	-0.29632	down	XCL2	0.00169134	0.292114	up	SELL	1.54287e-05	-0.372365	down	TNFAIP8L2	1.46925e-08	-0.404487	down
RPA2	1.00743e-07	-0.277197	down	ENSG00000213058	7.15111e-34	-0.643184	down	SELL	0.0040171	-0.36823	down	NIBAN1	1.06561e-05	0.424904	up	BTG2	3.87042e-08	0.498363	up	IGSF8	0.000345106	-0.260477	down
RPS27	3.97742e-24	-0.2613	down	FCRL6	8.23483e-13	-0.292916	down	FCRL3	0.00149197	-0.268871	down	SELL	0.00215406	-0.578562	down	NTPCR	9.97164e-06	-0.396956	down	CD48	3.17712e-10	-0.413565	down
ENSG00000224114	4.84712e-44	-0.433803	down	RPA2	2.65961e-06	-0.264741	down	ENSG00000213058	1.94206e-90	-1.62032	down	BTG2	0.00835571	-0.343741	down	DDOST	0.00471854	-0.270002	down	TRAF3IP3	2.15745e-17	-0.579329	down
FCMR	1.64524e-06	-0.278836	down	RUNX3	5.80269e-17	0.356976	up	FCRL6	1.11138e-07	0.462118	up	ENSG00000213058	3.20569e-13	-0.710065	down	FCER1G	8.08685e-05	0.361966	up	ENSG00000213058	1.29348e-14	-0.668746	down
FCGR3A	1.27234e-11	0.353231	up	UTS2	3.09329e-09	-0.294978	down	TAGLN2	2.13384e-08	0.423451	up	DR1	0.00455483	0.31409	up	THEMIS2	0.00211199	-0.26259	down	ID3	0.000156673	-0.265394	down
JUN	5.16337e-30	0.896868	up	CD52	4.15674e-27	-0.356362	down	THEMIS2	4.21486e-19	-0.55532	down	SH3BGRL3	9.18591e-05	0.274227	up	RPA2	0.000723744	-0.353047	down	RPA2	4.10938e-05	-0.29219	down
TSTD1	9.79195e-10	-0.332905	down	ZNF683	2.6715e-13	-0.448799	down	RPS27	3.37669e-23	-0.338563	down	FCGR3A	0.000881075	-0.488258	down	TCEA3	0.000189134	0.354745	up	KCNA3	1.71741e-06	0.333735	up
IFI6	1.08014e-138	2.14004	up	FCGR3A	1.99918e-14	-0.381368	down	MRPL20	0.000430167	-0.306982	down	HDAC1	0.00907297	0.3207	up	MRPS21	0.00602325	0.277244	up	CD52	5.82515e-10	-0.363035	down
IFI44L	3.4671e-51	0.968489	up	GBP2	4.12869e-08	-0.290643	down	ATP6V0B	7.22434e-05	0.284359	up	IFI6	0.00715365	0.319684	up	FCMR	0.000250298	-0.33257	down	JUN	2.53059e-06	0.432092	up
ISG15	6.55396e-144	1.83939	up	IFI6	1.11914e-44	0.861892	up	ENSG00000224114	3.82309e-33	-0.661053	down	SH2D2A	2.89757e-10	-0.635498	down	JUN	3.95655e-16	0.844449	up	TSTD1	5.48654e-05	-0.303448	down
SSBP3	3.60996e-06	0.275538	up	ISG15	3.09971e-30	0.666226	up	FCMR	5.97924e-05	-0.341102	down	RPL5	2.05744e-08	-0.303079	down	DENND2D	8.94389e-06	-0.414266	down	DENND2D	2.21391e-10	-0.419693	down
ADAR	2.27942e-09	0.328051	up	PTP4A2	6.94152e-12	0.305165	up	SH3BGRL3	2.54432e-16	0.3618	up	PTP4A2	6.39878e-06	0.409154	up	IFI6	2.88618e-29	1.12254	up	GUK1	1.58968e-09	0.331645	up
RPL5	2.86323e-27	-0.313731	down	CDC42	6.50217e-09	0.31764	up	FCGR3A	1.41304e-06	0.582695	up	CCDC18-AS1	0.00186132	0.372816	up	IFI44L	6.106e-32	1.27006	up	IFI6	6.3166e-09	0.391929	up
RSRP1	2.85768e-07	0.280276	up	CD101	9.83294e-16	-0.315684	down	TSTD1	0.00208444	-0.279187	down	SMAP2	2.90518e-10	0.70379	up	ISG15	1.68117e-46	1.25426	up	IFI44L	7.63186e-29	0.953478	up
PTP4A2	8.25319e-22	0.414772	up	TXNIP	1.12517e-19	0.380814	up	CAP1	8.03935e-09	0.300923	up	HP1BP3	9.02744e-05	0.416815	up	ADAR	0.00370284	0.302198	up	ISG15	1.52019e-12	0.574565	up
HMGN2	2.9906e-10	0.304923	up	HMGN2	6.80067e-12	0.278753	up	FGR	2.09348e-08	0.444537	up	RNF187	0.00045492	0.450907	up	RPL5	6.80792e-24	-0.26783	down	MRPL37	0.000141275	-0.266679	down
SRSF11	4.1854e-08	-0.277979	down	CD55	5.2708e-08	0.309036	up	IFI6	1.92882e-34	1.22155	up	AGTRAP	0.00828864	0.355437	up	IRF2BP2	8.23064e-07	0.462708	up	CDC42	3.64005e-11	0.372537	up
YWHAQ	2.08968e-10	0.296557	up	SMAP2	5.83916e-23	0.559528	up	ISG15	1.93035e-27	1.01403	up	COX7A2L	0.00569394	0.336268	up	S100A6	8.5767e-07	0.372544	up	MAP7D1	5.97714e-05	-0.316174	down
TMSB10	3.80131e-57	0.339241	up	HADHA	6.01825e-07	-0.264114	down	SSBP3	1.13082e-05	0.3767	up	CXCR4	3.85131e-08	0.66302	up	S100A4	3.90962e-05	0.386699	up	S100A6	1.71742e-05	0.3044	up
DUSP2	7.03756e-11	0.511382	up	ZFP36L2	1.93873e-38	0.525306	up	PTP4A2	3.97081e-08	0.373403	up	TMSB10	2.94626e-06	0.298347	up	PRKACB	0.000725841	-0.344931	down	S100A4	2.28582e-19	0.728521	up
PTPN18	2.04469e-08	0.318503	up	ARHGAP25	3.11661e-13	-0.366631	down	EFHD2	0.000476713	0.26917	up	PLEK	0.000193622	-0.376327	down	PDE4B	2.48751e-10	0.480706	up	TXNIP	2.7142e-46	0.734023	up
CXCR4	1.38636e-28	0.664041	up	TMSB10	3.09906e-33	0.335543	up	S100A6	2.89896e-08	0.318633	up	PRDM1	0.00309192	0.458937	up	USP34	0.00288687	-0.273406	down	CITED4	3.0493e-10	0.516366	up
CYTIP	1.01323e-15	0.266002	up	PLEK	1.01334e-54	-0.821958	down	S100A4	4.55615e-11	0.424276	up	SP100	0.000792146	0.407501	up	DUSP2	0.000719098	0.289761	up	CAPZA1	2.71067e-05	-0.289188	down
SP100	1.4854e-18	0.438264	up	RNF149	2.49121e-09	-0.288674	down	GAS5	9.86794e-05	-0.315375	down	BIN1	0.00270766	0.382556	up	MGAT4A	0.00728369	0.267902	up	MDS2	0.000128421	-0.277112	down
SPATS2L	4.37617e-10	0.306402	up	DUSP2	7.71244e-14	0.503797	up	ZFP36L2	2.10715e-08	-0.338782	down	STAT4	0.00204917	-0.334975	down	STK17B	1.62664e-05	0.291711	up	LBH	4.44862e-09	-0.301021	down
CDC42EP3	7.64545e-08	-0.284524	down	MGAT4A	2.04911e-13	0.363841	up	TMSB10	4.49182e-22	0.358399	up	AAMP	0.00474874	-0.264172	down	CXCR4	3.05713e-07	0.445923	up	ACTR3	3.10649e-05	-0.292848	down
STAT1	1.10093e-35	0.785599	up	STK17B	3.96726e-19	0.366763	up	ACTR3	3.27143e-05	0.26399	up	CYTOR	0.00529507	-0.387085	down	RPL37A	1.36622e-11	-0.331935	down	MGAT4A	1.57297e-27	0.731124	up
RHOB	1.94168e-13	0.463739	up	ZC3H15	1.41564e-16	0.322043	up	MIR4435-2HG	0.000166703	0.285841	up	CMC1	0.000107591	0.437424	up	STAT1	0.00248452	0.312917	up	STK17B	1.43311e-13	0.530825	up
SP110	1.17741e-10	0.378753	up	CXCR4	1.77885e-96	1.22525	up	ARL4C	9.68412e-06	0.328512	up	RFTN1	0.00157553	0.367326	up	PASK	2.45339e-08	-0.603766	down	CXCR4	6.30277e-19	0.616743	up
EIF2AK2	7.88203e-28	0.624681	up	GYPC	8.2304e-17	0.391297	up	RPL37A	3.15141e-11	-0.352437	down	CRTAP	0.00435894	-0.284253	down	CD8A	0.000239397	-0.303788	down	GYPC	4.18374e-09	0.334301	up
RPS27A	6.31632e-54	-0.280474	down	CYTIP	2.03325e-22	0.52178	up	BIN1	1.86344e-06	0.393097	up	CBLB	0.00298281	-0.281063	down	UNC50	0.000363013	-0.271419	down	B3GNT2	0.00193554	0.28675	up
CMPK2	3.6435e-28	0.505527	up	BIN1	2.80899e-16	0.415666	up	CD28	2.82225e-06	-0.343175	down	ARL6IP5	0.00190472	0.28942	up	SF3B1	0.00170253	-0.329198	down	DPY30	2.34074e-05	-0.28012	down
ID2	2.51067e-08	-0.293997	down	CDC42EP3	1.18848e-19	-0.493051	down	ITGB1BP1	0.0051149	0.284532	up	PCNP	0.00399087	0.356806	up	PTMA	8.88546e-12	0.333538	up	NIFK	0.000290978	-0.263472	down
EEF1B2	3.04709e-22	-0.299352	down	EIF2AK2	1.19916e-08	0.353454	up	EIF2AK2	0.000948266	0.341442	up	TSC22D3	4.49625e-16	0.970963	up	SP110	0.000126053	0.372508	up	UGP2	0.000207957	0.273735	up
BZW1	2.30201e-06	0.281306	up	IKZF2	1.33101e-07	-0.31217	down	DBI	2.39427e-05	0.284538	up	CXCR6	0.00205642	0.47589	up	EIF2AK2	5.92551e-09	0.567878	up	HNRNPA3	8.88396e-08	0.341434	up
CYTOR	1.00616e-19	-0.488466	down	ID2	9.05264e-12	-0.38355	down	ZEB2	7.63096e-07	0.463903	up	TMA7	1.88413e-06	0.336043	up	ID2	0.0063985	-0.306267	down	DOCK10	0.000510727	-0.278833	down
OXNAD1	6.84972e-11	-0.295807	down	SLC20A1	2.13665e-09	-0.266686	down	EEF1B2	2.65328e-08	-0.272439	down	H1-10	0.00252024	0.576934	up	DGKD	0.00597844	-0.264343	down	SP110	5.12435e-06	0.342992	up
RBM15B	1.78543e-07	-0.268073	down	ZAP70	2.30801e-18	-0.410772	down	ARPC2	5.05319e-14	0.415999	up	EIF2A	0.00938557	-0.339629	down	EEF1B2	1.04982e-18	-0.311862	down	EIF2AK2	0.000154901	0.351909	up
TIGIT	6.0113e-19	0.522392	up	EEF1B2	7.35232e-12	-0.273006	down	GNLY	0.000280073	0.413494	up	SH3BP2	0.00649289	0.343715	up	TGFBR2	2.35091e-05	-0.393772	down	ARID5A	0.00173054	0.279632	up
PLSCR1	1.38909e-20	0.535933	up	GNLY	3.36823e-16	-0.478823	down	CYTOR	5.7282e-08	-0.429194	down	RAP1GDS1	0.000460398	0.486718	up	RPL22L1	8.59691e-07	0.430506	up	EEF1B2	2.07458e-27	-0.364071	down
H1-10	2.25655e-58	1.17221	up	CMC1	1.96154e-24	0.770658	up	GNAI2	1.65657e-10	0.369919	up	FGFBP2	2.99313e-05	-0.711625	down	SERP1	0.000141765	0.327287	up	CCNL1	8.15254e-10	0.417859	up
SHISA5	4.77232e-24	0.522082	up	CBLB	3.46944e-07	0.262899	up	OXNAD1	9.9886e-05	-0.336717	down	PLAC8	0.000234999	-0.363142	down	CISH	0.00129212	0.289854	up	TWF2	0.000153925	-0.282364	down
RPSA	6.0527e-21	-0.308049	down	B4GALT4	2.17697e-10	0.350198	up	TIGIT	0.000767319	0.345876	up	AIMP1	0.00189492	0.419928	up	PLSCR1	1.61419e-06	0.3233	up	CD47	4.46897e-06	-0.296358	down
PARP9	3.43013e-16	0.479333	up	RPL22L1	2.77936e-08	0.273829	up	CX3CR1	5.37966e-05	0.451094	up	SNHG8	3.66681e-07	-0.566541	down	CD47	0.000375189	-0.329897	down	CAPN7	7.33281e-08	0.40423	up
DTX3L	1.07621e-09	0.340618	up	RAP2B	5.58821e-09	-0.263196	down	ARHGEF3	1.35079e-07	0.343002	up	BTG1	1.18741e-11	0.564439	up	ZBTB38	0.000109947	-0.378113	down	TRA2B	0.000226972	0.284511	up
CD38	1.53125e-29	0.5481	up	NDUFAF3	5.02138e-08	-0.276844	down	RHOA	1.18618e-08	0.294727	up	MAT2B	0.00114807	-0.380305	down	H1-10	5.50012e-14	0.760695	up	CDV3	1.53315e-05	0.329658	up
ANXA5	1.08035e-07	0.266865	up	CX3CR1	1.55246e-44	-0.782378	down	H1-10	2.03362e-12	0.587189	up	CCNG1	0.00416857	-0.413016	down	EIF2A	0.00106953	-0.322966	down	NFKBIZ	2.63882e-21	0.774629	up
RPL9	6.98953e-20	-0.32649	down	CISH	1.57193e-09	-0.394195	down	SELENOK	0.000570285	0.26126	up	PARP8	0.0099536	0.314007	up	SELENOT	0.00610465	-0.270617	down	ATP5ME	0.000317761	0.301227	up
HERC5	1.35962e-07	0.290443	up	GPX1	3.04579e-10	0.262616	up	THUMPD3-AS1	0.00235978	0.295209	up	FYB1	0.00698576	-0.274157	down	RASA2	0.000109957	-0.41969	down	H2AZ1	7.66941e-05	-0.316473	down
PLAC8	2.42173e-08	-0.322307	down	H1-10	7.34607e-34	0.917137	up	WDR1	0.0011792	0.283082	up	BDP1	0.00108669	0.315516	up	SELENOK	0.0023361	0.304483	up	RPS3A	1.07722e-52	-0.379698	down
DDX60	1.17629e-06	0.275967	up	CDV3	1.78574e-08	0.283966	up	SPON2	3.95723e-05	0.433445	up	DUSP1	5.70236e-07	0.504853	up	TKT	0.000932912	-0.332921	down	POLR2B	0.000549636	-0.269996	down
LAP3	8.27933e-09	0.319466	up	NCBP2AS2	2.42903e-12	0.388904	up	FGFBP2	1.53803e-05	0.33222	up	RPS3AP21	0.00120045	0.396232	up	RPSA	4.95486e-10	-0.2757	down	ANXA5	0.000378167	0.284524	up
SUB1	9.5322e-15	0.31571	up	RAP1GDS1	1.4554e-05	0.260413	up	RPL9	4.20313e-12	-0.374091	down	HMGB1	8.48778e-05	0.346741	up	NFKBIZ	9.22268e-07	0.467016	up	G3BP2	1.32422e-08	0.335948	up
IL7R	5.95236e-37	-0.964376	down	FGFBP2	3.15339e-19	-0.395173	down	LYAR	9.40379e-06	-0.327108	down	ENSG00000230202	0.00911118	0.337266	up	THUMPD3-AS1	3.55995e-06	0.335107	up	HNRNPDL	7.91921e-09	0.343357	up
RPS14P8	3.61513e-50	-0.51747	down	PLAC8	2.58266e-14	-0.422199	down	SUB1	3.55405e-10	0.408186	up	RIPOR2	0.00221823	-0.377176	down	RPS3A	3.95212e-31	-0.295577	down	UBE2D3	0.000152752	0.27573	up
PARP8	3.11797e-06	-0.269308	down	C4orf48	8.19109e-06	0.283371	up	GZMK	5.95598e-18	-0.633324	down	SERPINB6	0.000154557	0.36771	up	RPL9	4.31014e-18	-0.372948	down	LINC02273	0.000136799	-0.304514	down
DUSP1	2.71546e-44	1.09856	up	MED10	2.34577e-13	0.285675	up	RPL37	2.18467e-14	-0.293235	down	FKBP5	2.56014e-06	0.503847	up	G3BP2	0.0058592	0.280416	up	SNHG8	0.000550563	-0.270297	down
CD74	1.38736e-21	0.439317	up	CCNH	8.30106e-33	0.582338	up	IL7R	1.69701e-20	-1.07302	down	LTB	0.00621002	-0.450892	down	LEF1	2.93665e-09	-0.41721	down	RPS14P8	2.3192e-08	-0.39973	down
HLA-A	1.55103e-51	0.320629	up	IL7R	9.74353e-10	0.631942	up	CAMK4	4.80857e-05	-0.359369	down	MAP3K5	0.000434721	-0.299766	down	DDX60	0.000227266	0.322775	up	NDFIP1	2.63127e-12	0.46612	up
HECA	5.91974e-08	0.318817	up	IL6ST	2.7173e-08	0.299902	up	RPS14P8	9.27926e-36	-0.670504	down	YIPF3	0.000620254	-0.262102	down	SCFD2	0.00799489	-0.262878	down	MAT2B	1.78732e-08	-0.443	down
DYNLT1	1.02361e-06	0.298933	up	NR3C1	3.3485e-10	-0.37298	down	ANXA6	3.57426e-06	0.332309	up	EEF1A1	1.61164e-09	-0.282933	down	LARP7	0.00075319	0.287292	up	SFXN1	3.05685e-17	0.605886	up
ENSG00000227766	3.52952e-09	0.353825	up	MAT2B	6.19102e-11	-0.33714	down	IRF1	1.88974e-06	0.356529	up	HLA-DQA2	1.94006e-20	-0.48223	down	CCT5	0.00640922	-0.279107	down	CCNG1	0.000180431	-0.282747	down
ENSG00000230202	3.61569e-07	0.276183	up	PARP8	1.78447e-07	0.272967	up	DIAPH1	0.00860716	0.270471	up	TUBB	8.51709e-05	-0.461105	down	IL7R	1.16186e-06	-0.378786	down	SQSTM1	0.0004226	-0.308358	down
FKBP5	1.99965e-30	-0.579314	down	IRF1	2.61435e-22	-0.499338	down	F2R	0.00271349	0.270771	up	RPL10A	5.13185e-07	-0.314008	down	NDFIP1	6.78088e-05	-0.344356	down	RNF145	0.00211877	0.271802	up
H1-2	2.3203e-24	0.636168	up	PDE4D	5.57476e-15	0.395409	up	DUSP1	1.28396e-18	0.323474	up	BTN3A2	0.00344444	0.346228	up	LCP2	0.00162744	-0.322709	down	FYB1	1.04254e-08	-0.380588	down
H1-4	3.21642e-39	0.871135	up	DUSP1	3.44902e-23	0.614534	up	RPS3AP21	3.33522e-08	0.29031	up	SNHG5	0.00370804	0.402053	up	KIF2A	3.7816e-05	-0.386213	down	UQCRQ	0.000128389	0.267341	up
EEF1A1	3.56927e-56	-0.337261	down	PIM1	4.5992e-09	-0.325992	down	FKBP5	4.33968e-12	-0.543978	down	CCND3	2.09035e-08	0.586817	up	DUSP1	1.1559e-28	1.41841	up	CLK4	1.35824e-05	-0.300794	down
PSMB9	2.04467e-13	0.274538	up	PRDM1	6.46472e-32	0.739189	up	H1-2	5.63773e-05	0.356975	up	HLA-C	1.35761e-25	-0.552795	down	ERGIC1	0.000215009	0.324536	up	PDE4D	4.51564e-08	0.394142	up
HLA-DRA	1.87401e-22	0.725904	up	MAN1A1	1.36137e-09	-0.287033	down	H1-4	1.89506e-09	0.58194	up	HLA-DPA1	0.00549277	0.264936	up	CD74	1.8566e-05	0.305346	up	HRH2	2.62617e-05	0.286488	up
H1-3	0.000488881	0.273393	up	HEBP2	2.47645e-05	0.281361	up	LTB	5.56135e-06	-0.396714	down	HLA-DRB5	3.80604e-11	-0.273018	down	RPS3AP21	2.63926e-34	1.06706	up	HNRNPA0	2.59394e-08	0.327275	up
HLA-DPB1	4.16106e-29	0.473502	up	DYNLT1	3.91145e-12	0.361174	up	HLA-DQA2	1.10117e-30	-0.619329	down	TRGV3	0.00195996	-0.442668	down	DEK	0.00357862	0.316166	up	DUSP1	4.86989e-15	0.662518	up
HLA-C	5.29109e-64	0.445916	up	ENSG00000230202	9.41243e-12	0.32129	up	PSMB8-AS1	0.00263825	0.272612	up	TRGC2	0.00223374	-0.303122	down	PIM1	0.00637664	0.337243	up	ATP6V0E1	1.92545e-05	-0.300947	down
HLA-H	2.66017e-67	1.02816	up	RIPOR2	8.47822e-15	-0.3663	down	PSMB9	2.76162e-05	0.278428	up	TRGV9	9.88508e-13	-1.36681	down	RPS10	1.35704e-07	-0.479879	down	RNF44	0.00135962	-0.265336	down
HLA-DPA1	1.02884e-10	0.299783	up	FKBP5	3.60214e-26	0.662584	up	HLA-B	2.16014e-33	0.277642	up	UPP1	0.00117028	-0.413391	down	BACH2	0.00312708	-0.263478	down	MYLIP	1.48381e-10	0.488148	up
HLA-DRB5	5.78698e-52	0.96607	up	H1-2	4.43697e-08	0.282016	up	HLA-DRA	4.95941e-07	0.552186	up	GIMAP4	0.00406903	-0.308449	down	SENP6	0.00310619	-0.271312	down	STK38	0.00136031	-0.282043	down
HLA-DQA1	2.03331e-06	0.29357	up	HLA-DQA2	5.83559e-20	0.312726	up	RPL10A	1.06812e-14	-0.343267	down	TRBV9	2.93861e-10	0.977833	up	HECA	1.09256e-08	0.515152	up	PIM1	2.68203e-22	0.736793	up
HLA-DQB1	7.4445e-09	-0.32986	down	AKIRIN2	3.39043e-07	0.274109	up	HLA-DPB1	1.62857e-07	0.356067	up	GIMAP6	0.00444119	0.266546	up	ENSG00000230202	9.81664e-07	0.4664	up	ABRACL	0.000137901	-0.282854	down
HLA-DRB1	1.77085e-21	0.507344	up	HLA-DRA	0.0033529	0.29747	up	RPS18	7.43084e-22	-0.276596	down	TRBV21-1	4.42696e-10	1.30512	up	SERPINB6	0.000847997	0.330004	up	DYNLT1	0.00147233	0.288606	up
CNPY3	1.97002e-07	0.304985	up	TUBB	1.98547e-08	-0.271801	down	HLA-H	4.91871e-46	1.27355	up	GIMAP7	9.29887e-08	-0.36969	down	FKBP5	9.87648e-06	-0.430476	down	ENSG00000230202	2.66814e-12	0.532395	up
TNFAIP3	2.58311e-20	0.624946	up	BTN3A2	1.52857e-12	0.441595	up	HLA-DQB1	1.73565e-07	-0.435571	down	TRBV28	5.38758e-17	1.35552	up	H1-2	8.41947e-12	0.647315	up	FYN	0.000169072	-0.30511	down
TRGV3	4.32819e-41	1.11949	up	TAP1	7.93667e-10	-0.345961	down	HLA-DRB1	5.73795e-19	0.700031	up	TRBC1	4.95368e-06	-0.713566	down	H1-4	2.2052e-12	0.692674	up	SERPINB9	0.000355687	-0.269874	down
TRGV4	7.17218e-11	0.304613	up	HLA-DPB1	4.09785e-12	0.28517	up	TNFAIP3	0.00103341	0.330599	up	COG5	0.000106633	-0.374385	down	LTB	5.84696e-11	0.49734	up	SERPINB6	1.59846e-08	0.42766	up
SAMD9L	1.3087e-07	0.304404	up	SNHG5	1.45691e-10	0.399737	up	EZR	1.81122e-06	0.280796	up	ZYX	0.00135135	0.297121	up	CLIC1	3.68821e-06	0.469515	up	CRYBG1	8.93381e-06	0.301242	up
CYCS	8.39214e-07	0.302296	up	CCND3	7.24275e-22	0.414541	up	PHACTR2	0.00136864	-0.278117	down	ESYT2	0.00245612	-0.409432	down	EEF1A1	4.0497e-44	-0.375157	down	LTB	0.000372036	-0.297359	down
TRBV9	1.14715e-31	1.32571	up	HLA-DPA1	3.0148e-14	0.32867	up	TRGV10	2.39253e-07	-0.524405	down	P2RY8	0.000306035	-0.41932	down	PSMB9	4.18709e-06	0.402354	up	EEF1A1	8.07588e-39	-0.299545	down
TRBV19	1.17083e-09	0.581574	up	HLA-DRB5	6.58443e-75	0.722342	up	TRGV4	3.21702e-05	0.43279	up	SLC25A6	3.93158e-08	-0.493165	down	TAGAP	0.00339549	-0.311541	down	SNX9	2.34785e-08	0.498433	up
BPGM	6.00022e-16	0.357535	up	HLA-DQA1	6.27796e-09	0.329358	up	TRGV9	4.22558e-11	-0.921747	down	RBM3	7.10979e-05	-0.398193	down	H1-3	0.000510969	0.31555	up	SNHG5	5.21661e-09	0.388998	up
TRBV5-5	6.27948e-76	1.8045	up	TNFAIP3	5.64217e-26	0.581435	up	TRGV5	1.30275e-10	0.763347	up	SH3KBP1	0.00803731	0.26056	up	RNASET2	0.00802134	-0.269249	down	CCND3	1.5013e-08	0.362548	up
TRBV7-6	3.50223e-63	-1.6146	down	TRGV10	0.000188445	0.31686	up	SAMD9L	0.000231583	0.319662	up	TIMP1	2.08017e-05	-0.27024	down	HSD17B8	0.00681531	-0.26204	down	SGK1	4.0401e-09	0.405786	up
TRBV7-9	3.88806e-35	-0.930243	down	TRGV3	1.0636e-05	0.278154	up	AUTS2	2.03683e-05	-0.37135	down	PIM2	0.00456353	-0.289597	down	SNHG5	1.12346e-07	0.36665	up	TNFAIP3	3.25339e-12	0.504951	up
TRBV30	6.63032e-39	1.09895	up	TRGC2	8.86651e-24	-0.620358	down	TRBV9	2.0232e-08	0.45278	up	SOCS1	2.08566e-05	0.612661	up	HLA-H	5.26238e-20	0.747806	up	UPP1	9.69976e-07	0.36172	up
TOMM7	2.21161e-10	-0.261581	down	TRGV4	7.70949e-17	-0.62685	down	TRBV21-1	1.37425e-24	1.44742	up	LY6E	1.17164e-08	0.577727	up	TNFAIP3	2.03622e-06	0.387498	up	TMEM243	0.00012149	0.270885	up
TRG-AS1	2.76921e-10	-0.365203	down	TRGV9	0.000103708	-0.299726	down	TRBV28	4.73759e-57	2.23439	up	RPS20	0.00276195	-0.269955	down	THEMIS	0.000437197	-0.367216	down	LRRN3	1.30687e-07	-0.409534	down
ITM2A	4.29507e-17	0.477756	up	TRGV8	4.28131e-38	-0.926492	down	ACTB	9.30518e-18	0.306993	up	NAPRT	8.42484e-08	0.466548	up	CYCS	0.00324364	0.280628	up	GIMAP4	2.74338e-21	-0.563586	down
SAT1	1.06919e-11	0.392752	up	TRGV7	6.15802e-13	-0.468661	down	TRBC1	4.06334e-12	-0.602268	down	SNHG6	0.00355333	-0.325934	down	TMED4	0.00563918	0.310056	up	GIMAP7	2.58106e-17	-0.459765	down
TSC22D3	3.92736e-49	0.656456	up	GIMAP4	2.11097e-30	-0.50888	down	COG5	1.72535e-08	-0.337827	down	PALM2AKAP2	0.000772333	0.373064	up	GIMAP4	5.09939e-06	-0.401103	down	COG5	2.5999e-06	-0.323735	down
LY6E	7.42304e-147	1.33724	up	TRBV9	2.74669e-31	1.24985	up	ZC3HAV1	0.00891675	-0.275241	down	S1PR1	5.84562e-07	-0.483265	down	ENSG00000283041	7.78735e-07	-0.425475	down	IKZF1	1.47219e-07	0.305844	up
CTSB	2.27377e-07	-0.272094	down	TRBV19	7.11277e-22	1.01341	up	NUB1	7.09251e-11	0.28408	up	ARPC5L	0.0058092	0.316257	up	NDUFB2	0.00301363	0.290671	up	TOMM7	1.92322e-13	-0.372947	down
MTSS1	8.29414e-11	-0.344445	down	TRBV20-1	2.9697e-14	1.18764	up	SLC25A6	7.74177e-06	-0.325605	down	TLN1	9.15088e-05	0.384069	up	GIMAP5	0.00322378	-0.282544	down	SBDSP1	0.000540055	0.260452	up
ARPC5L	6.13685e-07	0.261466	up	TRBV3-1	2.84179e-20	-1.7595	down	TSPYL2	5.20431e-07	-0.354409	down	FBXW5	3.48215e-05	0.498894	up	REPIN1	0.00181499	-0.279718	down	TIMP1	0.000906113	0.322621	up
MRPL41	2.0674e-06	0.268781	up	GIMAP7	1.29435e-49	-0.597073	down	YWHAZ	1.1833e-05	0.276609	up	PAXX	0.0001687	0.280669	up	SBDS	0.0002226	0.353905	up	CA5B	6.89894e-06	0.336712	up
HSPA5	2.98067e-36	0.70668	up	TRBV5-4	1.98818e-34	-0.42537	down	LY6E	9.89097e-26	0.640526	up	CLIC3	8.95914e-07	0.710746	up	RPS23P8	0.000212816	0.302191	up	FLNA	4.43512e-06	0.3141	up
PDE3B	4.42219e-12	-0.319701	down	TRBV5-5	2.29593e-59	1.743	up	COX6C	3.58296e-05	0.266826	up	SET	0.0030189	0.290645	up	RPS4X	3.03142e-26	0.265795	up	GPR174	0.000102669	-0.260892	down
HSPA8	1.34095e-14	-0.270121	down	TRBC1	1.18584e-08	0.439985	up	MSC	0.000416025	0.298566	up	PDE3B	0.000301918	-0.446674	down	XIST	1.7158e-17	0.692691	up	NDUFB11	3.12258e-05	0.302947	up
RPS3	1.10154e-80	-0.347793	down	COG5	4.50147e-14	-0.32157	down	CYRIB	5.16192e-07	0.404146	up	AHNAK	0.000268569	-0.294101	down	SAT1	5.10909e-06	0.425621	up	PCSK1N	2.38645e-05	0.395843	up
TRIM22	3.22595e-17	0.493164	up	ATP6V0E2	1.13724e-09	0.347364	up	SNHG6	2.11498e-06	-0.339867	down	ENSG00000227615	7.91548e-07	0.626048	up	CD99	2.34846e-07	-0.541334	down	TSC22D3	6.36796e-44	1.02936	up
RPLP2	2.8266e-29	-0.307293	down	SBDS	7.73259e-09	0.280029	up	FGD3	0.000155364	-0.34668	down	ZFPL1	0.00798277	-0.289003	down	PIM2	0.00248945	0.283871	up	LEPROTL1	8.61468e-21	0.449514	up
C11orf21	7.73777e-09	0.314949	up	TRG-AS1	2.73184e-18	-0.471501	down	CEP78	0.00234583	0.283287	up	POLR2L	0.00861437	0.263295	up	TSC22D3	8.5764e-20	0.439746	up	RIPK2	9.17584e-08	0.305843	up
DRAP1	4.19599e-32	0.543695	up	P2RY8	9.76604e-07	-0.284852	down	CLIC3	3.26151e-05	0.441961	up	DGKZ	0.00151558	0.411474	up	LEPROTL1	1.17228e-05	0.285853	up	FBXO32	1.1908e-11	0.586024	up
IRF7	8.41279e-43	0.87374	up	SLC25A6	1.08633e-12	-0.273491	down	UBE2R2	2.55387e-07	0.263043	up	GSTP1	3.9607e-05	0.449695	up	ZNF706	0.00615504	-0.266122	down	MYC	7.34524e-09	0.478447	up
EIF3F	3.56317e-08	-0.271647	down	RBM3	2.77795e-12	-0.34374	down	PRSS23	0.000117535	0.394025	up	ANAPC15	0.00318713	0.330082	up	SLC25A32	0.000161143	-0.31823	down	LY6E	3.48404e-47	1.01682	up
CTSC	4.9881e-09	0.270534	up	TSC22D3	1.74136e-142	1.3677	up	C11orf21	0.000891377	0.324311	up	ATM	0.00964137	-0.294366	down	MYC	0.0013685	-0.330358	down	NSD3	6.74088e-05	0.281038	up
UBE2L6	1.21313e-29	0.582936	up	LEPROTL1	5.62688e-09	0.314496	up	COX8A	1.63008e-06	0.277464	up	PDLIM1	0.000139093	0.264151	up	LY6E	1.85828e-28	0.786766	up	PDE7A	4.0876e-06	-0.264827	down
CTSW	1.02637e-35	0.446453	up	SARAF	3.95445e-13	0.265832	up	IRF7	3.29487e-09	0.401902	up	MXI1	0.00200021	-0.352654	down	RPL7	7.63537e-05	-0.2722	down	VDAC3	1.40892e-06	-0.35788	down
IFITM1	1.55054e-82	0.771637	up	LY6E	2.66319e-40	0.602743	up	PPP1CA	6.52722e-07	0.339242	up	ANAPC16	2.62796e-06	0.47013	up	PARP10	0.000174405	0.309258	up	COX6C	1.31762e-05	0.263234	up
IFITM3	3.08252e-06	0.262408	up	MYBL1	8.86144e-16	-0.365145	down	CTSC	2.667e-06	0.287496	up	DDIT4	1.70556e-17	1.12272	up	GPAA1	0.00296862	-0.298382	down	NAPRT	3.42972e-16	0.378115	up
CASP1	9.38843e-06	0.265152	up	CEMIP2	9.27849e-20	0.458505	up	UBE2L6	5.59692e-05	0.315565	up	CELF2	2.29759e-05	0.517569	up	COQ4	0.00272195	-0.288954	down	CHMP7	7.42901e-05	-0.270673	down
RPL27A	4.64285e-22	-0.385653	down	NFIL3	7.48215e-16	0.441549	up	CFL1	1.28752e-08	0.26844	up	CX3CR1	0.00200592	-0.386463	down	HSPA5	0.00199901	0.321088	up	ANXA1	0.000152481	-0.270052	down
ATM	1.41654e-07	-0.290829	down	DNAJA1	2.92436e-12	-0.279451	down	CTSW	2.87666e-10	0.4056	up	RPS2P5	9.72979e-08	-0.41449	down	SH3GLB2	0.00425751	-0.277008	down	SUSD3	2.98615e-05	-0.321971	down
SYTL2	2.99714e-07	-0.312826	down	RPL12	9.97703e-31	0.324757	up	IFITM1	2.04354e-13	0.425826	up	ANKLE2	0.00168543	0.284714	up	SNHG7	0.00512609	0.272103	up	NPDC1	4.65684e-07	0.360665	up
KLF6	1.75072e-20	0.443785	up	TTC16	3.78988e-06	-0.274768	down	RPS25	3.44753e-22	-0.384461	down	CLSTN3	0.000292974	0.381553	up	RIC3	0.00133541	0.356344	up	NDUFA8	6.97833e-07	-0.301946	down
SRGN	8.50967e-15	0.311835	up	CLIC3	2.10196e-09	0.416935	up	GSTP1	1.92273e-05	0.283171	up	C12orf75	0.00702645	0.309426	up	ENSG00000244313	5.37163e-07	-0.4582	down	CLTA	4.63943e-05	-0.26339	down
PFKP	1.06716e-17	0.444792	up	ATP6V1G1	2.14071e-11	0.262637	up	RPL27A	2.37689e-05	-0.275873	down	KLRC3	8.23684e-09	-0.440923	down	MAML2	1.2357e-05	-0.469689	down	TNFSF8	5.60916e-09	0.427438	up
EPC1	1.32786e-07	0.276051	up	CLTA	6.07624e-08	-0.272501	down	IFITM2	1.4917e-07	0.32756	up	RPS26	6.30764e-20	0.882511	up	BIRC3	7.91401e-07	0.362645	up	KLF9	1.63733e-11	0.533626	up
IFIT3	7.32611e-40	0.763589	up	HSPA5	9.75179e-22	0.360012	up	OPTN	0.00103687	0.262702	up	TXNRD1	0.00216638	-0.29516	down	ENSG00000227615	1.02269e-10	0.557882	up	SET	0.000118201	0.262401	up
PRF1	1.40282e-24	0.388468	up	KLF9	4.87897e-10	0.381179	up	PRF1	6.80494e-21	0.684047	up	RPLP0	1.46735e-06	-0.313596	down	SESN3	0.00229677	0.323372	up	ENSG00000244313	5.59352e-08	-0.401189	down
RESF1	1.98802e-10	-0.309428	down	FTH1	1.16955e-30	0.436299	up	ABLIM1	8.12259e-05	-0.293434	down	CD69	5.49151e-05	0.62126	up	HSPA8	1.49209e-08	-0.369026	down	BIRC3	0.000798314	0.304601	up
ITGB7	5.92027e-07	0.263232	up	AHNAK	1.20695e-28	-0.475493	down	KLRD1	2.28854e-07	0.34835	up	KLRF1	5.1823e-06	-0.524377	down	ETS1	0.000690113	-0.261391	down	ENSG00000227615	1.42843e-09	0.438681	up
C12orf75	1.80162e-14	0.34876	up	PRSS23	1.51201e-08	-0.268236	down	KLRB1	3.33696e-07	0.553511	up	LINC02446	5.96035e-06	0.885591	up	C11orf21	0.000123806	0.348202	up	KDM2A	8.78206e-05	0.30093	up
FKBP11	1.02238e-13	0.444486	up	NRGN	4.76946e-17	0.663909	up	RESF1	0.000107389	-0.3267	down	MPHOSPH8	3.24399e-05	0.348255	up	TSPAN32	0.00147019	-0.357435	down	HSPA8	2.63414e-09	-0.344076	down
LAG3	8.39873e-41	0.851617	up	HSPA8	1.13355e-29	-0.497731	down	ITGB7	0.000540495	0.307041	up	IL7R	0.00239169	-0.542024	down	DRAP1	1.91323e-05	0.335351	up	RPS3	2.83153e-48	-0.277769	down
CD4	1.86857e-09	-0.328642	down	ETS1	2.5714e-15	0.349953	up	BTG1	1.31295e-06	-0.302745	down	GPR183	0.0004092	-0.375506	down	CD248	1.87862e-05	-0.499898	down	PPP1R14B	5.32169e-06	0.374769	up
PTMS	4.06662e-20	0.589429	up	NAP1L4	2.62691e-08	0.270857	up	C12orf75	6.0689e-12	0.531549	up	ENSG00000273149	0.0046958	-0.472745	down	TMEM258	7.45321e-06	0.376063	up	TRIM22	8.04149e-06	0.263299	up
OAS1	3.75287e-27	0.615951	up	IL10RA	4.51596e-15	-0.339665	down	FKBP11	0.00080171	0.290317	up	TPT1	3.42314e-06	-0.301766	down	PLAAT4	0.000474385	0.321807	up	CD248	6.77714e-05	-0.321348	down
OAS3	1.0601e-22	0.465902	up	IRF7	7.3836e-13	0.413107	up	LAG3	0.000447282	0.335913	up	ALOX5AP	0.00134584	0.486703	up	IRF7	1.55151e-10	0.651201	up	IL10RA	3.83884e-05	-0.327459	down
OAS2	8.54968e-14	0.451113	up	CORO1B	6.78391e-08	0.356743	up	CD27	9.10109e-25	-0.874597	down	RGCC	0.000388839	-0.380899	down	UBE2L6	5.29635e-05	0.325374	up	CD3G	1.11039e-06	-0.341194	down
OASL	5.7907e-18	0.494879	up	SRPRA	1.08476e-06	-0.272779	down	OAS1	1.91779e-05	0.283499	up	RPL21	2.48687e-07	-0.345309	down	UCP2	0.0082073	-0.269231	down	CARS1	3.99401e-05	-0.330002	down
ARPC3	9.64735e-16	0.311294	up	CD6	3.57446e-05	0.26667	up	OAS2	0.000652242	0.32312	up	LINC00426	0.00563814	0.322438	up	CTSW	3.73958e-33	1.10714	up	IRF7	5.00853e-09	0.430222	up
RPS26	2.25869e-114	1.038	up	GSTP1	3.87157e-10	0.287696	up	OASL	0.00270625	0.295471	up	C14orf119	0.000910499	-0.392429	down	PGGHG	0.000185737	-0.27065	down	TBC1D10C	1.20483e-06	-0.34835	down
STAT2	1.24454e-09	0.333074	up	SYTL2	4.67413e-13	-0.358986	down	RAB5B	6.29283e-08	0.30177	up	RPS29	0.00114072	0.291304	up	IFITM1	5.99153e-25	0.687764	up	UCP2	2.88406e-06	-0.343634	down
CD69	6.58177e-17	0.542256	up	EIF3A	1.46269e-07	-0.289384	down	RPS26	7.76496e-29	0.619601	up	TRAV3	4.92369e-05	-1.0686	down	IFITM3	7.24099e-15	0.651269	up	CTSW	1.37338e-07	0.424761	up
LINC02446	6.89928e-20	0.69742	up	PRDX3	8.63928e-08	-0.282658	down	MYL6	9.92191e-11	0.292951	up	ZFP36L1	0.00142488	-0.317527	down	RPL27A	9.70407e-08	-0.384464	down	ENSG00000255026	4.92975e-05	-0.283662	down
EPSTI1	1.28774e-22	0.530755	up	ADD3	1.12126e-07	-0.297972	down	NDUFA12	0.00110696	0.29962	up	TRAV12-1	1.58652e-10	0.943348	up	IFITM2	9.13584e-05	0.317534	up	IFITM1	1.02451e-43	0.909012	up
RPL21	5.01235e-38	-0.395722	down	MAP3K8	2.29011e-14	0.394839	up	RPLP0	9.44631e-09	-0.277284	down	CALM1	6.16851e-05	0.273165	up	ENSG00000255328	0.00406297	0.273327	up	IFITM3	5.95919e-11	0.487586	up
PHF11	2.03507e-07	0.303439	up	SRGN	1.11376e-17	0.331514	up	LINC02446	2.72983e-07	0.617302	up	C15orf61	0.000789973	-0.276563	down	KLF6	5.693e-21	0.823048	up	GSTP1	6.55277e-06	0.380838	up
PTGDR	2.50222e-22	-0.488295	down	SUPV3L1	4.31482e-06	0.278758	up	POMP	0.000361053	0.299535	up	ULK3	0.000801119	0.267599	up	CCSER2	0.00221738	-0.293431	down	DNAJC4	2.05112e-06	0.267842	up
WARS1	2.33159e-13	0.39563	up	EPC1	1.80917e-12	0.328533	up	LCP1	7.00678e-05	0.271581	up	ISG20	3.46975e-05	0.398485	up	VSIR	0.0072218	-0.265623	down	SPCS2	5.15822e-06	-0.328573	down
PSME2	5.78381e-26	0.486434	up	ANAPC16	4.06508e-12	0.297405	up	GPR183	0.000483686	-0.327408	down	APBA2	0.00222871	0.37365	up	IFIT3	5.51253e-16	0.494423	up	IFITM2	1.6413e-25	0.710317	up
TRAV1-2	7.53841e-18	0.631084	up	DDIT4	5.09292e-77	1.15742	up	ENSG00000273149	3.92088e-05	0.301839	up	RPL4	2.09408e-08	-0.41859	down	HNRNPF	0.000942541	-0.304164	down	LDHA	1.26074e-13	0.518418	up
NFKBIA	6.11098e-08	0.343025	up	HNRNPF	1.02646e-17	-0.40598	down	RGCC	5.38012e-08	-0.333518	down	MCTP2	0.00600425	-0.352237	down	DDX21	1.83247e-05	0.398005	up	SNHG1	0.00113225	0.284133	up
ZFP36L1	5.3443e-08	-0.287716	down	PRF1	1.00937e-23	-0.380641	down	PTGDR	0.000236409	-0.301526	down	MT2A	9.84557e-13	0.498553	up	VIM	3.28972e-05	0.293447	up	NEAT1	1.23987e-08	0.508525	up
TRAV13-2	7.30343e-24	-0.722587	down	SLC2A3	2.31583e-10	-0.269665	down	RPS29	2.34269e-13	-0.407033	down	MT1E	9.62262e-05	0.560174	up	PRKCQ-AS1	4.02939e-09	0.499037	up	KLF6	2.9261e-17	0.652627	up
TRAV22	2.13107e-30	1.00636	up	KLRB1	0.00103237	0.261487	up	PSME2	0.000150709	0.262333	up	MT1F	0.00101	0.320843	up	SLC2A3	3.99993e-05	0.396075	up	CSTF2T	9.29389e-06	0.294277	up
GZMB	2.97433e-20	0.328463	up	SLC38A2	2.72586e-08	-0.295594	down	PSMA3	0.000140022	0.353407	up	MT1X	1.65473e-12	0.768441	up	RESF1	1.23857e-05	-0.446621	down	PCGF5	2.27729e-14	0.597225	up
EMC7	2.29715e-06	0.262197	up	BTG1	1.01278e-42	0.495428	up	GZMH	2.91047e-13	0.642845	up	ANTKMT	0.00193289	0.422089	up	TESPA1	0.0089619	-0.299463	down	PRDX3	4.62178e-05	-0.319969	down
ANXA2	3.15393e-09	0.290665	up	RPS2P5	8.75095e-43	-0.518208	down	TRAV12-1	9.71685e-27	1.51052	up	CHMP1A	0.00229883	0.312306	up	RAP1B	0.000412523	-0.328078	down	PFKP	9.74575e-06	0.305514	up
KLF13	7.60081e-10	-0.302679	down	ARHGAP9	8.01456e-09	0.282724	up	GZMB	2.12013e-10	0.83263	up	ADGRG1	0.000866505	0.428721	up	RPS2P5	2.39845e-10	-0.33954	down	DDIT4	3.03103e-15	0.654744	up
ISG20	8.81118e-25	0.414028	up	KLRC3	6.13485e-13	-0.41244	down	CALM1	2.86081e-08	0.27164	up	HERPUD1	0.00462517	0.395605	up	PTPN6	0.00132658	-0.352289	down	HNRNPF	3.14377e-07	-0.408697	down
RPL4	3.76528e-27	-0.367562	down	DYNLL1	2.60267e-17	-0.446185	down	GNG2	7.5779e-06	0.347785	up	ADCY7	0.000955769	0.356711	up	EIF4B	0.000925551	-0.273213	down	DDX21	1.86734e-09	0.365615	up
CHASERR	3.88049e-08	0.304912	up	FKBP11	1.50936e-21	0.589621	up	ANXA2	2.63412e-08	0.383798	up	CMTM3	0.00670272	0.360577	up	NELL2	9.04872e-07	-0.471904	down	RAP1B	1.12661e-05	-0.269051	down
MT2A	1.88596e-62	1.09776	up	TNFRSF1A	4.05599e-11	-0.314373	down	RPL4	2.54515e-30	-0.532626	down	LITAF	0.00718174	-0.274313	down	HSP90B1	0.00187011	0.289893	up	RPS2P5	1.30815e-29	-0.515895	down
MT1E	2.26741e-16	0.528571	up	KLRC1	8.79641e-34	-0.816595	down	PDIA3	0.000342803	0.275468	up	NUDT21	0.00695394	-0.279528	down	OAS3	9.04753e-08	0.39319	up	FKBP11	0.000451258	0.290026	up
MT1F	3.41651e-09	0.333933	up	GAPDH	1.56784e-16	0.267355	up	TMEM204	1.20628e-09	-0.34408	down	CBFB	0.00302629	0.321542	up	OAS2	0.00027565	0.370553	up	TUBA1B	0.00118862	-0.274479	down
MT1X	3.8417e-16	0.468505	up	RPS26	5.87713e-182	1.37855	up	PYCARD	1.21109e-05	0.345191	up	ANXA1	1.70772e-09	-0.547031	down	RPS26	9.67155e-80	1.38828	up	C12orf57	1.16782e-08	-0.348203	down
RPL13	5.2129e-42	-0.318982	down	CLEC2D	2.29772e-18	-0.40745	down	MT2A	2.01073e-16	0.619141	up	KIF22	0.00627029	-0.291832	down	DDIT3	0.00546416	0.26517	up	PTPN6	2.71948e-11	-0.487001	down
HERPUD1	2.19435e-16	0.46549	up	CD69	3.62298e-15	0.413034	up	MT1E	1.3557e-05	0.267323	up	RPS2	3.01388e-12	-0.390831	down	CD69	1.47309e-23	0.997365	up	TPI1	4.24436e-13	0.46152	up
LITAF	3.6959e-12	0.294904	up	LINC02446	1.75697e-08	0.495492	up	MT1X	1.57299e-09	0.436725	up	RNF167	0.000423412	0.408071	up	LINC02446	4.46335e-11	0.588582	up	TNFRSF1A	4.19743e-07	-0.353002	down
RPS2	1.89751e-45	-0.43284	down	HMGB1	4.42292e-12	0.279956	up	SPN	0.000361726	0.279673	up	CCL3	0.000119583	0.626494	up	PARP11-AS1	2.84844e-05	-0.308157	down	CD27	3.14284e-08	-0.396212	down
CCL4L2	1.15696e-12	-0.378829	down	LPAR6	1.44826e-13	-0.293076	down	RPL13	1.41373e-40	-0.370207	down	CCL3L3	4.894e-09	-0.589396	down	FOXO1	0.00263383	-0.260813	down	RASSF3	1.6289e-06	-0.314519	down
ORMDL3	3.12884e-06	0.284129	up	RPL21	3.16529e-21	-0.316736	down	ADGRG1	8.30824e-06	0.461837	up	XAF1	0.000324823	0.376778	up	RASA3	0.00538816	-0.322224	down	RPS26	2.21873e-130	2.11516	up
XAF1	1.42519e-66	1.11616	up	PTGDR	3.86597e-12	-0.283841	down	HERPUD1	1.53271e-06	0.335945	up	CDC27	0.00755609	-0.28446	down	ALOX5AP	6.19602e-05	0.307782	up	PXN	7.53632e-06	0.356335	up
RAB37	1.65745e-05	0.262595	up	C14orf119	3.66247e-16	-0.305605	down	TRADD	0.00100425	-0.262348	down	ENSG00000279602	0.000325944	-0.265269	down	NAA16	1.07197e-05	-0.436782	down	CD69	1.29842e-36	1.21992	up
RPL13P12	1.03264e-33	0.484824	up	TRAV1-2	1.18317e-17	0.627105	up	UBE2I	2.16609e-05	0.271577	up	RPL13P12	2.84319e-22	0.983929	up	RPL21	7.44302e-20	-0.317721	down	CLEC2B	3.27869e-05	0.374608	up
IFI35	5.18272e-16	0.440098	up	TRAV2	3.29113e-28	-0.685473	down	ITGAL	0.000929226	0.271843	up	RPL23A	0.000696902	-0.280791	down	FOS	9.80163e-29	1.98285	up	GTF3A	2.87671e-08	0.398027	up
EIF5A	1.30231e-07	0.277274	up	TRAV3	1.29879e-86	-2.02527	down	LITAF	7.4316e-07	0.328364	up	KRT10	0.00865673	0.339698	up	SRSF5	0.000101881	-0.30624	down	ENSG00000273149	2.34531e-08	-0.624567	down
H3-3B	4.14398e-61	0.634033	up	NFKBIA	3.35712e-16	0.523375	up	IL32	4.34385e-30	0.413537	up	ICAM2	0.000136143	-0.426077	down	YLPM1	0.00138849	-0.350419	down	TPT1	1.74259e-27	-0.387551	down
DDX5	6.55921e-10	0.268311	up	ZFP36L1	1.17382e-33	-0.632475	down	RPS2	1.23129e-42	-0.574443	down	P4HB	0.00231615	0.274221	up	NFKBIA	2.31456e-38	1.03543	up	ALOX5AP	2.87354e-07	0.334325	up
JPT1	2.87199e-06	0.260839	up	TRAV8-4	5.02405e-25	-1.07532	down	PFN1	1.2575e-15	0.312445	up	LLGL2	0.00410474	0.268177	up	ZFP36L1	5.8416e-08	-0.509095	down	RGCC	1.67167e-20	-0.748073	down
ARRB2	8.24458e-10	0.309118	up	GABPB1-IT1	9.12852e-11	0.286106	up	CCL3	2.6865e-08	0.528487	up	METRNL	2.04987e-05	-0.575777	down	ACTN1	5.18289e-08	-0.446689	down	RPL21	2.17176e-21	-0.343428	down
ERN1	1.45323e-10	-0.33059	down	POLR2M	1.08282e-07	0.290425	up	ENSG00000274767	8.66941e-09	-0.439468	down	CCL5	3.38873e-06	0.331085	up	ADAM10	0.000301664	-0.328409	down	FOS	1.12432e-16	0.904598	up
UBALD2	1.29779e-09	0.334365	up	RPLP1	1.07689e-32	0.324069	up	CCL3L3	3.45447e-15	-0.581167	down	CD300A	0.000340434	-0.31455	down	IL16	0.000266799	-0.358676	down	TRAC	1.28247e-06	-0.379164	down
CD300A	2.04493e-21	-0.547877	down	ISG20	7.51718e-55	0.774006	up	CCL4L2	5.53956e-19	-0.827035	down	MALT1	0.000326222	0.353303	up	RPL4	1.70522e-38	-0.598465	down	C14orf119	2.02921e-11	-0.440184	down
PPDPF	1.30245e-30	0.437991	up	APBA2	3.44907e-21	0.549178	up	XAF1	2.34395e-08	0.389901	up	GALNT1	0.00102726	0.274074	up	ZNF609	0.00528298	-0.29098	down	PNP	5.04785e-08	-0.340835	down
SCAND1	3.86953e-09	0.311352	up	RASGRP1	2.67951e-11	-0.33911	down	ENSG00000279602	1.53311e-15	-0.539301	down	PPP1R16B	0.00441069	-0.360621	down	ENSG00000237550	3.49958e-30	0.915481	up	PSME2	0.00111856	0.275805	up
GNAS	4.25187e-38	0.557195	up	CHASERR	7.29132e-23	0.35079	up	SKAP1	0.000872132	0.27477	up	RGS19	0.000113474	0.487887	up	MT2A	7.87357e-27	1.01156	up	NFKBIA	1.62667e-42	1.18956	up
RAB5IF	2.40102e-10	0.289856	up	COTL1	1.7814e-12	0.503825	up	ENSG00000265206	3.19644e-06	0.396098	up	ATP5F1E	0.000367239	0.30036	up	MT1F	0.00317295	0.325086	up	ZFP36L1	4.70669e-13	-0.571083	down
RBM38	6.32452e-07	0.296693	up	MT2A	1.84713e-104	1.23803	up	RPL13P12	4.3702e-26	0.743321	up	PPDPF	1.1723e-19	0.789735	up	MT1X	0.00255036	0.342684	up	ACTN1	1.86514e-10	-0.480586	down
ZBP1	1.18343e-05	0.26595	up	MT1E	2.98467e-64	1.23941	up	IFI35	0.00146051	0.285947	up	RBM39	0.00442006	0.331205	up	HERPUD1	0.000221449	0.320846	up	ARF6	1.611e-10	0.391244	up
UQCRFS1	7.18971e-06	0.268319	up	MT1F	3.54399e-16	0.463355	up	H3-3B	1.36664e-14	0.447727	up	RTF2	0.00624361	0.360795	up	USP7	0.00192689	0.28807	up	ARIH1	0.000127132	0.320689	up
VASP	1.15412e-06	0.285348	up	MT1X	6.27923e-60	1.17666	up	TBX21	0.000122134	0.356512	up	CNN2	0.00130485	0.354736	up	IL32	6.71711e-18	0.504033	up	RPS27L	1.16305e-07	-0.409157	down
SNRPA	2.15039e-08	0.327133	up	SPN	1.21323e-09	-0.26603	down	CCL5	2.22202e-21	0.423073	up	ADGRE5	0.00247243	0.359036	up	LAT	0.000490723	-0.314798	down	USP3	3.69196e-05	0.305988	up
ZFP36	2.98205e-42	0.630565	up	HERPUD1	1.77045e-36	0.739946	up	CD300A	0.00900178	-0.267233	down	BCL3	5.28365e-06	-0.4038	down	RPS2	1.09125e-13	-0.310551	down	NOP10	0.000155199	-0.323848	down
RPS16	3.44087e-20	-0.260914	down	SOCS1	1.07061e-22	0.657267	up	RPL38	2.90734e-10	-0.390325	down	LAIR2	0.00806057	0.43605	up	RRN3P1	0.00226564	0.289901	up	ZFAND6	1.6886e-06	-0.353884	down
PPP1R15A	4.92236e-16	0.494453	up	IL32	1.11195e-48	-0.364094	down	UBB	1.32801e-05	0.279884	up	ZFP36	0.00181714	0.382887	up	GGNBP2	0.00282717	-0.314682	down	ISG20	0.000176173	0.268779	up
RPL28	7.98408e-77	0.263374	up	WSB1	1.67383e-07	-0.260111	down	MBP	0.000271493	0.270593	up	PIN1	0.000739187	0.307136	up	CCR7	3.74498e-08	-0.420219	down	IL16	1.21519e-18	-0.652217	down
SHFL	6.01515e-08	0.330369	up	CCL4L2	1.36902e-08	-0.324301	down	PSMA7	3.60157e-06	0.332238	up	KLF2	5.12476e-06	0.324877	up	XAF1	1.08682e-20	1.00979	up	IMP3	0.000100049	-0.282147	down
JUND	2.68092e-24	0.49736	up	GPATCH8	2.15215e-12	0.356522	up	CST3	9.35226e-08	-0.272914	down	ICAM3	5.07863e-05	0.469477	up	CASC3	0.00387867	-0.298638	down	RPL4	1.90895e-10	-0.323382	down
CD320	2.71672e-19	-0.463869	down	XAF1	6.00273e-11	0.341663	up	PPDPF	2.19395e-13	0.409057	up	HCST	0.000792856	0.267946	up	TOB1	2.05405e-13	0.5454	up	PKM	5.41484e-06	0.305141	up
RPS28	8.09879e-20	-0.270036	down	ENSG00000265206	4.79307e-12	-0.318318	down	GNAS	5.06909e-06	0.293135	up	TYROBP	0.000333882	-0.68402	down	ENSG00000265206	3.64787e-06	0.454247	up	GABPB1-AS1	1.0857e-05	0.355529	up
NDUFB7	4.3121e-12	0.324364	up	RPL13P12	5.49998e-58	0.748821	up	RAB5IF	6.63312e-05	0.262254	up	IER2	5.33359e-06	-0.520918	down	CBX4	0.00260333	-0.302935	down	CHASERR	3.09292e-12	0.356361	up
DNAJB1	1.06361e-07	0.326017	up	H3-3B	4.50595e-25	0.394486	up	RBM38	1.8646e-08	0.35063	up	BSG	0.00306064	0.344803	up	RPA1	0.00563346	-0.269881	down	TMEM204	9.20987e-11	-0.372306	down
TYROBP	7.76776e-13	-0.585684	down	SDF2	8.20545e-06	-0.266712	down	MYO1F	4.68733e-05	0.327762	up	NDUFA3	0.00266163	0.3197	up	RPL13P12	1.2293e-35	0.88622	up	CYBA	5.88529e-09	0.351887	up
CDKN2D	1.61746e-08	0.32994	up	TBX21	2.67244e-11	-0.274518	down	RAB8A	5.0464e-06	0.365143	up	GATAD2A	0.00822412	0.369335	up	H3-3B	2.90702e-36	0.941006	up	COX4I1	1.96141e-14	-0.288174	down
CALR	3.57017e-25	0.53622	up	ERN1	2.85127e-05	0.277714	up	GPI	0.000195908	0.29105	up	EEF2	1.23071e-06	-0.350502	down	RPL23A	2.95724e-09	-0.395835	down	MT2A	3.70988e-41	1.28744	up
BST2	2.24774e-49	0.723641	up	UBALD2	1.59137e-09	0.269317	up	LAIR2	4.2266e-14	0.621692	up	RPS4Y1	1.13492e-05	-0.669851	down	SMG6	0.00286261	0.283816	up	MT1X	2.9781e-11	0.482672	up
BSG	4.33527e-07	0.262816	up	METRNL	1.30661e-16	-0.561183	down	ZFP36	4.99956e-05	0.307692	up	RPL3	1.62168e-11	-0.330773	down	SOCS3	7.64936e-19	0.722124	up	GABARAPL2	4.18864e-05	-0.298275	down
POLR2I	1.49625e-05	0.264793	up	CD300A	2.73915e-13	-0.467308	down	RPS16	1.36293e-13	-0.342622	down	IGLV2-14	5.85402e-08	0.493833	up	ICAM2	0.00403304	-0.299597	down	RBBP6	0.000178479	0.322422	up
BAX	1.85412e-09	0.324284	up	PPDPF	1.68734e-41	0.594412	up	SSBP4	3.9571e-05	0.313717	up	EP300	0.00494461	0.287078	up	ACTG1	8.40279e-14	-0.467585	down	SOCS1	1.53364e-13	0.601232	up
RPS4Y1	8.59734e-21	-0.525952	down	RBM39	7.12984e-19	0.327371	up	RPL13A	2.58501e-08	-0.287933	down	TPST2	0.00483402	-0.341792	down	UBALD2	5.34846e-15	0.539796	up	IL32	2.71067e-23	0.425206	up
RPL3	9.47918e-63	-0.350946	down	SCAND1	9.1878e-10	0.297299	up	JUNB	1.73776e-23	-0.783432	down	RAC2	4.4456e-06	0.295736	up	DUS1L	0.00743271	-0.281863	down	ATF7IP2	0.000422257	0.282312	up
LGALS1	1.90023e-35	0.518358	up	SAMHD1	7.82182e-09	0.269251	up	LILRB1	0.00014853	0.32771	up	CABIN1	0.00268158	0.371744	up	ELP5	0.0030355	-0.278874	down	WSB1	0.000565074	-0.31247	down
EIF3L	6.22977e-13	-0.355377	down	CEBPB	3.22021e-15	0.419529	up	NKG7	7.59748e-21	0.397416	up	DDX17	0.00067899	0.354782	up	ENSG00000224505	0.000365135	0.326999	up	ZNHIT3	1.41406e-07	-0.391516	down
TYMP	3.52144e-24	0.614648	up	RAB5IF	5.98511e-19	0.453052	up	RPL36	6.41341e-19	-0.360155	down	ENSG00000288861	0.000315771	-0.400584	down	ATP5F1A	7.25311e-06	-0.405961	down	XAF1	7.11196e-14	0.619701	up
SMDT1	8.67418e-21	-0.470162	down	RBM38	6.67275e-22	0.411267	up	EEF2	1.06933e-14	-0.391392	down	YBEY	0.00189275	0.315395	up	BCL2	0.00924028	0.305331	up	NOG	1.9617e-06	-0.320994	down
CSTB	4.2204e-13	0.373469	up	WASH5P	4.81989e-09	0.282669	up	S1PR5	1.41542e-06	0.334071	up	DIP2A	3.41049e-10	0.774204	up	PIK3C3	1.29313e-05	-0.294248	down	TOB1	2.82842e-09	0.477459	up
ITGB2	5.27731e-12	0.260828	up	ADGRE5	8.15017e-10	0.352243	up	BAX	1.27419e-06	0.330558	up	COL6A2	1.96656e-06	-0.520105	down	SERINC3	0.00543212	-0.300855	down	ENSG00000265206	0.000734909	-0.284542	down
MX1	6.21101e-42	0.878984	up	BCL3	3.78325e-16	-0.414731	down	RPS4Y1	3.46282e-11	-0.740602	down	SAMSN1	0.00178737	-0.280357	down	PPDPF	1.83571e-12	0.500302	up	RPL13P12	3.90824e-64	1.26624	up
MX2	3.61799e-11	0.3685	up	RPS19	1.33753e-25	0.278985	up	TTC38	7.98083e-09	0.424893	up	CSTB	0.00161433	0.367777	up	ZNF217	0.00157145	-0.345914	down	H3-3B	3.61884e-27	0.700655	up
MT-ND2	5.69302e-18	-0.368922	down	KIR2DS4	9.5628e-13	-0.413081	down	LGALS1	1.27835e-11	0.727087	up	PRMT2	4.0193e-07	0.590827	up	GNAS	1.71689e-35	0.971371	up	VEZF1	0.00013497	-0.280809	down
MT-CO1	2.36234e-25	-0.295625	down	LAIR2	5.81136e-22	0.691122	up	IGLV2-14	7.71082e-18	0.651851	up	MT-CO2	1.16314e-07	0.41207	up	CEBPB	0.00178323	0.313343	up	NME2	0.000908102	0.279807	up
MT-CO2	5.87827e-45	-0.417	down	ZFP36	4.00316e-102	1.15022	up	RAC2	4.70857e-09	0.292284	up	MT-CO3	1.73263e-06	-0.357015	down	CNN2	8.70581e-06	0.344835	up	LIMD2	1.14124e-12	-0.41809	down
MT-ATP8	1.19525e-09	-0.331061	down	PPP1R15A	2.75283e-09	0.288756	up	NDUFA6	1.88764e-06	0.295875	up	MT-ND3	3.23504e-12	0.651685	up	ZFP36	2.94188e-13	0.601022	up	STAT3	3.10922e-06	0.330797	up
MT-CO3	1.21106e-53	-0.57383	down	RPL28	1.20817e-51	0.344727	up	SELENOM	6.09204e-12	-0.340049	down	MT-ND5	3.73356e-11	-0.578371	down	BBC3	0.00301438	-0.299601	down	SOCS3	6.61799e-22	0.851869	up
MT-ND3	1.8848e-28	-0.452761	down	ICAM3	1.33774e-14	0.409069	up	SMDT1	9.03518e-07	-0.397562	down					PPP1R15A	7.08276e-06	0.499386	up	SYNGR2	0.00522191	0.260539	up
MT-ND4L	4.80825e-19	-0.349066	down	CD320	5.84671e-11	-0.369314	down	MIAT	0.000265655	0.301903	up					RPL28	8.67228e-43	0.373049	up	FMNL1-DT	5.17762e-06	-0.3748	down
MT-ND4	3.86359e-10	-0.298629	down	DNAJB1	1.94522e-20	0.326945	up	TTC3	0.00184109	-0.26287	down					JUND	1.30926e-30	0.746098	up	ICAM2	2.58042e-07	-0.394077	down
MT-ND5	2.53502e-16	-0.306999	down	LTBP4	1.25483e-07	-0.291407	down	CSTB	0.000145338	0.336765	up					AP1M1	0.00658892	-0.293925	down	ACTG1	3.38822e-13	-0.455783	down
MT-ND6	1.68059e-09	-0.32914	down	IER2	3.52194e-17	-0.388177	down	ITGB2	3.20592e-07	0.323847	up					DNAJB1	9.27924e-11	0.366154	up	UBALD2	4.5837e-29	0.761394	up
MT-CYB	8.20878e-67	-0.626576	down	PLEKHF1	4.42376e-13	-0.322615	down	MX1	1.22092e-08	0.319988	up					JUNB	2.87082e-45	0.971546	up	FLOT2	0.00107447	0.262339	up
				S1PR5	5.37373e-09	-0.295512	down	ITGB2-AS1	7.76375e-05	-0.303949	down					IER2	3.88041e-05	0.37058	up	UBB	7.4436e-06	0.307817	up
				SIGLEC17P	1.06539e-12	-0.365434	down	MT-ND1	3.70349e-06	-0.292917	down					CALR	5.71852e-08	0.349899	up	RNF213	0.000162157	0.267387	up
				PIK3IP1	1.0782e-12	0.433103	up	MT-ATP8	0.00181239	-0.291572	down					BST2	2.7732e-15	0.544112	up	NDUFV2	7.92186e-12	0.468371	up
				RPL3	1.53197e-40	-0.29854	down	MT-CO3	1.01476e-18	-0.495353	down					ANGPTL6	1.3961e-12	-0.544883	down	BCL2	5.71189e-07	0.442701	up
				SYNGR1	3.08146e-16	-0.381921	down	MT-ND3	2.13578e-10	-0.394973	down					NKG7	3.64471e-09	0.511716	up	RNMT	8.82088e-05	0.292425	up
				TPST2	5.64179e-24	-0.507824	down	MT-CYB	4.19375e-07	-0.302881	down					NDUFA11	0.0072427	-0.293343	down	MYL12B	1.07603e-07	0.281163	up
				EIF3L	1.31571e-10	-0.2688	down									EEF2	1.36598e-21	-0.464969	down	DSEL	2.04807e-07	0.488113	up
				TYMP	1.86119e-08	0.265277	up									USP9Y	1.03599e-05	-0.401806	down	PREX1	1.22087e-05	0.367183	up
				SMDT1	1.07938e-09	-0.279244	down									PRKY	1.44835e-05	-0.399551	down	SCAND1	1.08039e-09	0.39919	up
				MRPS6	2.33059e-07	-0.302839	down									RPS4Y1	2.08027e-57	-1.4246	down	ZNF217	6.55376e-05	-0.330601	down
				DIP2A	6.4818e-22	0.593426	up									DDX3Y	6.71199e-05	-0.332493	down	LIME1	8.14878e-06	-0.356932	down
				COL6A2	2.21096e-57	-0.973215	down									UTY	7.73676e-05	-0.396834	down	PLCG1	0.000120288	0.290835	up
				PRMT2	3.91262e-35	0.6412	up									TXLNGY	4.62951e-14	-0.760453	down	PTPN1	3.59765e-10	0.363331	up
				MT-CO1	1.34947e-58	-0.433645	down									RPL3	6.08606e-60	-0.406995	down	SBNO2	0.000100352	0.286414	up
				MT-CO3	2.91245e-46	-0.470181	down									FAM118A	2.27439e-08	0.390055	up	CNN2	2.54169e-07	0.299362	up
				MT-ND3	7.67786e-37	0.585911	up									CERK	0.00502662	-0.285639	down	S1PR4	0.000299665	-0.292305	down
				MT-ND5	1.4038e-23	-0.451472	down									GRAP2	0.0095365	-0.266468	down	ADGRE5	2.36311e-08	0.485097	up
				MT-CYB	4.70403e-47	-0.536179	down									UBE2L3	0.000113592	0.392719	up	BCL3	5.62905e-07	0.404371	up
																SDF2L1	0.000765234	0.341452	up	RABAC1	0.000495306	0.284427	up
																EIF3L	2.52572e-08	-0.489514	down	TMEM147	0.000206383	0.291739	up
																TYMP	7.01092e-09	0.429127	up	ENSG00000268027	4.64892e-05	-0.304158	down
																XBP1	5.42928e-10	0.55687	up	UQCRFS1	3.96149e-07	0.275971	up
																SUN2	0.00244395	-0.269882	down	EMP3	1.32112e-05	-0.308717	down
																S100B	0.00142718	0.483179	up	RPS16	8.89666e-15	-0.264524	down
																CSTB	2.53137e-05	0.415771	up	PPP1R15A	1.26467e-07	0.404581	up
																MX1	1.81635e-13	0.748752	up	RPL28	1.62651e-89	0.506469	up
																MX2	0.00266445	0.297662	up	JUND	2.59437e-12	0.477647	up
																MT-RNR1	0.000543885	0.376529	up	JAK3	1.20921e-06	0.331433	up
																MT-ND1	9.51445e-49	1.02426	up	DBP	0.00012298	-0.283903	down
																MT-ND2	8.91573e-22	0.74724	up	TECR	3.42392e-05	-0.288476	down
																MT-CO1	2.87915e-31	0.490486	up	JUNB	1.97271e-14	0.348363	up
																MT-CO2	8.21427e-28	0.498878	up	CDKN2D	5.29055e-09	0.37994	up
																MT-ATP8	3.51703e-11	0.641082	up	IER2	1.07244e-15	-0.649483	down
																MT-ATP6	3.93327e-26	0.663485	up	ARHGEF18	4.40496e-05	-0.295511	down
																MT-CO3	4.36913e-23	0.648778	up	MAP2K2	8.42451e-07	0.297246	up
																MT-ND3	4.21113e-35	0.940885	up	RPL3	9.64129e-33	-0.261536	down
																MT-ND4L	1.1059e-28	0.808835	up	CERK	0.000557713	-0.260811	down
																MT-ND4	4.7461e-35	0.953082	up	MIF	4.12585e-11	0.407312	up
																MT-ND5	1.52375e-10	0.439594	up	EIF3L	2.43175e-06	-0.274617	down
																MT-CYB	8.19373e-19	0.741117	up	XBP1	8.76313e-10	0.503811	up
																				SMDT1	1.92874e-11	-0.45062	down
																				MRPS6	1.16816e-07	-0.399439	down
																				CCT8	1.70412e-05	-0.353891	down
																				DIP2A	3.7546e-08	0.434909	up
																				CBR3	1.35613e-06	-0.300326	down
																				MX1	0.00244482	0.299244	up
																				MT-RNR1	0.000104278	0.280883	up
																				MT-ND2	4.08064e-09	0.405578	up
																				MT-CO2	3.67291e-32	0.619622	up
																				MT-ATP8	0.000161146	0.305977	up
																				MT-ATP6	2.08852e-05	0.270327	up
																				MT-ND3	2.3012e-36	0.860593	up
																				MT-ND4L	3.56736e-05	0.299065	up
																				MT-ND4	1.06447e-06	0.379218	up

## Sheet: CD4 T DEGs
DEGs in CD4 T cells subtpyes (POD vs.Non-POD)
CD4 Tem cells								CD4 Tcm cells								Treg cells								CD4 Tn cells
Pre CPB				Post 24h				Pre CPB				Post 24h				Pre CPB				Post 24h				Pre CPB				Post 24h
Genename	p value	log2FC	Sig	Genename	p value	log2FC	Sig	Genename	p value	log2FC	Sig	Genename	p value	log2FC	Sig	Genename	p value	log2FC	Sig	Genename	p value	log2FC	Sig	Genename	p value	log2FC	Sig	Genename	p value	log2FC	Sig
CAMTA1	0.0049192	0.770762	up	LDLRAP1	0.00970946	0.623293	up	ENSG00000213058	5.24407e-124	-1.36416	down	S1PR1	1.67642e-08	-0.267905	down	TPRG1L	0.000639793	-0.288054	down	TNFRSF4	2.01401e-06	0.647799	up	BTG2	9.98064e-28	0.705739	up	ENO1	2.9293e-17	0.327209	up
EYA3	0.00443615	0.549456	up	ODF2L	0.00212928	-0.322646	down	ARMH1	1.10648e-09	0.348032	up	TENT5C	1.33077e-13	0.301875	up	FCRL3	0.00712825	-0.643024	down	TNFRSF18	0.00346811	0.535508	up	ENSG00000213058	7.62043e-82	-1.31445	down	UQCRH	4.42581e-13	0.284107	up
RPL22	0.00200103	1.1517	up	STRIP1	0.000560451	-0.315786	down	THEMIS2	6.00105e-21	-0.357299	down	CDC14A	7.61758e-09	0.284952	up	IVNS1ABP	0.00495976	0.321303	up	RPL22	0.000871496	-0.555855	down	THEMIS2	7.39965e-16	-0.409073	down	GADD45A	1.91629e-43	0.518972	up
TGFBR3	2.26972e-06	-0.713104	down	SLC16A1-AS1	0.000428088	0.387508	up	RPA2	1.33966e-09	-0.357299	down	TPM3	1.70134e-11	0.277914	up	BTG2	0.00227711	0.318828	up	GNL2	0.00756586	0.270262	up	TCEA3	8.07375e-05	0.264423	up	CDC14A	2.70218e-12	0.292301	up
ANP32E	0.000412195	-0.861332	down	PIP5K1A	0.000638294	-0.520559	down	ENSG00000224114	7.00014e-61	-0.5521	down	TRAF3IP3	1.21757e-12	-0.310288	down	RAB29	0.00653296	0.272911	up	RNPC3	0.00561631	0.268119	up	ENSG00000224114	6.18315e-46	-0.630178	down	TPM3	3.0375e-26	0.372909	up
RPL11	0.00658579	0.512808	up	BTG2	0.000440812	-0.931985	down	FCMR	2.03003e-10	-0.32952	down	NUCKS1	4.1061e-10	-0.325987	down	ENSG00000213058	1.07435e-05	-0.98288	down	RNF115	0.00272889	0.406266	up	JUN	3.19135e-47	0.844194	up	CD2	4.47553e-11	-0.300684	down
PPOX	0.000593106	-0.272375	down	TMEM59	0.00143562	1.22212	up	SH3BGRL3	4.69064e-15	0.270404	up	ENSG00000213058	5.36665e-87	-1.02418	down	BROX	0.000268601	0.459781	up	CDC14A	0.000110539	0.460804	up	DENND2D	9.80282e-12	-0.377011	down	TNFAIP8L2	6.92193e-24	-0.408338	down
ARMH1	0.00674573	-0.548536	down	ARID4B	0.000434537	-0.618851	down	IFI6	1.93142e-52	0.950467	up	ID3	1.57768e-20	-0.477592	down	RPS27	0.000170716	-0.369649	down	TNFAIP8L2	0.00101004	-0.572053	down	IFI6	4.26975e-76	1.35036	up	CD48	6.94744e-25	-0.401925	down
C1orf52	0.00020578	-0.494265	down	SLC2A1	0.00512906	-0.456725	down	IFI44L	5.24578e-27	0.694724	up	ENSG00000224114	1.15268e-37	-0.429072	down	SH3BGRL3	1.44827e-05	0.393306	up	RCSD1	0.00495162	0.416713	up	IFI44L	3.99012e-86	1.4659	up	NUAK2	5.81012e-14	-0.294736	down
SH3BGRL3	0.00280171	0.681428	up	SH3BGRL3	0.00301272	0.556005	up	ISG15	2.44947e-78	1.17716	up	TSTD1	2.62613e-10	-0.33415	down	IFI6	1.19531e-08	1.62509	up	CD48	9.94542e-06	-0.722637	down	ISG15	8.43716e-92	1.45175	up	TRAF3IP3	1.23277e-62	-0.6483	down
AKR1A1	0.00920414	-0.556553	down	CNIH4	0.00906818	-0.541053	down	RSRP1	8.2428e-08	0.277194	up	DENND2D	1.20835e-07	-0.284163	down	IFI44L	0.00012857	0.923193	up	EXOC8	0.00360323	0.417949	up	IFI44	1.1437e-20	0.471536	up	NUCKS1	1.60401e-14	-0.348408	down
GBP1	0.00435968	-0.840533	down	ASH1L	0.0023158	0.399004	up	C1orf162	2.37298e-05	0.26426	up	GBP4	2.30981e-09	-0.339741	down	ISG15	1.76289e-15	1.93862	up	RGS1	0.00846987	0.468096	up	ADAR	7.12716e-11	0.385289	up	ENSG00000213058	9.63474e-118	-1.02047	down
ATPAF1	0.00083123	0.383389	up	ARNT	0.00788251	-0.290665	down	TMSB10	3.28374e-40	0.38077	up	IFI6	1.07339e-41	0.723442	up	RPL5	1.66687e-06	-0.289638	down	ENSG00000213058	2.59197e-06	-0.710873	down	PTP4A2	5.04878e-07	0.26171	up	HNRNPU	4.91937e-18	0.304853	up
TRAF5	0.00869687	-1.06852	down	ACOT7	0.00285121	0.352503	up	DUSP2	2.47346e-09	0.328807	up	IFI44L	2.91946e-29	0.651784	up	S100A6	0.00460962	0.495609	up	ID3	5.74857e-11	-1.13184	down	S100A6	1.78714e-20	0.414162	up	ID3	1.01228e-55	-0.698964	down
ADPRS	0.00298671	-0.726591	down	EIF2D	0.00962856	-0.3351	down	EIF2AK2	2.85244e-07	0.265962	up	ISG15	3.65705e-36	0.579298	up	MR1	0.00825255	0.421381	up	RPL11	0.000423072	-0.326745	down	S100A4	0.000124176	0.278718	up	CHRM3-AS2	9.98752e-31	-0.51563	down
FAF1	0.00641255	-0.543978	down	MR1	0.000646756	0.403899	up	OXNAD1	8.28561e-08	-0.267843	down	PTP4A2	1.12342e-13	0.336353	up	LRRC41	0.00613337	0.277196	up	COA6	0.00480488	0.554773	up	CD55	4.55836e-06	0.318332	up	KCNA3	4.12962e-13	0.322083	up
TRAPPC12	0.00176412	-1.19879	down	EIF4G3	0.0015602	-0.31571	down	H1-10	6.38647e-35	0.637292	up	CDC42	2.01534e-18	0.415313	up	CITED4	0.00648012	-0.4566	down	RPS8	2.43837e-07	-0.45381	down	IFI16	9.85153e-05	0.265501	up	CD247	4.03428e-11	-0.288734	down
HADHB	0.00509876	-1.04587	down	EPRS1	0.00825093	0.455786	up	THUMPD3-AS1	6.24951e-09	0.30146	up	S100A4	1.12331e-10	0.350243	up	WDR77	0.00111634	-0.443055	down	RPS27	0.000242273	-0.268519	down	CITED4	1.00634e-07	0.376232	up	ENSG00000224114	1.90007e-36	-0.45449	down
CIAO1	0.00479986	-0.884236	down	DPH5	0.00204612	0.612887	up	IL7R	5.70752e-12	-0.316243	down	TXNIP	8.92953e-78	0.728725	up	TMSB10	0.000460117	0.375953	up	FDPS	0.00301278	0.285378	up	PDE4B	2.27317e-11	0.428702	up	SH3BGRL3	1.5713e-14	0.261839	up
ICOS	0.00369274	-0.631863	down	EDEM3	1.47716e-05	-0.664063	down	RPS14P8	3.21222e-68	-0.638613	down	UBXN11	7.43965e-06	-0.268658	down	STK17B	0.00480758	0.409105	up	CDK11A	0.00122376	0.272307	up	SNHG12	9.63803e-07	0.301344	up	CD52	1.87105e-69	-0.554421	down
HSPD1	0.00322131	-0.999423	down	PPM1B	0.000554835	-0.388028	down	DUSP1	1.4927e-43	0.324558	up	SMAP2	3.42763e-37	0.576822	up	BIN1	0.00839577	0.507415	up	ENSG00000224114	0.00109805	-0.33622	down	CD8B	1.33921e-23	-1.04208	down	YBX1	1.05282e-21	0.320366	up
TAF1B	0.000124242	-0.958265	down	CEBPZOS	0.00473546	-0.308887	down	CD74	9.23133e-10	0.298164	up	HP1BP3	3.99999e-09	0.271397	up	MRPL35	0.000226059	-0.327514	down	SH3BGRL3	1.8644e-09	0.525602	up	YPEL5	4.32999e-07	0.321925	up	DENND2D	2.13942e-17	-0.337913	down
AHSA2P	0.000686506	-0.739889	down	AUP1	0.00763406	0.333577	up	RPS3AP21	1.18184e-36	0.611011	up	RAP1A	6.07109e-07	-0.265808	down	PELI1	0.000638276	0.395438	up	AKR1A1	0.00310203	0.308061	up	DUSP2	3.87873e-09	0.352357	up	IFI6	3.98332e-35	0.589268	up
MTLN	0.00264137	-0.302318	down	ITGB1BP1	0.00118472	0.572766	up	RPS10	1.24641e-09	-0.303983	down	SH3YL1	3.43488e-06	-0.260619	down	OLA1	0.00505754	0.506475	up	IFI6	1.62071e-07	1.27247	up	MGAT4A	5.19321e-12	0.425998	up	IFI44L	9.64911e-66	0.872635	up
GMCL1	0.00917326	-0.441492	down	ARL5A	0.00112364	-0.47611	down	HECA	8.42399e-10	0.311048	up	YWHAQ	3.91161e-12	0.300288	up	C1D	0.00555312	0.43275	up	IFI44L	0.00129985	0.641648	up	STK17B	5.9722e-21	0.504954	up	ISG15	4.44719e-19	0.413815	up
TIA1	0.0012726	-0.547722	down	ST3GAL5	0.00490105	-0.314491	down	FKBP5	9.08971e-12	-0.376281	down	ZFP36L2	3.61917e-22	0.407054	up	EIF2AK2	0.00892761	0.576872	up	ISG15	1.55766e-06	0.987728	up	CXCR4	7.44438e-20	0.463048	up	ADAR	2.23854e-12	0.29752	up
CCNT2	0.00842471	-0.86057	down	DGKD	0.0029796	-0.330884	down	H1-2	4.23025e-14	0.35224	up	TMSB10	2.2903e-37	0.397629	up	RAB10	0.00705105	-0.49719	down	UBE2Q1	0.000443354	-0.314281	down	ARL4C	9.7697e-11	0.342523	up	SRM	7.13799e-21	0.409506	up
CLIP4	0.00912007	0.464177	up	EEF1B2	0.00557166	-0.608452	down	H1-4	5.94608e-21	0.547461	up	DUSP2	0.000262152	0.299119	up	KIAA1143	0.000924338	0.422569	up	RPL5	2.59205e-06	-0.527286	down	RPL37A	4.48677e-30	-0.346895	down	MAN1C1	9.23761e-11	-0.280031	down
RPL14	0.00248789	0.610637	up	SLC11A1	5.47238e-05	-0.411139	down	LTB	1.9318e-08	0.271255	up	MGAT4A	2.89086e-21	0.405394	up	CLDND1	0.00956888	0.299956	up	TMEM50A	0.000246511	0.502994	up	CYTIP	4.35106e-13	0.34555	up	SFPQ	6.21106e-14	0.324215	up
RFT1	0.00560294	-0.547973	down	CRTAP	0.000720969	-0.384742	down	TUBB	9.53794e-14	-0.350238	down	STK17B	5.36362e-19	0.340662	up	RPL15	4.87784e-05	-0.492714	down	PTP4A2	0.00174444	0.432116	up	SP100	1.62876e-26	0.499859	up	CDC42	3.09558e-36	0.514521	up
PPP4R2	0.000152532	-0.381251	down	USF3	0.000556928	-0.591006	down	HLA-DPB1	1.38562e-05	0.264423	up	CXCR4	6.7865e-56	0.866988	up	CISH	0.00565397	0.325579	up	S100A10	0.00337125	0.464616	up	BIN1	7.13632e-07	0.300108	up	MAP7D1	6.96791e-09	-0.281472	down
THOC7	0.00258137	0.742806	up	ACAA1	0.0037731	-0.261422	down	HLA-H	5.59998e-89	0.986927	up	ARHGAP15	6.67243e-21	-0.484774	down	GPX1	0.000134672	0.708768	up	ZBTB8OS	0.000629982	0.42262	up	PELI1	6.21652e-08	0.295695	up	S100A6	6.0792e-14	0.263718	up
MRPL47	1.43371e-05	0.64232	up	TFDP2	0.00016485	0.659727	up	HLA-DRB5	1.11809e-07	0.262874	up	CYTIP	1.1538e-11	0.300469	up	MBNL1	0.000289159	-0.377793	down	RABGAP1L	0.00533736	0.469128	up	PDIA6	2.22692e-05	0.265067	up	S100A4	2.64747e-48	0.675376	up
TRANK1	0.00531988	-1.2919	down	CYB561D2.1	0.00826834	0.517792	up	HLA-DRB1	3.10609e-05	0.267944	up	CTLA4	1.92818e-08	0.272647	up	RPSA	0.00105722	-0.415572	down	S100A6	4.67723e-08	0.661234	up	STAT1	4.94657e-15	0.584902	up	CCDC18-AS1	7.86578e-11	-0.303846	down
ZXDC	0.00162094	-0.376197	down	POLR2H	0.00576414	-0.791804	down	TNFAIP3	3.78942e-17	0.376892	up	SP100	1.25172e-12	0.340716	up	NCBP2AS2	0.00146494	0.428611	up	S100A4	5.35997e-12	0.876907	up	HNRNPA3	1.62511e-08	0.29049	up	TXNIP	5.64437e-200	0.983553	up
NRROS	0.00454978	0.310941	up	ABCE1	0.0096932	-0.76342	down	ATP5MF	2.45228e-13	0.290712	up	BIN1	5.50906e-13	0.369485	up	RPL9	6.82936e-08	-0.638809	down	S100A11	0.00333365	0.495828	up	PTMA	2.43125e-36	0.389706	up	S100A11	3.85223e-10	-0.325354	down
SACM1L	0.00327542	-0.267273	down	UBE2D2	0.0054294	0.872229	up	COG5	3.08625e-10	-0.282686	down	STAT4	1.0722e-07	-0.292477	down	OCIAD1	0.00689404	-0.261977	down	NRDC	0.00611992	0.349448	up	SP110	5.43821e-10	0.360655	up	CD55	4.23447e-15	0.286882	up
SELENOK	0.00371227	-0.490578	down	DIMT1	0.00025391	-0.531422	down	XIST	1.12923e-14	0.409047	up	CDC42EP3	6.83385e-10	-0.321074	down	TIFA	0.000450414	0.331405	up	RSBN1	0.00763885	0.475991	up	EIF2AK2	2.58497e-19	0.562781	up	PRKACB	5.71219e-08	-0.260431	down
SCAP	0.0056304	-0.350525	down	HSD17B4	0.00862356	-0.271724	down	SAT1	2.39062e-33	0.49606	up	PELI1	2.32855e-27	0.525312	up	C4orf3	0.000488059	0.410514	up	EDEM3	0.00200939	-0.446827	down	CMPK2	4.49321e-24	0.498345	up	CITED4	1.76488e-63	0.738524	up
CRBN	0.00712956	0.844803	up	DMXL1	0.0010156	-0.490147	down	LEPROTL1	4.31479e-21	0.321986	up	PDIA6	3.58061e-07	0.262197	up	SUB1	0.000462242	0.323044	up	PDE4B	0.000148854	0.626196	up	COX5B	8.29028e-09	0.276977	up	CAPZA1	2.73042e-10	-0.290951	down
AFF4	0.00936312	1.24175	up	LMAN2	0.00573763	0.963957	up	LY6E	2.67367e-48	0.550916	up	STAT1	1.2419e-09	-0.351305	down	IL7R	0.00249458	-0.699345	down	SMAP2	1.65418e-06	0.675539	up	EEF1B2	1.47827e-49	-0.30164	down	SMAP2	3.10602e-49	0.551186	up
DNAJC21	0.00151818	-0.518881	down	DHX29	0.00769811	-0.935076	down	NAPRT	6.38632e-60	0.54259	up	SLC40A1	1.35095e-10	-0.293269	down	TCF7	0.00445142	-0.694264	down	RNF187	0.00563374	0.421591	up	TGFBR2	8.68583e-07	-0.262712	down	ENSG00000289341	5.26794e-12	-0.278766	down
EXOC3	0.00439367	-0.264326	down	EPB41L4A-AS1	0.00249312	-0.470968	down	MYBL1	3.95259e-06	-0.271047	down	EIF2AK2	7.50938e-15	0.329273	up	RPS14P8	0.000765608	-0.461116	down	SRSF11	0.00405038	-0.393628	down	CCNL1	2.28172e-07	0.275334	up	LINC00869	8.13247e-13	-0.332768	down
ITK	0.00930088	0.431989	up	C6orf120	0.00774131	-0.354862	down	LINC00861	2.43915e-26	0.51923	up	ZC3H6	1.60299e-06	-0.260558	down	NR3C1	1.68029e-05	0.455624	up	RPS7	0.000369245	-0.303273	down	PLSCR1	2.96047e-16	0.424076	up	MDS2	5.53924e-17	-0.327163	down
RPS3AP21	0.00585068	0.841981	up	TULP4	0.00965662	-0.809197	down	NPDC1	6.7862e-08	0.309995	up	CMTM8	4.21056e-11	0.278866	up	STING1	0.00715642	0.47396	up	YWHAQ	6.97441e-05	0.588638	up	H1-10	5.66381e-32	0.721654	up	SH3YL1	9.16665e-23	-0.457604	down
TPMT	0.00227925	-0.361338	down	NUP153	0.000734035	-0.400195	down	ENSG00000227615	1.17488e-15	0.356128	up	TIPARP	7.05901e-18	0.383871	up	NEDD9	0.00841328	0.267737	up	TRMT61B	0.00664454	0.274691	up	TRA2B	1.78122e-05	0.280363	up	LBH	1.2216e-58	-0.683224	down
RPS12	0.00692896	0.869728	up	H1-2	0.00604111	-0.785159	down	SESN3	2.97447e-06	0.272911	up	CCNL1	3.90195e-14	0.345199	up	PIM1	0.00793443	0.499976	up	TMSB10	5.21594e-06	0.474381	up	SELENOK	1.39101e-05	0.27671	up	EML4	1.19179e-09	-0.273332	down
PHF10	0.000114248	-1.09842	down	POLH	0.00720553	0.480243	up	HSPA8	1.90632e-19	-0.295008	down	CISH	1.46785e-12	-0.498836	down	HECA	0.00486066	0.650302	up	KRCC1	0.00926069	-0.48194	down	SHISA5	3.15073e-10	0.370122	up	MGAT4A	9.28787e-38	0.506618	up
ENSG00000272501	0.00909156	0.406542	up	SNHG32	2.21104e-05	-0.668369	down	DRAP1	8.81714e-12	0.311105	up	H1-10	1.06297e-35	0.714013	up	H1-4	0.00206046	0.784898	up	MGAT4A	0.00645575	0.373231	up	NFKBIZ	2.06862e-20	0.596638	up	PTPN4	1.52391e-08	-0.26036	down
PSMB9	0.00264352	0.409592	up	ATF6B	0.00102171	-1.07296	down	IRF7	1.29387e-17	0.420724	up	NFKBIZ	1.08662e-21	0.45271	up	EEF1A1	4.89566e-09	-0.321754	down	STK17B	4.61669e-08	0.697889	up	RPL9	9.42353e-44	-0.37606	down	STK17B	1.43068e-52	0.585868	up
CCT6A	0.00256458	0.527025	up	HLA-DRA	0.00124354	-0.741396	down	CORO1B	3.43503e-12	0.380964	up	RPS3A	1.02119e-61	-0.267566	down	MAPK13	0.00835744	-0.428042	down	CXCR4	4.25564e-09	1.23842	up	G3BP2	3.72407e-08	0.320319	up	CXCR4	3.05374e-82	0.858977	up
HERPUD2	0.00056342	-0.876206	down	IPCEF1	0.00241417	-0.827989	down	UBE2L6	1.96556e-09	0.287157	up	GPRIN3	2.28938e-13	0.377829	up	RPS18	0.00647513	-0.286658	down	MAL	1.46756e-05	0.427261	up	DDX60	6.908e-08	0.273969	up	GYPC	2.91312e-17	0.315741	up
GIMAP1	0.00322466	-1.42614	down	SAMD9L	0.00539002	0.502347	up	CTSW	3.59264e-07	0.337816	up	ANXA5	3.42627e-14	0.387451	up	HLA-H	0.00555026	0.705865	up	CDC42EP3	0.00585827	-0.349682	down	HNRNPDL	4.70658e-13	0.268791	up	CYTIP	8.29491e-31	0.420911	up
CHST7	0.0028304	-0.837065	down	RNF216P1	0.00281186	0.285844	up	IFITM1	1.11217e-39	0.553483	up	C4orf48	7.51932e-10	0.327125	up	HLA-DRB1	0.00767067	0.714831	up	AUP1	1.72124e-05	0.264528	up	UBE2D3	3.65451e-07	0.284872	up	SP100	9.83145e-21	0.393416	up
RPL36A	0.00774723	0.688595	up	HERPUD2	0.00286653	0.801764	up	IFITM3	1.57213e-11	0.323634	up	SNHG8	2.16834e-38	-0.639454	down	ARF5	0.00453123	0.424157	up	PELI1	3.83451e-09	0.662936	up	IL7R	6.39652e-16	-0.382606	down	BIN1	1.95844e-12	0.287916	up
RPL10	0.000723592	0.570591	up	ZDHHC4	0.000100822	-0.314091	down	ARID5B	8.22388e-11	0.362719	up	IL7R	2.55029e-08	-0.281492	down	CHCHD2	0.00634565	0.373842	up	UGP2	0.0026184	0.615429	up	RPS14P8	6.32684e-37	-0.594996	down	STAT4	9.97191e-17	-0.366821	down
UTP14A	0.000349486	-0.471625	down	SYPL1	8.8044e-06	-1.55363	down	PDCD4	1.02898e-09	-0.31993	down	RPS14P8	1.4438e-29	-0.410467	down	UBE2H	0.00900638	0.556408	up	RPS27A	2.53868e-10	-0.540735	down	CAST	6.50768e-05	0.276592	up	CERS6	8.27405e-14	0.316504	up
FTX	0.000985798	-1.06907	down	ATXN7L1	5.80344e-05	-0.350338	down	OASL	8.70257e-11	0.289099	up	ERAP2	5.04978e-07	-0.275866	down	COPS6	0.00848146	0.26159	up	REV1	0.00130147	-0.460638	down	DUSP1	2.36488e-65	1.43112	up	UGP2	6.47979e-10	0.270324	up
ERICH1	0.00467629	-1.18018	down	GIMAP8	0.00692151	-0.401703	down	RPS26	2.17746e-105	0.838454	up	MAT2B	8.84389e-12	-0.346087	down	NUB1	0.00533468	0.52774	up	MTLN	0.000340643	0.563785	up	CD74	2.9694e-06	0.273606	up	HNRNPA3	1.39127e-17	0.274762	up
STAU2	0.00376412	-0.362711	down	PBDC1	0.00023164	-0.486329	down	CD69	7.83281e-36	0.495652	up	SFXN1	4.11078e-11	0.288079	up	CHST7	0.00634975	-0.294796	down	EEF1B2	6.25417e-05	-0.606502	down	RPS3AP21	1.61448e-23	0.576739	up	PTMA	1.21625e-33	0.262903	up
RPL30	0.000634203	0.814718	up	USP11	0.000895962	-1.04861	down	GPR183	1.52921e-06	-0.269138	down	CCNG1	2.46207e-07	-0.280519	down	SSR4	0.00528076	0.396217	up	ARPC2	0.00940903	0.361029	up	HLA-A	7.70912e-46	0.494615	up	SP110	6.36615e-10	0.295481	up
NBN	0.00153413	-1.0183	down	MPP1	0.00918147	-0.624576	down	ENSG00000273149	2.34742e-14	0.31158	up	PURA	1.19381e-07	-0.277898	down	PPP1R3F	0.00245083	0.438337	up	CAPG	0.00467957	0.429117	up	PIM1	2.90846e-32	0.719567	up	EIF2AK2	3.07689e-18	0.361712	up
EEF1D	0.00747098	0.602773	up	TAF9B	0.00368636	-0.292369	down	EPSTI1	1.05518e-06	0.265269	up	FYB1	4.45932e-16	-0.337411	down	LY6E	3.02902e-08	0.97699	up	CMTM6	0.00106436	0.657193	up	HECA	2.54142e-20	0.564663	up	ARID5A	5.61702e-27	0.443363	up
HAUS6	0.000313801	-0.298672	down	HPRT1	0.00542346	1.15207	up	RPL21	1.65034e-57	-0.354742	down	IRF1	1.5016e-11	-0.39049	down	RPL7	0.0046731	-0.359132	down	ZDHHC3	0.000771077	0.371542	up	DYNLT1	2.06566e-15	0.488888	up	CMTM8	4.18343e-11	0.280125	up
SECISBP2	0.00405419	0.380045	up	TSC22D3	0.00552748	1.25462	up	PSME2	8.0524e-15	0.305881	up	ANXA2R	6.35523e-08	-0.292925	down	TP53INP1	0.000355586	0.304172	up	NIT2	0.0051492	-0.408997	down	ENSG00000230202	4.39626e-11	0.403856	up	FHIT	1.8404e-40	0.506939	up
COQ4	0.00781236	-0.428631	down	LYPLA1	0.00591375	-0.543757	down	NFKBIA	3.80223e-25	0.339539	up	PDE4D	1.26746e-08	0.301948	up	NAPRT	5.76523e-07	0.668423	up	TTC14	0.00272861	0.292617	up	SERPINB6	2.20594e-12	0.410723	up	TGFBR2	2.8128e-14	0.280085	up
ENTR1	0.00887414	-1.00344	down	GOLGA7	0.00994985	-0.492177	down	FMN1	1.50693e-16	-0.354646	down	DUSP1	6.86529e-19	0.475622	up	LINC00861	0.000219981	0.619332	up	RPL35A	7.55222e-05	-0.412495	down	CRYBG1	6.36757e-07	0.320117	up	RPL22L1	7.19159e-13	0.299466	up
LINC00963	0.000171908	-0.462172	down	GRHPR	0.00320065	-0.315317	down	RPL4	3.41026e-41	-0.38112	down	HLA-A	1.78583e-19	0.265705	up	NFX1	0.000348213	0.456589	up	CD96	0.00206492	-0.487268	down	FKBP5	3.31003e-09	-0.332803	down	CCNL1	1.89598e-38	0.535551	up
SEMA4D	0.00081984	-1.21359	down	FGD3	0.00817723	0.369118	up	MAF	8.89835e-07	0.262486	up	MYLIP	8.59691e-09	0.284836	up	TXN	0.00852793	0.569752	up	TIGIT	3.79263e-05	0.455239	up	ADTRP	9.47334e-13	0.456594	up	CISH	2.24142e-08	-0.348914	down
UBAP2	0.00262206	-0.265532	down	TMEM245	0.000412191	-0.495363	down	MT2A	8.53125e-54	0.933071	up	PRDM1	6.1189e-41	0.837224	up	ZDHHC12	0.00158133	0.441734	up	MAGEF1	0.00113323	0.296193	up	H1-2	3.23526e-27	0.688383	up	IMPDH2	3.73964e-21	0.392958	up
UGCG	0.00408504	-1.30512	down	SETX	0.00431571	-0.304024	down	PGAP6	1.08274e-06	0.261439	up	HEBP2	1.05656e-12	0.284801	up	AQP3	0.00238084	0.780325	up	ATP2C1	0.00435087	0.312271	up	H1-4	1.37008e-61	1.16675	up	CD47	1.46122e-16	-0.368519	down
KLF9	0.001251	0.267044	up	PLAA	0.00250889	0.836399	up	IL32	3.9679e-25	0.334815	up	ENSG00000230202	6.59404e-15	0.379565	up	RPS3	9.65879e-06	-0.290051	down	RPL32	2.02115e-05	-0.412374	down	LTB	4.23931e-16	0.320999	up	TRA2B	1.77423e-10	0.267102	up
ENSG00000244313	0.00424309	0.298319	up	EXOSC2	0.00248875	0.335119	up	RPS2	9.50454e-68	-0.406519	down	RIPOR2	3.1226e-08	-0.266243	down	PRDX5	0.0071456	0.453214	up	GPX1	0.00855005	0.477636	up	BRD2	1.01817e-05	-0.276068	down	NFKBIZ	5.45014e-106	0.998431	up
ARFGAP2	0.00170321	-0.811069	down	PATL1	0.00104476	0.51148	up	XAF1	2.32653e-24	0.54494	up	CRYBG1	1.13586e-21	0.436634	up	TIMM8B	0.00050355	0.398974	up	HMCES	0.00674817	-0.339257	down	EEF1A1	2.87805e-90	-0.305986	down	DCK	2.15026e-15	-0.343187	down
RAB1B	0.00928691	-0.782138	down	MAP4K2	0.000566198	-0.562869	down	ENSG00000265206	5.14437e-24	0.534543	up	FKBP5	9.40461e-50	0.789006	up	IRF7	5.46113e-07	0.750978	up	H1-10	6.03722e-09	1.11191	up	HLA-E	2.66016e-14	0.282609	up	H2AZ1	1.36388e-12	-0.296897	down
FAM111A	0.000182245	-1.30012	down	MRPL21	0.000282421	-0.791809	down	RPL13P12	3.40602e-109	0.915987	up	H1-2	1.01412e-08	0.299482	up	PTPMT1	0.00121816	0.404092	up	TMCC1	0.000191369	0.368222	up	RPL10A	7.6537e-64	-0.309665	down	RPS3A	2.83178e-131	-0.349256	down
PSMD13	0.00250245	-0.814261	down	IFITM3	0.00209121	0.261781	up	H3-3B	1.26242e-41	0.54567	up	H1-4	6.81523e-08	0.294738	up	UBE2L6	0.000807009	0.712395	up	SHISA5	0.0038843	0.491755	up	H1-3	4.21826e-09	0.422948	up	GPRIN3	3.85578e-34	0.533624	up
PCF11	7.03939e-05	0.66072	up	DPAGT1	0.00150333	-0.353462	down	SOCS3	2.87243e-30	0.527929	up	LTB	8.95972e-34	-0.439684	down	RRM1	0.00516075	0.516255	up	UBE2K	0.00167	0.464193	up	RPS18	2.8184e-59	-0.280429	down	ANXA5	7.60543e-15	0.311412	up
NUDT5	0.00203474	0.7194	up	ARHGAP12	0.00571942	0.558032	up	UBALD2	2.01096e-22	0.416617	up	HLA-E	2.19376e-26	-0.271255	down	IFITM1	9.01874e-05	0.702205	up	OSTC	0.000578201	0.310795	up	HLA-C	2.95833e-85	0.546868	up	G3BP2	3.23034e-20	0.336506	up
SIRT1	0.00390699	-0.443734	down	RPS24	0.00421404	-0.390773	down	PPDPF	4.27794e-32	0.444829	up	TUBB	4.01763e-14	-0.349354	down	CASP1	0.00154046	0.601506	up	RPS3A	4.47207e-17	-0.769596	down	HLA-H	2.68538e-31	0.633783	up	HNRNPDL	2.29655e-34	0.430684	up
STAMBPL1	0.00859157	-0.798508	down	GSTO1	0.00597869	0.441441	up	GNAS	2.76696e-26	0.449872	up	H1-3	4.47971e-12	0.400874	up	RPL27A	0.00930584	-0.43609	down	CCNG2	0.00640822	-0.491366	down	TNFAIP3	4.35963e-11	0.417112	up	UBE2D3	1.78895e-17	0.293108	up
FAS	0.000101247	-1.16276	down	PRDX3	0.00080816	-0.692565	down	ZFP36	1.17113e-24	0.285239	up	BTN3A2	2.11335e-08	0.293051	up	SNHG1	0.000645261	-0.557359	down	GPRIN3	0.00113128	0.620659	up	SAMD9L	3.66924e-09	0.31306	up	C4orf48	4.71568e-10	0.269867	up
SLC38A1	0.00164588	-1.53722	down	PPA1	0.00219527	-0.927032	down	RPL28	1.90424e-57	0.272731	up	RNASET2	5.28396e-13	0.289303	up	NEAT1	2.57562e-05	0.946528	up	ARHGAP10	0.00586842	0.470816	up	CYCS	1.21676e-06	0.301375	up	SNHG8	7.74873e-30	-0.448764	down
CCNT1	0.00925249	-0.680566	down	PTER	0.00314348	-0.476037	down	JUND	6.23214e-21	0.273363	up	SNHG5	3.50503e-25	0.498981	up	BCCIP	0.00622797	0.521701	up	TXK	4.98797e-05	-0.710548	down	LRRN3	1.63868e-11	-0.446819	down	RPS14P8	2.51779e-43	-0.532018	down
NUP107	0.00558108	0.430736	up	PRKCQ	0.00204274	-0.283659	down	NKG7	0.00014021	0.428668	up	CCND3	8.29288e-24	0.424453	up	DDIT4	0.000950365	0.395706	up	RPL9	0.00385072	-0.282568	down	CHCHD2	1.49647e-11	0.298255	up	NDFIP1	9.60613e-35	0.446234	up
DYRK2	0.0030758	-0.817733	down	VIM-AS1	0.00215855	0.420137	up	EEF2	8.3285e-46	-0.403805	down	HLA-C	1.06658e-139	-0.287433	down	IFIT3	3.54977e-06	1.01319	up	CTBP1	0.000483521	0.472834	up	ENSG00000283041	7.52456e-06	-0.260595	down	PTGER4	9.90382e-19	0.310753	up
EMG1	0.00179851	0.469215	up	ANAPC5	0.00149061	-0.314988	down	RPS4Y1	3.46328e-63	-1.15432	down	HLA-DRB5	3.92613e-14	0.349464	up	VIM	0.00396227	0.322613	up	G3BP2	0.000755683	0.650005	up	NUB1	1.29607e-06	0.291861	up	MAT2B	1.4757e-26	-0.469603	down
RPL41	0.00017304	0.823258	up	TRIAP1	0.0096001	-0.277761	down	DDX3Y	1.06155e-14	-0.322495	down	TNFAIP3	2.40533e-32	0.659033	up	C12orf57	0.00232234	-0.509207	down	RPL34	6.34036e-06	-0.372238	down	SBDS	1.77033e-06	0.278575	up	SFXN1	6.81062e-28	0.414418	up
ENSG00000273149	0.00491087	1.51544	up	POP5	0.00303987	-0.522892	down	TXLNGY	9.86265e-12	-0.32553	down	SEC61G	4.46514e-10	0.27494	up	OAS1	0.00188972	0.582478	up	LAP3	0.000468777	0.522716	up	PLP2	1.18355e-06	0.308275	up	ITK	4.72336e-20	0.396542	up
GGACT	0.00668249	-0.720685	down	PTMS	0.00138402	1.12645	up	RPL3	4.61453e-93	-0.292446	down	GIMAP4	1.11273e-22	-0.402635	down	OAS3	0.00905307	0.525596	up	SETD7	0.0057023	0.296995	up	XIST	7.08553e-12	0.36333	up	PURA	1.72559e-10	-0.298834	down
COMMD6	0.0018199	-0.4196	down	PHLDA1	0.00428823	-0.321052	down	LGALS1	8.71868e-08	0.43199	up	GIMAP7	2.66915e-33	-0.405973	down	OASL	0.00186707	0.579478	up	NUP54	0.00157615	-0.369147	down	SAT1	4.12823e-34	0.647155	up	RNF145	1.35297e-16	0.353163	up
PCNX1	0.00102779	-0.932009	down	PRH1	0.00753777	-0.390233	down	CSTB	5.34605e-16	0.387422	up	GIMAP2	2.261e-08	-0.286971	down	RPS26	1.76369e-10	0.939429	up	TMEM128	0.00179963	-0.305567	down	CD99	4.17003e-11	-0.370804	down	FYB1	7.20973e-52	-0.534632	down
PSEN1	0.00963567	-0.644968	down	CUL4A	0.00383295	-0.995624	down	ITGB2	2.91669e-09	0.26232	up	COG5	3.86031e-09	-0.284028	down	NDUFA12	6.59497e-05	0.309115	up	BLOC1S4	0.00532286	-0.280944	down	PIM2	3.74072e-18	0.519968	up	IRF1	6.34173e-15	-0.381655	down
PPP2R5C	0.00155393	0.758662	up	TRIM13	0.00769811	-0.9004	down	MX1	7.55896e-15	0.439136	up	IKZF1	2.62954e-11	0.281454	up	APOLD1	0.00190141	0.369257	up	C4orf48	1.76669e-05	0.511242	up	TSC22D3	1.2367e-42	0.599584	up	ANXA2R	1.49524e-14	-0.353542	down
TRAC	0.00108277	-0.347752	down	GPR183	0.00761691	-0.782715	down	MT-ND4	2.01868e-25	0.412565	up	RBM3	1.01948e-09	-0.288769	down	RPL21	3.01077e-05	-0.566639	down	SNHG8	0.000122636	-0.806138	down	LEPROTL1	2.32577e-26	0.498097	up	PDE4D	3.76152e-16	0.337222	up
C14orf119	0.000927466	-0.873841	down	TPT1	0.00117497	-0.366416	down					CD40LG	4.28594e-08	-0.3079	down	SRSF5	0.00645799	-0.390256	down	SUB1	0.00638665	0.385204	up	SARAF	9.33744e-13	0.267103	up	HNRNPA0	4.56426e-24	0.276125	up
NDUFB1	0.00444827	-0.615149	down	SAP18	0.00912981	-0.870666	down					CXCR3	2.03814e-10	-0.368709	down	DDHD1	0.000368171	0.724899	up	ARRDC3	0.0073577	0.384267	up	LY6E	1.71274e-95	1.05387	up	DUSP1	2.27968e-15	0.324335	up
COX16	0.00834368	-0.463304	down	FUT8	0.00769811	-1.09909	down					RPL36A	3.30189e-14	0.2883	up	RPL36AL	3.73415e-05	0.298088	up	TCF7	5.52753e-08	-1.19161	down	NSD3	2.11422e-06	0.295281	up	RPS3AP21	1.18435e-08	-0.279932	down
MAP4K5	0.00873838	0.442276	up	PRPF39	0.000652796	0.260303	up					FLNA	5.57837e-11	0.336764	up	YLPM1	0.00056704	-0.431107	down	VDAC1	0.00624861	0.377218	up	PARP10	4.34809e-08	0.33549	up	HLA-A	2.3096e-27	0.286527	up
MBIP	0.00029713	-0.43595	down	SLIRP	0.00885387	-0.457809	down					GPR174	8.28137e-13	-0.346513	down	DYNC1H1	0.00872748	0.373823	up	RPS14P8	0.000719517	-0.407205	down	NAPRT	7.56185e-38	0.489861	up	MYLIP	6.13039e-30	0.490036	up
COPS2	0.00209353	0.698493	up	DNAAF2	0.00819546	-0.267176	down					TSC22D3	1.90508e-104	1.10412	up	TRAV16	0.00442656	0.379157	up	RMND5B	4.09393e-05	-0.276307	down	HSPA5	1.93363e-21	0.520293	up	PIM1	1.06248e-81	0.787217	up
MRPL46	0.000265161	-0.571897	down	ZNF106	0.00280667	-0.845219	down					RNF19A	3.00038e-20	0.449556	up	NEMF	0.00882466	0.26882	up	CCDC69	0.000322194	0.335117	up	NUDT2	3.59741e-10	0.341654	up	PRDM1	1.20968e-38	0.440135	up
IL16	0.00631818	0.438556	up	IDH2	5.71942e-05	-1.02617	down					MYC	3.07759e-22	0.555035	up	COX5A	0.000279393	0.420287	up	RNF145	0.000452644	0.600203	up	RPS6	3.04305e-79	-0.311564	down	PAQR8	6.0996e-12	-0.269792	down
RASGRP1	0.00341339	-1.34992	down	RPL4	0.00440019	-0.712373	down					LY6E	2.10061e-81	0.864717	up	LEO1	0.000116995	0.36613	up	ATOX1	0.00341492	0.553607	up	SNHG7	5.51603e-18	0.469567	up	HSP90AB1	8.2486e-27	0.357124	up
RPS15A	0.00372745	0.577534	up	OAZ2	0.00206265	-0.44461	down					PDE7A	2.99265e-09	-0.317689	down	MFAP1	0.00251687	-0.483925	down	RPS14	2.96411e-07	-0.410758	down	BIRC3	3.31256e-08	0.356402	up	HEBP2	2.3376e-09	0.261935	up
VPS35	0.004111	0.272899	up	N4BP1	0.00354227	-0.695305	down					TP53INP1	1.40477e-17	0.348625	up	TM2D3	0.00719631	0.386674	up	IRF1	0.00119102	-0.638964	down	ENSG00000227615	3.92183e-08	0.313756	up	CDC40	1.50723e-11	-0.285959	down
XPO6	0.00220618	-0.404474	down	CIAPIN1	0.00446141	0.461641	up					NAPRT	1.27108e-55	0.474925	up	CTSH	0.00445751	0.439422	up	RPS23	0.00551225	-0.304955	down	SESN3	4.92398e-05	0.275689	up	DYNLT1	9.55577e-15	0.274709	up
DRG2	0.00468278	-0.353587	down	CENPT	0.0089279	0.261823	up					CEMIP2	2.4156e-22	0.462535	up	FURIN	0.00397134	0.324328	up	POLK	0.00208887	-0.546325	down	RPS3	1.34658e-95	-0.288367	down	ENSG00000230202	2.22924e-31	0.492784	up
SUZ12	0.00711902	-1.35366	down	NAGPA	0.00292916	-0.485495	down					ANXA1	1.87798e-16	-0.381325	down	RPL4	0.000204819	-0.509147	down	AP3B1	0.00232532	0.436883	up	TRIM22	5.90204e-18	0.457817	up	FYN	4.08959e-08	-0.260572	down
MRPS7	0.00128337	1.25728	up	SNN	0.00974592	-0.379548	down					NPDC1	3.93316e-20	0.494338	up	MT2A	0.000536249	0.889928	up	DUSP1	0.00166123	0.411782	up	RPLP2	2.09655e-39	-0.261311	down	DTNBP1	1.86305e-12	0.278636	up
RPL19	0.000248919	0.688311	up	SLC7A6	0.00405475	-0.671885	down					SURF4	3.62441e-09	0.261694	up	MT1F	0.00279086	0.600075	up	RUNX2	3.2383e-05	0.570805	up	CCDC85B	1.36796e-06	0.287915	up	SERPINB1	1.45243e-12	0.289577	up
ARL16	0.00691983	-0.770287	down	THUMPD1	0.00502883	-0.438188	down					UGCG	9.95604e-17	0.356622	up	MT1X	9.16993e-07	0.614001	up	PIM1	0.00442539	0.492154	up	DRAP1	1.16112e-11	0.401373	up	SERPINB6	4.22847e-13	0.333588	up
PDK2	0.000732333	-0.596329	down	RRN3P1	0.00267643	0.481854	up					KLF9	3.20597e-21	0.46433	up	SLC7A6OS	0.00650543	0.338285	up	PRDM1	1.45796e-07	1.09285	up	IRF7	3.3185e-52	0.98761	up	CRYBG1	1.2823e-39	0.560596	up
TP53I13	0.0026442	-0.766898	down	VMP1	0.00270593	0.374403	up					ENSG00000227615	7.25314e-11	0.324162	up	BRD7	0.00793824	-0.361067	down	RPS12	0.000102657	-0.431922	down	UBE2L6	3.77421e-07	0.281189	up	FKBP5	1.94851e-52	0.699561	up
SPAG9	0.00408504	-1.19159	down	PAFAH1B1	0.00717497	0.716682	up					HSPA8	3.70683e-15	-0.287547	down	RPL13	9.78299e-08	-0.318122	down	DYNLT1	0.00162591	0.417832	up	CTSW	2.71612e-11	0.351176	up	ADTRP	3.29022e-13	0.343608	up
DYM	0.00320031	0.608183	up	EXOC7	0.00246641	-0.767162	down					ETS1	1.55142e-19	0.396676	up	SEPHS2	0.00414661	-0.403714	down	ENSG00000227766	0.000889422	0.589171	up	IFITM1	1.7577e-97	1.00842	up	H1-4	6.13103e-30	0.598544	up
TMX4	0.00742202	-0.704578	down	MAP3K14	0.00211745	-0.560394	down					PPP1R14B	2.27243e-09	0.308358	up	IL32	6.63854e-06	0.535881	up	GTF3C6	5.70564e-05	0.395974	up	IFITM3	1.58461e-46	0.80593	up	LTB	1.77628e-97	-0.666097	down
ABHD12	0.00369036	-0.622508	down	DDX52	0.00837072	-0.319273	down					RASGRP2	5.70388e-08	0.268671	up	SMG1	0.00603675	-0.524359	down	FKBP5	0.00947201	0.559802	up	RPL27A	1.69049e-17	-0.370599	down	HLA-E	5.73702e-34	-0.284417	down
NDRG3	0.000946606	0.508889	up	CEP95	0.00868702	0.50876	up					IRF7	8.54332e-28	0.496951	up	RPS2	6.40424e-07	-0.622582	down	H1-2	7.73679e-05	0.76224	up	IFITM2	5.33609e-23	0.506892	up	SNX9	9.28938e-24	0.431395	up
TP53RK	0.00343908	-0.763055	down	MED24	0.000138725	-0.397763	down					CORO1B	9.20175e-15	0.433988	up	PFN1	1.19351e-05	0.403329	up	H1-4	0.0028066	0.712018	up	LDHA	8.65655e-17	0.418592	up	SYNJ2	7.12149e-15	0.268676	up
TRPC4AP	0.00185519	-0.47159	down	PMAIP1	0.00690889	-0.388374	down					IFITM1	1.81918e-63	0.731173	up	ENSG00000279602	0.000125004	-0.663128	down	EEF1A1	1.0658e-10	-0.459224	down	KLF6	6.96751e-36	0.780106	up	HLA-B	8.78124e-43	0.299909	up
NDUFA13	0.00521123	-0.700521	down	NCOA3	0.00582025	-0.842719	down					IFITM3	2.12171e-26	0.527791	up	RPL13P12	1.50048e-05	0.895457	up	HLA-E	0.00199859	-0.30606	down	DDIT4	9.04446e-18	0.274884	up	FLOT1	1.41263e-10	0.303791	up
BORCS8	0.0060182	-0.42796	down	OSBPL2	0.00020135	-0.567187	down					GSTP1	8.11412e-12	0.369182	up	H3-3B	0.00450521	0.494157	up	FBXO9	0.00218869	0.26639	up	IFIT3	1.4099e-32	0.666338	up	H1-3	2.54312e-10	0.32172	up
MED29	0.00556935	0.674208	up	HM13	0.00446032	0.852035	up					IFITM2	2.29559e-35	0.570326	up	GOSR1	0.00087394	-0.410022	down	MAPK13	0.00438344	0.418435	up	ARID5B	6.41974e-05	0.287702	up	SNHG5	2.69722e-11	0.267163	up
RPL28	0.00303369	0.686614	up	SLA2	0.00467649	0.855551	up					LDHA	1.28829e-25	0.486696	up	ARRB2	0.00172492	0.429915	up	HLA-DQA2	0.00250176	-0.313357	down	DDX21	6.44556e-13	0.41386	up	CCND3	1.92298e-30	0.414607	up
RPS28	0.0038304	0.690117	up	ZNF431	0.00704302	0.893122	up					NEAT1	9.55839e-37	0.706514	up	UBALD2	0.000515746	0.640232	up	HLA-B	0.000207343	0.339857	up	VIM	4.64074e-15	0.319672	up	TNFAIP3	6.41494e-16	0.354104	up
TMEM205	7.41369e-05	-0.365032	down	NFKBIB	0.00212182	0.341079	up					PCGF5	1.92478e-10	0.268385	up	HOXB2	0.00518881	0.40394	up	RPL10A	8.15105e-05	-0.427362	down	SLC2A3	1.95011e-20	0.581277	up	UPP1	4.19726e-08	0.265574	up
TCF3	2.87806e-05	-0.526727	down	NUCB1	0.00916815	0.395273	up					FHIP2A	2.73714e-11	0.332869	up	ACADVL	0.00785085	0.385756	up	ECHDC1	0.00345723	-0.327502	down	SLC38A2	2.63473e-06	-0.292777	down	GIMAP4	5.67678e-69	-0.641226	down
IL17RA	0.00408504	-1.10674	down	C19orf25	0.000523252	1.48837	up					SRGN	1.78217e-16	0.336096	up	GIT1	0.00306433	0.404698	up	RPS18	1.0405e-06	-0.396276	down	DAZAP2	1.76908e-15	0.370735	up	GIMAP7	6.27896e-78	-0.590911	down
TBC1D22A	0.000242803	-0.588342	down	ZNF444	0.00815231	0.566921	up					DDIT4	5.50436e-73	1.16283	up	RPL38	0.00224289	-0.556912	down	CCND3	0.000338977	0.639286	up	C12orf57	2.08377e-12	-0.284296	down	CCM2	4.11274e-12	-0.292821	down
HDHD5	0.00272943	-0.314118	down	MARCHF2	0.00571875	-0.766223	down					VSIR	9.44289e-19	0.420936	up	DDX42	0.0048123	0.300167	up	GNL1	0.00335585	0.332592	up	TPI1	2.01005e-11	0.399346	up	GIMAP2	5.63342e-21	-0.44299	down
C21orf91	0.00263403	-0.582185	down	SMIM7	0.00175697	-0.555415	down					ARID5B	6.70891e-11	0.373433	up	NDUFV2	0.00326369	0.410246	up	HLA-DRB5	0.000163542	0.702606	up	HSP90B1	9.60239e-10	0.360752	up	ZNF394	6.26634e-19	0.366144	up
TTC3	0.0082196	-0.640117	down	ADA2	0.000112837	-0.401671	down					SPOCK2	1.05875e-09	0.270662	up	TTC39C	0.000789933	0.438049	up	H2BC4	0.000620842	0.274253	up	OAS1	1.12669e-17	0.41935	up	IMPDH1	2.69688e-13	0.294425	up
MX2	0.000154393	-0.682028	down	TRIOBP	0.00883769	0.835648	up					CELF2	1.69275e-11	0.329495	up	FAM217B	0.000232911	-0.374604	down	ICA1	0.00574872	0.459498	up	RPS26	3.5091e-207	1.70902	up	DBNL	1.03176e-10	0.272641	up
				TUG1	0.00183653	0.261678	up					SLC38A2	1.96947e-08	-0.306364	down	ZBP1	0.00234173	0.409668	up	AHR	0.00135722	0.533732	up	STAT2	1.38399e-09	0.33772	up	SYPL1	9.302e-13	-0.309114	down
				ST13	0.00510228	-1.06058	down					BTG1	1.99729e-44	0.498022	up	CNN2	0.00146872	0.613017	up	GIMAP7	0.00583308	-0.506057	down	CD69	1.46278e-69	1.32208	up	IKZF1	1.24409e-41	0.467465	up
				USP16	0.00789004	-0.42841	down					RPS2P5	3.46939e-32	-0.263969	down	ZNF101	0.00918499	0.277243	up	ZNF92	0.00255774	0.265698	up	CLEC2B	4.94079e-16	0.468792	up	SBDS	6.42875e-12	0.260308	up
				AGPAT3	0.00936641	0.622767	up					TNFRSF1A	1.04192e-10	-0.284332	down	FAM32A	0.00154273	0.586383	up	TMUB1	0.00093155	0.268962	up	PARP11-AS1	7.29551e-09	-0.287075	down	LFNG	6.97344e-29	-0.468684	down
												NELL2	1.04312e-05	-0.271537	down	RPS16	0.000338119	-0.38997	down	GNB2	0.000718326	0.422775	up	PCED1B-AS1	1.23271e-08	0.292339	up	TOMM7	5.29313e-48	-0.400292	down
												RPS26	7.15887e-210	1.52968	up	PPP1R15A	0.00357232	0.538573	up	EIF4H	0.0040715	0.453608	up	GTF3A	9.55477e-07	0.282486	up	SNHG15	1.03223e-11	0.305637	up
												MYL6	2.60068e-11	0.264224	up	TPGS1	0.00362188	0.614443	up	RBM33	4.75308e-05	0.325598	up	EBPL	1.80593e-08	0.351215	up	EDA	7.86953e-18	0.40282	up
												CD69	7.65135e-43	0.762111	up	BST2	0.000184048	0.492664	up	TOMM7	0.000126923	-0.542381	down	EPSTI1	6.40322e-18	0.470429	up	RPS4X	1.21994e-213	-0.392406	down
												ITM2B	2.08966e-22	-0.279893	down	BISPR	0.00755443	0.396645	up	MDFIC	0.00204298	0.305643	up	NAA16	2.06605e-05	-0.272922	down	CD40LG	8.37075e-26	-0.464372	down
												RGCC	9.26683e-29	-0.615261	down	RPS9	5.65829e-07	-0.351569	down	PSMG3	0.0014153	0.340934	up	RPL21	1.12279e-50	-0.371654	down	TIMP1	1.14708e-11	0.330821	up
												PNP	1.09048e-06	-0.263934	down	LSR	0.00714317	-0.44523	down	SLC25A6	9.37222e-05	-0.388126	down	PHF11	2.21024e-06	0.312842	up	FLNA	1.67621e-12	0.334092	up
												MAPK1IP1L	6.11269e-14	0.301897	up	MYADM	6.09244e-07	0.355634	up	RBM3	0.00537646	-0.372825	down	FOS	5.8753e-53	1.37	up	SEPTIN6	9.73929e-20	-0.367444	down
												NFKBIA	1.19573e-74	1.01307	up	DNM2	0.00179886	-0.627961	down	DYNLT3	0.00299955	-0.287603	down	SRSF5	1.96361e-08	-0.264986	down	PGK1	3.9172e-14	0.284497	up
												ZFP36L1	1.60887e-25	-0.534084	down	EEF2	3.46759e-05	-0.390501	down	RPS4X	2.18669e-08	-0.573497	down	PSME1	1.49508e-11	0.307836	up	TSC22D3	1.344e-126	1.00598	up
												HNRNPC	1.83275e-09	0.286456	up	MAP2K2	0.00062353	0.368296	up	WAS	0.00629905	0.26685	up	PSME2	3.39044e-19	0.481143	up	RPS6KA3	5.55623e-15	0.362437	up
												RPS27L	4.64857e-07	-0.293197	down	BAX	0.00832771	0.354836	up	TMLHE	0.00131185	-0.382211	down	NFKBIA	4.01244e-81	0.998009	up	LEPROTL1	2.04234e-26	0.347004	up
												LYSMD2	1.14956e-08	-0.295037	down	RPS4Y1	1.49458e-07	-1.35487	down	CCDC22	0.00613975	0.339172	up	ZFP36L1	6.30384e-09	-0.336135	down	EPHX2	4.31168e-11	-0.304881	down
												ANXA2	4.10712e-09	0.341889	up	RPL3	6.43641e-13	-0.553065	down	RPL10	1.87432e-10	-0.499559	down	HIF1A	6.64984e-07	0.269097	up	FBXO32	3.43335e-36	0.554299	up
												ISG20	6.44961e-36	0.574336	up	LGALS1	0.0027719	0.845914	up	RTL8A	0.00335204	0.267897	up	HNRNPC	1.00429e-13	0.397537	up	MYC	6.54493e-98	0.990613	up
												PPIB	1.64193e-13	0.277083	up	RAC2	0.00322203	0.388752	up	HUWE1	0.00108936	0.51677	up	ISG20	3.38256e-20	0.484099	up	LY6E	4.94995e-154	1.08888	up
												IL16	1.28516e-28	-0.553289	down	EIF3L	0.00377761	-0.594509	down	NDUFB11	0.0004356	0.533154	up	PPIB	1.64574e-07	0.282322	up	PDE7A	3.25969e-09	-0.274612	down
												CHASERR	1.44388e-23	0.294118	up	TYMP	0.00560105	0.706604	up	TSC22D3	6.12261e-07	0.837478	up	RPL4	1.61622e-45	-0.450189	down	COX6C	1.59589e-23	0.337263	up
												TMEM204	2.13516e-07	-0.27645	down	MX1	0.00341987	0.762272	up	ZMAT1	0.0078992	-0.322161	down	PDIA3	1.24691e-13	0.322181	up	NAPRT	3.85882e-55	0.416018	up
												NUTF2	9.92459e-09	0.262405	up					DCTN6-DT	8.63467e-05	0.43382	up	ENSG00000237550	1.37459e-17	0.527056	up	CHMP7	2.70231e-18	-0.411519	down
												MAF	3.24698e-12	0.394937	up					RPL30	1.27769e-07	-0.463696	down	TMEM204	2.03471e-06	-0.289648	down	SNHG6	3.59591e-13	0.272663	up
												CYBA	3.55253e-26	0.426741	up					LY6E	1.0108e-12	1.23216	up	CYBA	2.35754e-10	0.288597	up	CEMIP2	3.08844e-13	0.286354	up
												ZNRF1	2.11227e-21	0.352346	up					NDUFB9	0.000103813	0.445053	up	COX4I1	3.26164e-18	-0.294967	down	ANXA1	1.80355e-23	-0.445312	down
												COTL1	4.80773e-14	0.3664	up					GSR	0.00194472	0.388885	up	MT2A	3.52557e-86	1.46997	up	DNAJA1	3.15795e-16	-0.368395	down
												MT2A	4.34382e-76	1.24542	up					NAPRT	5.2081e-08	0.755653	up	PGAP6	1.24781e-10	0.398408	up	SUSD3	6.40294e-13	-0.328251	down
												MT1E	4.3875e-25	0.466189	up					RPL8	0.000137687	-0.342589	down	SOCS1	3.03069e-12	0.426423	up	ARPC5L	1.17365e-21	0.400103	up
												MT1X	3.22121e-30	0.532556	up					OSTF1	0.00886823	0.437765	up	IL32	4.66721e-45	0.532939	up	RPL12	1.29158e-68	0.26265	up
												HERPUD1	2.04338e-16	0.356957	up					SEC61B	0.00034931	0.61052	up	RPS2	2.81301e-36	-0.331513	down	ABO	7.55366e-40	0.404217	up
												PGAP6	5.45598e-09	0.262581	up					ARPC5L	0.00375917	0.398208	up	CCR7	1.55921e-09	-0.27989	down	CLTA	1.59929e-08	-0.265148	down
												SOCS1	5.21359e-24	0.57997	up					SH2D3C	0.00352508	-0.320865	down	XAF1	9.11581e-65	1.24569	up	TNFSF8	1.05242e-37	0.591342	up
												WSB1	3.34908e-13	-0.370981	down					CCDC107	0.00106265	0.646801	up	TOB1	2.45125e-22	0.605554	up	UGCG	1.20362e-29	0.476341	up
												ORMDL3	8.53755e-10	0.291243	up					TLN1	0.00524715	0.280304	up	ENSG00000265206	2.21663e-09	0.375036	up	KLF9	2.59563e-49	0.652032	up
												NT5C3B	8.42178e-11	0.269233	up					DPP7	0.00767415	0.437845	up	RPL13P12	8.36956e-67	0.849971	up	SIT1	3.10329e-10	-0.302851	down
												XAF1	1.384e-11	0.366333	up					DNLZ	0.0046028	-0.582945	down	RPL27	2.85968e-23	-0.304001	down	AQP3	1.34577e-27	-0.494154	down
												RPL13P12	3.78171e-166	1.27045	up					STOML2	0.00770363	0.265151	up	IFI35	2.7753e-06	0.279406	up	SET	3.67844e-21	0.326078	up
												H3-3B	7.1899e-30	0.454154	up					SIGMAR1	0.00233883	0.294703	up	TMEM256	3.32288e-06	-0.294168	down	HSPA8	7.97351e-24	-0.310588	down
												LIMD2	1.73223e-36	-0.505175	down					RABEPK	0.00469694	-0.353874	down	SRSF2	1.2221e-09	0.35942	up	ETS1	1.72281e-35	0.435942	up
												DDX5	2.47975e-17	0.311898	up					KLF9	3.75937e-05	0.403517	up	EIF5A	1.97464e-10	0.351523	up	RPS3	6.78625e-162	-0.285155	down
												SOCS3	7.20095e-17	0.30429	up					AQP3	0.00178118	0.603586	up	H3-3B	1.00136e-104	1.04247	up	PPP1R14B	1.37126e-40	0.549033	up
												SYNGR2	2.91883e-09	0.265147	up					RPS6	1.463e-08	-0.463547	down	DDX5	1.4015e-17	0.364294	up	TRIM22	1.37699e-14	0.302655	up
												ERN1	2.58034e-19	0.491048	up					STX17	0.00226745	-0.360111	down	STAT3	7.27205e-06	0.284668	up	CCDC85B	1.0297e-14	0.278482	up
												ARHGDIA	1.34204e-09	0.30115	up					ELP4	0.00658495	0.270942	up	SOCS3	3.25306e-102	1.60612	up	TMEM258	3.25469e-12	0.288172	up
												UBALD2	4.83546e-37	0.588491	up					ETS1	0.00108509	0.395812	up	ARHGDIA	4.15754e-07	0.300799	up	REXO2	1.26293e-18	0.376547	up
												CCL5	0.0004649	-0.414012	down					RPS3	1.42486e-08	-0.474099	down	ACTG1	1.03905e-22	-0.407765	down	CD3G	7.10278e-36	-0.494766	down
												PPDPF	1.10044e-22	0.402868	up					RPLP2	3.24507e-06	-0.316222	down	UBALD2	5.71219e-55	0.809126	up	PLAAT4	5.81677e-11	-0.272432	down
												SCAND1	5.06981e-14	0.333236	up					NPAT	0.00412378	-0.513045	down	LGALS3BP	1.43429e-07	0.306011	up	IRF7	1.66331e-29	0.49817	up
												ZNF217	2.40133e-10	-0.267466	down					LAMTOR1	0.00193503	-0.551455	down	MFSD11	3.16571e-06	0.262939	up	TBC1D10C	9.72013e-18	-0.348607	down
												SAMHD1	4.42608e-19	0.421081	up					CEP57	0.00784362	-0.410109	down	BCL2	1.56507e-05	0.268033	up	CORO1B	1.05078e-12	0.323753	up
												ZFP36	9.20671e-24	0.378494	up					TMEM258	0.000232225	0.561766	up	PPDPF	4.72775e-13	0.312692	up	UCP2	3.13567e-48	-0.592045	down
												PPP1R15A	1.52243e-11	0.291086	up					REXO2	0.00201166	0.456718	up	RBCK1	2.59839e-08	0.346605	up	CFL1	5.12885e-18	0.283781	up
												RPL28	1.9119e-50	0.261398	up					TTC9C	0.00371264	-0.293577	down	GNAS	9.03063e-38	0.606823	up	IFITM1	7.13674e-184	1.0633	up
												ICAM3	1.64602e-35	0.576099	up					EIF3F	0.000165358	-0.537967	down	CEBPB	3.38663e-05	0.267039	up	IFITM3	5.05504e-42	0.592178	up
												DBP	3.78997e-10	-0.278057	down					FERMT3	0.00330825	0.39594	up	NXT1	2.94877e-08	0.320002	up	SF1	2.43079e-19	0.269956	up
												JUNB	6.98294e-38	0.311457	up					CTSD	0.00787677	0.370994	up	SBNO2	3.83259e-11	0.331728	up	GSTP1	1.48038e-44	0.604692	up
												IL27RA	1.29917e-07	-0.282524	down					IFITM1	0.00409146	0.575565	up	CNN2	3.32755e-08	0.285082	up	ZBTB16	2.58765e-39	0.388184	up
												IER2	2.91018e-34	-0.648329	down					CPSF7	0.00189807	-0.305895	down	ZNF101	4.76528e-08	0.34918	up	IFITM2	8.2594e-113	0.88931	up
												CALR	4.92521e-22	0.365854	up					RPS25	9.20253e-06	-0.304294	down	BCL3	7.96892e-33	0.651679	up	LDHA	2.70369e-85	0.79707	up
												MYADM	8.46391e-10	-0.283055	down					CCS	0.000535292	0.260386	up	CD37	2.95872e-12	0.287981	up	NEAT1	1.41417e-46	0.689945	up
												NKG7	0.000193187	0.485892	up					MICAL2	0.00151409	0.380978	up	ZFP36	1.46132e-27	0.476529	up	KLF6	2.16337e-46	0.655343	up
												ZBTB7A	1.76624e-07	-0.275713	down					RPS13	0.00562507	-0.32378	down	RPS16	1.63273e-29	-0.271837	down	ENSG00000234961	1.31568e-09	0.260253	up
												GPX4	3.85824e-12	-0.33939	down					IFITM2	0.00558439	0.39169	up	CALM3	1.36007e-09	0.32914	up	ANK3	5.57128e-16	0.331638	up
												RPS4Y1	2.82634e-13	0.466401	up					NEAT1	1.52725e-06	0.963629	up	BBC3	4.01883e-11	-0.375125	down	APBB1IP	1.86545e-23	-0.424036	down
												UTY	3.07369e-14	0.352565	up					KLF6	0.00171357	0.377004	up	PPP1R15A	1.51252e-29	0.795362	up	PCGF5	4.04802e-32	0.526029	up
												PIK3IP1	3.12144e-10	0.316574	up					IL2RA	2.89976e-05	0.704097	up	TMEM238	6.1014e-05	0.279415	up	PRDX3	1.42718e-14	-0.326518	down
												MIF	4.67212e-22	0.381427	up					ENSG00000234961	0.00478452	0.567195	up	RPL28	1.93254e-71	0.303737	up	BAG3	4.25976e-12	0.298134	up
												SMDT1	6.22256e-36	-0.550732	down					LHPP	0.00559467	0.550403	up	JUND	2.58603e-61	0.773768	up	DDIT4	6.95892e-101	1.0306	up
												CCT8	1.24052e-12	-0.331152	down					RTKN2	4.01002e-07	-0.384035	down	GADD45B	4.16469e-10	0.417016	up	VSIR	1.60129e-25	0.351701	up
												CSTB	1.85956e-15	0.394309	up					ZSWIM8	0.0032208	0.270269	up	DNAJB1	1.54634e-19	0.448261	up	ARID5B	1.1185e-66	0.806241	up
												ITGB2	1.15516e-09	0.271785	up					PFKP	0.00124277	0.475511	up	JUNB	3.1817e-121	1.26661	up	DDX21	2.68794e-21	0.426376	up
												MX1	3.26019e-06	0.281428	up					DDIT4	0.000338722	0.820875	up	CDKN2D	3.57065e-21	0.576719	up	CELF2	1.63639e-15	0.341374	up
												PRMT2	5.28187e-15	0.390527	up					HNRNPH3	0.00388154	0.56564	up	CALR	7.59724e-35	0.675905	up	SLC38A2	6.97955e-12	-0.320306	down
												ITGB2-AS1	1.31213e-09	-0.341928	down					SMIM10L1	0.00593446	0.396768	up	BST2	3.04082e-11	0.349424	up	BTG1	7.81936e-35	0.351842	up
												MT-CO2	2.4208e-37	0.468144	up					KLRB1	0.00314184	1.05375	up	RPS9	1.45983e-48	-0.294123	down	TESPA1	8.53698e-14	-0.346413	down
												MT-CO3	1.557e-37	-0.442069	down					TMBIM6	0.000103196	0.456714	up	EEF2	2.61828e-28	-0.32923	down	RPS2P5	3.36498e-47	-0.268949	down
												MT-ND3	1.29713e-50	0.664962	up					CHST11	0.00745121	0.499726	up	BAX	8.80953e-05	0.262551	up	DYNLL1	1.07387e-18	-0.386853	down
												MT-ND5	7.54542e-11	-0.263629	down					ANAPC5	0.00105565	0.451059	up	RPS4Y1	4.7723e-17	-0.620574	down	FKBP11	1.14361e-13	0.357584	up
												MT-ND6	1.07057e-06	-0.296724	down					RPS2P5	0.000108454	-0.613577	down	TXLNGY	4.73792e-06	-0.290697	down	C12orf57	5.2013e-49	-0.501469	down
												MT-CYB	1.2785e-21	-0.287785	down					FKBP11	0.000147136	0.589571	up	RPL3	3.74308e-176	-0.450498	down	TPI1	6.33858e-53	0.613719	up
																				LAG3	0.000660386	1.10741	up	EIF3L	1.06733e-09	-0.297514	down	HDAC7	6.37168e-09	-0.260709	down
																				C12orf57	2.45541e-09	-0.830474	down	TYMP	4.87873e-24	0.56497	up	TNFRSF1A	2.88292e-11	-0.263036	down
																				PTMS	0.00440687	0.637614	up	XBP1	5.76553e-21	0.579371	up	GAPDH	1.66454e-23	0.338308	up
																				SELPLG	0.00518898	0.500691	up	SMDT1	8.73981e-11	-0.337311	down	CD27	1.1494e-18	-0.353868	down
																				MRPL42	0.00982264	0.316848	up	MX1	4.50876e-27	0.693424	up	RASSF3	1.55357e-16	-0.343234	down
																				OASL	2.37867e-05	0.463196	up	MX2	7.60623e-07	0.315101	up	RPS26	0	2.26086	up
																				RPS26	3.60428e-20	1.42467	up					MTRFR	2.53646e-11	-0.295882	down
																				MYL6	0.00113914	0.468961	up					ARL6IP4	2.16126e-11	0.278245	up
																				MLEC	0.00618858	0.409237	up					RPLP0	2.43271e-95	0.426189	up
																				CD69	0.000328272	0.705299	up					CLEC2D	1.39529e-13	-0.344515	down
																				PRANCR	0.00519783	0.440724	up					CD69	2.30393e-190	1.47347	up
																				TPT1	0.00259774	-0.290268	down					CLEC2B	1.93937e-52	0.712505	up
																				STK24	0.000213941	0.569957	up					GTF3A	1.33642e-41	0.508037	up
																				RGCC	6.36867e-10	-1.1196	down					LCP1	1.00423e-11	0.260716	up
																				RPL21	0.000260196	-0.424477	down					GPR183	1.36743e-15	-0.382869	down
																				COMMD6	0.00464426	-0.397111	down					RGCC	4.73604e-113	-1.06121	down
																				LINC00402	0.000244345	-0.541761	down					RIN3	8.89137e-15	-0.34098	down
																				PSME2	0.000204503	0.601361	up					TRAC	1.84768e-10	-0.301779	down
																				LGALS3	0.00151285	0.771712	up					C14orf119	5.4878e-27	-0.450098	down
																				NFKBIA	0.000198048	0.762163	up					HSP90AA1	1.49116e-30	0.420433	up
																				ACIN1	0.000414813	0.484759	up					PNP	1.22778e-15	-0.32286	down
																				SYNE2	0.00804799	0.491814	up					PSME2	1.00453e-25	0.402811	up
																				PSMA6	0.00149944	0.312034	up					BATF	8.10164e-15	0.321392	up
																				GABPB1-IT1	0.000845341	0.33538	up					NFKBIA	6.22619e-140	1.18566	up
																				COX5A	0.00396531	0.45698	up					ZFP36L1	3.83899e-54	-0.679267	down
																				RAB11A	0.00251141	0.431246	up					ACTN1	1.38987e-15	-0.347299	down
																				TCF12	0.00496188	0.281427	up					HIF1A	1.34644e-16	0.303223	up
																				LYSMD2	0.00248525	-0.384684	down					HNRNPC	8.7975e-29	0.424266	up
																				ANXA2	4.41525e-05	0.796909	up					ARF6	2.00493e-12	0.268385	up
																				CTSH	0.00331568	0.507805	up					RPS27L	4.72056e-31	-0.500882	down
																				FURIN	0.00405387	0.315022	up					NOP10	1.88272e-11	-0.297675	down
																				ISG20	8.90372e-08	0.823747	up					LYSMD2	3.84855e-15	-0.332972	down
																				IL16	1.21527e-05	-0.81504	down					ISG20	3.59279e-28	0.469743	up
																				RPL4	0.00181644	-0.414668	down					APBA2	1.16095e-08	0.261898	up
																				PDIA3	0.00801203	0.492015	up					IL16	7.92882e-53	-0.658419	down
																				CHASERR	0.00436888	0.373293	up					IMP3	1.3293e-15	-0.339206	down
																				MAF	4.90009e-07	0.905349	up					CHASERR	1.34867e-31	0.389669	up
																				CYBA	3.35327e-05	0.500867	up					MCRIP2	4.0258e-20	0.328597	up
																				TFAP4	0.000534277	-0.37599	down					TMEM204	7.31451e-27	-0.48002	down
																				MT2A	4.25869e-10	1.33783	up					METTL26	4.07856e-13	0.309255	up
																				MT1E	2.59564e-06	1.07149	up					NUTF2	6.84365e-18	0.370427	up
																				MT1X	1.75107e-06	0.903995	up					CYBA	2.55151e-45	0.495872	up
																				INO80E	0.00371848	0.377503	up					APRT	9.37036e-16	0.284255	up
																				RPL13	2.74271e-06	-0.456882	down					COTL1	5.66744e-22	0.44033	up
																				HERPUD1	0.000147986	0.704339	up					MT2A	1.41934e-137	1.3839	up
																				RSPRY1	0.00497778	-0.470804	down					MT1X	8.87081e-39	0.514782	up
																				IL32	5.68665e-07	0.475643	up					YPEL3	5.04552e-12	-0.278096	down
																				ELOB	0.000321183	0.330095	up					PGAP6	2.28758e-10	0.283795	up
																				NDUFB10	0.000799636	0.376775	up					SOCS1	6.47237e-91	0.912775	up
																				RPS2	0.000966523	-0.429081	down					IL32	4.10425e-58	0.482721	up
																				TMEM219	0.000570328	0.338055	up					C16orf54	3.6739e-19	-0.402034	down
																				CCR7	9.62956e-06	-0.835344	down					ELOB	2.82571e-17	0.309675	up
																				ORMDL3	0.000556676	0.536079	up					WSB1	7.9063e-14	-0.339253	down
																				NBR1	0.00964216	0.43717	up					CRLF3	2.2833e-15	-0.335633	down
																				SSH2	0.00847406	0.439077	up					XAF1	1.6399e-23	0.450588	up
																				RPL13P12	2.53663e-09	0.81628	up					NOG	8.11486e-49	-0.604401	down
																				PLSCR3	2.18076e-05	0.523282	up					TOB1	1.3232e-15	0.329273	up
																				TMEM102	0.00417967	-0.30103	down					ENSG00000265206	4.75868e-15	-0.370774	down
																				H3-3B	1.92983e-07	0.684291	up					PSMC5	1.15841e-12	0.279897	up
																				DDX5	6.35745e-06	0.580704	up					SSH2	1.06905e-17	0.344041	up
																				RPL19	1.29347e-06	-0.40985	down					FAM117A	3.95256e-10	-0.277309	down
																				ERN1	0.00259791	0.447423	up					RPL13P12	5.84521e-207	1.25429	up
																				ARHGDIA	8.84086e-08	0.622601	up					ADPRM	4.3673e-12	0.270797	up
																				ACTG1	0.00405631	-0.356215	down					SRSF2	4.82871e-13	0.277241	up
																				UBALD2	2.7178e-14	1.33645	up					CYBC1	1.05029e-10	0.280458	up
																				KDM6B	0.00157296	-0.384436	down					EIF5A	1.38558e-16	0.275692	up
																				ACADVL	0.00161766	0.40291	up					H3-3B	4.1006e-136	0.879176	up
																				RNF213	0.00235991	0.540814	up					NME2	3.87466e-39	0.556254	up
																				SNHG29	0.00185993	-0.430217	down					LIMD2	5.53591e-90	-0.656649	down
																				NDUFV2	0.0019307	0.358184	up					DDX5	4.3046e-36	0.41878	up
																				PIK3C3	0.00758101	0.39431	up					SOCS3	1.49155e-95	1.0216	up
																				CST7	0.000828622	0.799975	up					FMNL1-DT	1.09902e-10	-0.284846	down
																				PPP1R16B	0.00925166	0.313642	up					ICAM2	5.29934e-26	-0.447911	down
																				TSHZ2	0.00538092	0.359319	up					ACTG1	3.22258e-21	-0.327174	down
																				LSM14B	0.00456504	-0.318195	down					UBALD2	1.09419e-159	1.05639	up
																				ATP5F1E	0.00136418	0.406947	up					EVI2A	1.30538e-13	-0.28792	down
																				MMP24OS	0.00616394	-0.558974	down					UBB	2.44416e-15	0.303122	up
																				FKBP1A	0.00396307	0.405217	up					NARF	1.85597e-14	0.267915	up
																				EIF6	4.15391e-05	0.55072	up					SNHG16	2.65118e-15	0.358149	up
																				DNTTIP1	0.00287341	-0.337145	down					NDUFV2	2.24491e-30	0.462955	up
																				AAR2	0.00458547	0.348404	up					ATP5F1A	1.47251e-12	-0.311932	down
																				SCAND1	0.000241729	0.597256	up					TAF4B	3.17226e-20	0.346298	up
																				SAMHD1	0.000688932	0.530157	up					BCL2	3.3511e-12	0.350521	up
																				TRPC4AP	0.000924418	0.338603	up					MYL12A	3.28507e-40	0.392783	up
																				BCL3	0.00281338	0.610906	up					MYL12B	2.0971e-23	0.292183	up
																				RPS5	0.00031427	-0.40729	down					XRN2	1.0873e-11	0.277736	up
																				ZNF235	0.00338004	-0.276087	down					AHCY	1.97655e-14	0.283894	up
																				RPS16	0.000100931	-0.426423	down					TSHZ2	2.75071e-25	0.471262	up
																				FTL	0.00224276	-0.364943	down					ROMO1	3.59914e-10	0.280095	up
																				SHFL	0.000200657	0.358498	up					SCAND1	1.84988e-19	0.333691	up
																				ICAM3	0.000216736	0.586564	up					ZNF217	1.59592e-10	-0.287903	down
																				JUND	0.00465169	0.389068	up					SAMHD1	5.22965e-23	0.402545	up
																				RPL18	0.000224449	-0.310411	down					LIME1	4.56204e-14	-0.352494	down
																				RPL13A	0.000112018	-0.419523	down					GNAS	4.2754e-20	0.303938	up
																				DNMT1	0.00779376	0.47505	up					CEBPB	6.25369e-09	0.266574	up
																				HCST	0.00136826	0.5106	up					SBNO2	1.43408e-42	0.580505	up
																				GZMM	0.000924851	0.60549	up					CNN2	2.66306e-13	0.264391	up
																				IER2	0.000263862	-0.693951	down					R3HDM4	1.03648e-16	0.261047	up
																				POLR2I	0.00655935	0.396337	up					S1PR4	1.20802e-15	-0.358078	down
																				NDUFA3	0.00125779	0.361071	up					BCL3	1.5827e-10	0.287904	up
																				RPS9	3.76408e-06	-0.477102	down					ENSG00000268027	1.35229e-17	-0.396911	down
																				TFPT	0.00451909	-0.281537	down					BBC3	2.72635e-13	-0.345516	down
																				EEF2	6.61982e-06	-0.350486	down					NUCB1	2.46793e-21	0.401607	up
																				USE1	0.0011652	-0.266812	down					RPL28	3.98834e-274	0.482412	up
																				GPX4	1.16043e-05	-0.640242	down					DAZAP1	3.82326e-23	0.380422	up
																				NDUFS7	2.49202e-05	0.385818	up					ICAM3	2.42239e-33	0.498486	up
																				UBE2M	0.000380277	0.611071	up					JUND	3.75875e-35	0.365377	up
																				SDHAF1	0.00489938	-0.297436	down					JAK3	4.81901e-27	0.461576	up
																				RPS4Y1	0.00608151	0.735955	up					DBP	1.53107e-18	-0.385034	down
																				RPL3	5.25784e-11	-0.604845	down					JUNB	4.3137e-30	0.442943	up
																				NDUFA6	0.000115496	0.632045	up					PRDX2	1.44618e-11	0.266077	up
																				XRCC6	0.00871746	0.330798	up					GZMM	2.02528e-09	0.275897	up
																				UQCR10	0.00178427	0.499352	up					CDKN2D	4.56864e-50	0.564994	up
																				EIF3L	1.5756e-06	-0.799761	down					IER2	6.93216e-72	-0.835065	down
																				TYMP	0.00372961	0.6622	up					CALR	8.06925e-32	0.385015	up
																				TTC28-AS1	0.000769133	-0.281333	down					ARHGEF18	1.28924e-09	-0.276079	down
																				BTG3	8.19195e-06	0.398328	up					MYADM	6.66402e-20	-0.375179	down
																				CSTB	0.00275337	0.499189	up					ATP5F1D	2.62471e-30	0.415577	up
																				TRAPPC10	0.00642702	0.381993	up					ZBTB7A	2.41707e-09	-0.267975	down
																				ITGB2	0.00824731	0.439908	up					RPS4Y1	1.02954e-124	1.33587	up
																				MX1	0.00160103	0.612754	up					UTY	1.62341e-35	0.423664	up
																				MT-RNR2	0.00749894	0.427645	up					TXLNGY	1.32816e-29	0.358049	up
																				MT-CO2	0.00108253	0.450577	up					PIK3IP1	1.94308e-47	0.553594	up
																				MT-CO3	0.00241988	-0.437154	down					FAM118A	1.01958e-13	0.28299	up
																				MT-ND3	0.00987792	0.379183	up					CERK	1.40576e-15	-0.281526	down
																												TSPO	4.59326e-21	0.362104	up
																												UFD1	1.68307e-13	0.335346	up
																												MIF	3.43269e-111	0.75543	up
																												RGL4	9.19134e-15	-0.282637	down
																												MYH9	1.00316e-09	0.261639	up
																												XBP1	2.99925e-43	0.608548	up
																												SMDT1	1.43619e-88	-0.733786	down
																												CCT8	2.54405e-13	-0.331502	down
																												CBR3	5.24829e-23	-0.359873	down
																												COL18A1	1.85388e-19	-0.376519	down
																												UBASH3A	6.95162e-13	-0.322315	down
																												MX1	5.28776e-15	0.375904	up
																												SOD1	2.443e-17	0.289953	up
																												PRMT2	1.13989e-17	0.348301	up
																												ITGB2-AS1	6.28573e-18	-0.377376	down
																												MT-ND2	2.49272e-25	0.378459	up
																												MT-CO1	9.07443e-52	-0.338055	down
																												MT-CO2	5.61041e-104	0.634556	up
																												MT-CO3	5.07669e-42	-0.358764	down
																												MT-ND3	6.60157e-109	0.771823	up
