# Supplementary material for: Perioperative Profiles of Immune Cells in Patients with Postoperative Delirium After Cardiac Surgery with Cardiopulmonary Bypass
Source: Biomedicines. 2025 Dec 1;13(12):2962. doi: 10.3390/biomedicines13122962 (PMC12730709; doi:10.3390/biomedicines13122962)
Supplement: Supplementary file 1 [file biomedicines-13-02962-s001.zip › dataset S3-Mo-mac cells subtype.xlsx]

## Sheet: Sheet1
DEGs in Mo-mac cells subtpyes (POD vs.Non-POD)
Classical monocytes								Non-classical monocytes								Macrophage
Pre CPB				Post 24h				Pre CPB				Post 24h				Pre CPB				Post 24h
Genename	p value	log2FC	Sig	Genename	p value	log2FC	Sig	Genename	p value	log2FC	Sig	Genename	p value	log2FC	Sig	Genename	p value	log2FC	Sig	Genename	p value	log2FC	Sig
MTATP6P1	1.93733e-19	0.410391	up	ENO1	1.57395e-06	0.579916	up	RBP7	1.16393e-17	-0.740929	down	MTND2P28	1.50751e-05	0.504879	up	SPEN	0.00495441	0.316651	up	MYCL	0.00641422	-0.394009	down
RBP7	4.39923e-34	-0.84561	down	MTATP6P1	5.78108e-20	1.17027	up	WASF2	0.000452595	0.267689	up	ENO1	0.00543378	0.395132	up	RBP7	0.00749394	-0.692708	down	HIPK1	0.00844437	0.43742	up
TNFRSF1B	2.16324e-19	0.385391	up	RBP7	1.92285e-09	-1.12974	down	PTAFR	0.000101039	-0.381224	down	MTATP6P1	1.56378e-08	1.00922	up	PRDX6	0.00289973	-0.516503	down	CTTNBP2NL	0.00865416	0.28176	up
PADI4	1.22412e-09	-0.330984	down	CAMTA1	0.00268081	-0.30696	down	RPS6KA1	0.00165939	0.318278	up	VAMP3	7.42374e-06	-0.303115	down	NID1	0.00116074	0.470058	up	PIP5K1A	0.00156713	-1.08488	down
MAGOH	6.23493e-09	-0.280505	down	FAAP20	5.37661e-05	-0.489112	down	SYTL1	2.45923e-09	0.576967	up	SPEN	3.74694e-06	-0.599258	down	RGS18	7.04591e-05	0.413062	up	GABPB2	0.00671569	-0.302673	down
PKN2	2.89662e-19	0.410045	up	PADI4	0.000355528	-0.662799	down	TNFRSF1B	6.41303e-13	0.455256	up	RPS6KA1	0.000399522	0.267891	up	PTPRC	0.000826297	0.636788	up	LYPLAL1	0.00274803	-0.337059	down
PLEKHO1	4.89358e-28	0.512497	up	S100A8	2.55279e-44	-1.00196	down	KIAA0319L	0.000928239	-0.276549	down	SYTL1	3.46276e-05	0.509279	up	ENSG00000213058	2.90391e-21	-1.87646	down	ZNF672	0.000902492	-0.892354	down
S100A8	1.76783e-31	-0.576337	down	S100A9	3.97649e-09	-0.529113	down	AGO4	0.00161606	-0.299536	down	THRAP3	0.000190201	0.391425	up	CDA	1.26083e-05	-0.978753	down	MIR29B2CHG	0.00320561	-0.441689	down
S100A9	1.00249e-30	-0.62657	down	S100A12	6.85263e-30	-1.54053	down	MYCL	1.14078e-05	-0.314521	down	MICOS10	0.000468106	-0.334767	down	PITHD1	0.00223762	0.413873	up	ZBED6	0.00197705	-0.330384	down
INTS3	5.42378e-08	0.270541	up	NIBAN1	4.06586e-06	-0.294178	down	L1TD1	6.78616e-11	0.485585	up	SF3A3	0.000869227	0.441437	up	GALE	0.00500463	-0.300636	down	THEMIS2	0.000961761	-1.01852	down
S100A12	1.32288e-42	-0.832462	down	RGS2	6.72363e-28	-1.91807	down	CAPZB	1.05938e-05	0.322369	up	JAK1	1.47876e-06	0.408718	up	ENSG00000285646	0.00500463	-0.379893	down	RUNX3	0.00374226	-0.591855	down
TPR	9.13665e-10	0.27388	up	SELL	5.47219e-06	-0.74459	down	JAK1	0.00071754	0.285826	up	SCP2	0.000192254	0.286722	up	FCER1G	0.0017973	0.392873	up	CD52	0.00210809	-0.928543	down
RGS2	2.17088e-12	-0.350958	down	KIAA0040	0.0030182	-0.457517	down	SCP2	0.00237985	0.295311	up	DPYD	6.24827e-05	-0.756036	down	C1QC	0.00273178	-1.59521	down	H3-3A	0.00592233	-0.648124	down
PTPRC	2.08964e-16	0.294173	up	ADSS2	0.0016505	-0.410968	down	VAV3	3.85947e-05	-0.335921	down	SORT1	0.000363484	-0.301662	down	ENSG00000224114	1.48737e-07	-0.863319	down	YBX1	0.00113832	-0.974911	down
ARHGEF10L	6.57255e-07	0.315224	up	CDA	1.413e-14	-1.29322	down	DPYD	0.00291292	-0.358698	down	SLC25A24	0.000531012	-0.319737	down	SH3BGRL3	4.40835e-06	-0.445844	down	TOR1AIP1	0.000180449	-0.308924	down
ENSG00000213058	1.00494e-148	-1.86017	down	DUSP23	0.00422696	-0.30061	down	S100A8	5.62117e-48	-1.94722	down	RNPC3	8.70468e-05	0.362369	up	FCGR3A	0.00823537	1.08575	up	AHDC1	0.00128888	-0.293041	down
CDA	1.04791e-43	-0.799735	down	DFFA	8.45085e-05	0.399656	up	S100A9	1.25078e-51	-1.71557	down	PDE4DIP	0.00171372	-0.275503	down	YBX1	0.00650653	-0.393419	down	UBE2Q1	0.00885654	-1.06865	down
SMG5	1.15314e-13	0.346199	up	NLRP3	0.00480759	-0.434187	down	S100A12	5.36581e-18	-1.01787	down	S100A8	1.95446e-13	-1.54912	down	JUN	1.29093e-07	-1.49259	down	ARL8A	0.00214693	-0.934946	down
PEA15	7.14205e-06	0.290479	up	PRPF38B	0.000726952	0.433442	up	CD1D	3.74482e-24	-0.785038	down	S100A9	3.8571e-06	-0.941211	down	ASH1L	0.00228874	0.34131	up	ZRANB2	0.00917746	0.473929	up
DENND4B	2.19171e-14	0.311582	up	PSMD4	0.00891487	0.292881	up	SFT2D2	0.00886945	0.289826	up	UBAP2L	0.00372505	-0.325845	down	IFI6	0.00585755	-0.746143	down	SRGAP2	1.75465e-05	0.309985	up
RPS27	4.27173e-18	-0.331552	down	TAGLN2	9.95767e-10	0.760044	up	QSOX1	0.00226316	-0.304368	down	CD1D	0.00296479	-0.765745	down	TMEM63A	0.00455815	0.277094	up	SNAPIN	0.00169592	-0.477779	down
ENSG00000224114	5.48128e-48	-0.824982	down	FCER1G	0.00155203	-0.351864	down	SH2D1B	9.42607e-19	0.647439	up	MGST3	0.000808104	0.426559	up	MRPS15	0.000558788	-0.702065	down	PIGC	0.000549272	-0.378899	down
SH3BGRL3	2.19806e-40	-0.400992	down	FCGR2A	0.000119613	-0.662105	down	CREG1	4.06812e-08	-0.449918	down	NCSTN	0.00966248	-0.269178	down	SRSF4	0.00288923	0.307071	up	NOTCH2NLA	0.00188103	-0.928182	down
CD52	2.43865e-34	0.843221	up	PPT1	0.00111885	-0.446017	down	PRDX6	0.000559343	-0.303365	down	RCSD1	0.00291373	-0.351616	down	S100A11	0.00571648	-0.264624	down	CEBPZOS	0.00216059	-0.349266	down
H3-3A	5.06673e-13	-0.2984	down	SLC35E2B	0.000401199	-0.372167	down	SELL	1.37227e-24	-1.14279	down	CD48	0.00594956	0.525042	up	ENSG00000276216	0.00879461	-0.405363	down	BOLA3	0.000767331	-0.486154	down
ARF1	5.94459e-15	-0.389181	down	NADK	0.00584097	-0.407097	down	BTG2	1.20515e-05	-0.431741	down	SH2D1B	2.91531e-06	0.622052	up	NRDC	0.00559453	0.289352	up	NFU1	0.00214753	-0.422001	down
P3H1	5.49408e-11	0.380563	up	CD52	1.69594e-05	-0.653177	down	CACYBP	0.000543451	0.266013	up	RGS2	0.000220612	-0.53939	down	LYST	0.00792793	0.63515	up	CYP20A1	0.00273393	-0.494218	down
JUN	5.0512e-54	-1.4241	down	FCGR3A	1.12548e-06	0.792954	up	CAPN2	6.89792e-05	-0.347233	down	IVNS1ABP	0.00318901	-0.421754	down	FUCA1	0.00339712	-0.516227	down	NDUFS1	0.00190657	-0.448262	down
NDUFS5	3.42769e-27	0.327569	up	H3-3A	1.67744e-17	-1.02235	down	SLAMF7	1.96972e-05	0.314575	up	BTG2	4.79924e-07	-1.09366	down	RHOC	0.00443686	0.673118	up	VAMP5	0.00807153	-1.22201	down
PRDX1	6.6697e-14	-0.320502	down	ACBD3	0.000633534	0.548884	up	ENSG00000213058	3.31276e-102	-1.57052	down	TMEM59	5.85514e-05	0.488163	up	ENSG00000287979	0.00107621	-0.382325	down	RNF181	0.00682365	0.715339	up
IFI6	6.19221e-15	-0.35863	down	JUN	0.000438113	-0.728041	down	HNRNPU	0.000269321	-0.322088	down	GNPAT	0.00529639	0.278498	up	FCGR2C	1.42425e-05	0.642802	up	CYTOR	0.00742593	-0.548707	down
IFI44L	1.0467e-06	-0.349869	down	ARHGAP30	0.00016825	-0.413311	down	CDA	2.14118e-20	-0.799492	down	NSL1	0.001064	0.392122	up	ZNF687	0.00822132	0.385649	up	COMMD2	0.00780038	-0.433664	down
ISG15	1.51523e-11	-0.461825	down	PFDN2	0.00157418	0.272914	up	SCAMP3	0.00196504	0.26244	up	KIAA0040	3.12736e-06	-0.603052	down	ZNF638	0.00335919	0.32856	up	SLC33A1	5.76806e-05	-0.344587	down
IFI44	2.61246e-13	-0.464439	down	PARP1	0.00454325	0.314235	up	NLRP3	1.93112e-09	-0.418729	down	ZNF281	0.0017507	-0.267307	down	DUSP2	1.22611e-05	-0.858955	down	NDUFAF3	0.00285771	0.384092	up
AMPD2	1.94798e-14	0.331019	up	CR1	0.00186131	-0.462225	down	GLUL	0.00032097	-0.3094	down	COX20	0.00340171	0.276527	up	FMNL2	0.00249027	0.424011	up	TRANK1	0.000127467	-0.33541	down
RPL5	3.00147e-18	-0.287423	down	CTSS	0.00280282	-0.337532	down	PEA15	1.22166e-06	-0.403749	down	RAB29	0.000208593	0.407696	up	HEATR5B	0.0070318	0.285246	up	KPNA4	0.00122447	0.336984	up
RSRP1	3.12928e-14	0.371135	up	FGR	3.87704e-05	-0.489468	down	ENSG00000285646	2.61687e-13	-0.503848	down	HNRNPU	0.00280271	-0.339966	down	PID1	0.00967515	-0.402204	down	QRICH1	0.000681477	-0.266304	down
MNDA	1.21673e-13	-0.31384	down	IFI6	4.41955e-06	0.794926	up	TNFRSF8	0.000416957	0.343378	up	CDA	0.00113316	-0.498819	down	SF3B1	0.00345762	0.355604	up	ACAD9	0.00805802	-0.261075	down
S100A6	3.70619e-31	-0.282267	down	ECE1	0.00294426	-0.634689	down	FCER1G	5.16927e-79	0.923009	up	RPL11	0.000949265	0.621955	up	ARID5A	0.002397	-0.343663	down	NFKBIZ	0.000535268	-1.27153	down
ARHGEF11	8.25397e-14	0.266763	up	SRM	0.000384699	0.508605	up	TLR5	0.000883607	-0.32015	down	ATP1A1	0.00395621	-0.333515	down	LRRFIP1	0.000156878	0.6877	up	TLR1	0.000639873	-0.710373	down
ZBTB7B	8.66287e-10	0.273495	up	ADAMTSL4	2.82254e-05	0.331593	up	FCGR2A	0.000201493	-0.382256	down	KRTCAP2	0.000312553	-0.577281	down	ITGA4	0.00546809	0.61752	up	MCUB	0.00132043	-0.964655	down
TXNIP	4.0452e-11	0.287655	up	SNX27	0.00169834	-0.335451	down	PPT1	2.03484e-05	-0.385547	down	CD46	0.000593399	0.551969	up	KIDINS220	0.00216539	0.482654	up	TBC1D9	0.000197161	-0.748126	down
S100A11	7.45667e-33	-0.484274	down	MNDA	6.41151e-14	-0.749494	down	LGALS8	0.0010289	-0.2991	down	SNRPE	6.24121e-05	-0.273542	down	CCDC88A	0.00710883	0.378396	up	PGM2	0.00112497	0.269193	up
UBXN11	6.35301e-18	0.270918	up	EFHD2	1.54268e-05	-0.482648	down	ATP6V0B	5.62387e-07	0.386694	up	DAP3	0.00481251	0.345127	up	CYTOR	0.00523415	-0.606348	down	UTP3	0.00178018	-0.422249	down
CD55	3.0039e-16	-0.477185	down	ZRANB2	0.000187184	0.458895	up	ENSG00000224114	1.46587e-38	-0.648513	down	CCT3	3.53097e-05	0.342561	up	PLCL2	0.00333555	0.41183	up	PKD2	0.00587271	-0.383936	down
PRRC2C	3.7849e-16	0.398726	up	CDC42SE1	0.00167569	-0.339501	down	SH3BGRL3	5.7257e-18	-0.345496	down	GLUL	5.71039e-06	-0.523288	down	TMF1	0.00282631	0.494888	up	ELF2	0.00230543	0.305929	up
ARHGEF2	2.22893e-14	0.379707	up	S100A6	6.03696e-19	-0.659788	down	CD52	2.4096e-34	0.769917	up	DPM3	4.8962e-05	-0.518252	down	TPRA1	0.00495876	-0.365568	down	MARCHF1	0.00935214	0.572086	up
CITED4	4.47114e-14	-0.421619	down	S100A4	4.78168e-11	-0.358882	down	FCGR3A	9.17322e-88	1.46445	up	MIIP	0.000397261	0.304156	up	CX3CR1	0.00474348	0.59814	up	NNT	0.00199017	-0.370019	down
ENSG00000287979	1.39428e-09	-0.337542	down	CSF3R	1.6123e-08	-0.819926	down	CNIH4	1.03118e-05	0.38884	up	TNFRSF8	0.00352036	0.427278	up	NBEAL2	1.91428e-05	0.475573	up	UBLCP1	0.00389889	-0.690788	down
NCF2	4.41881e-22	-0.289971	down	PHC2	0.00265655	-0.278158	down	MCL1	2.53853e-08	-0.55799	down	RPS8	0.000917999	0.43235	up	GPX1	3.2774e-07	-0.724129	down	IRF1-AS1	0.000109953	-0.755389	down
GNG5	8.83973e-33	-0.665174	down	S100A11	1.65425e-07	-0.48215	down	JUN	5.00045e-42	-1.6573	down	EIF2B3	0.0018223	0.355451	up	FOXP1	0.00484378	0.569178	up	FAM114A2	1.76168e-05	-0.532189	down
C1orf162	3.25244e-30	-0.564806	down	CD55	8.27358e-14	-1.28727	down	NDUFS5	2.64026e-10	0.489463	up	ZBTB48	0.00272507	0.476877	up	ZNF445	0.00308304	-0.378573	down	MAN2A1	0.00955296	-0.417094	down
MTHFR	1.28816e-07	0.336946	up	EPRS1	0.00255498	0.348762	up	IL6R	4.11275e-08	-0.571866	down	RPS27	8.61577e-07	0.898339	up	RYBP	0.00647986	0.430951	up	CREBRF	0.000703007	0.498873	up
ENSG00000288925	1.56933e-15	-0.355793	down	NCF2	1.82331e-05	-0.529628	down	PARP1	6.76616e-06	0.323644	up	C1orf52	1.47386e-05	-0.356856	down	EMC3	0.000939424	-0.548107	down	HLA-A	0.000233732	0.845347	up
ENSG00000289341	5.24381e-18	-0.529168	down	SMAP2	1.47668e-06	-0.624106	down	EPB41	0.000173255	-0.369165	down	CEP104	0.00921688	0.273699	up	RPS3A	0.000183449	0.472772	up	KCTD20	0.00532383	-0.396644	down
CYP1B1	9.89599e-12	-0.321217	down	ENSG00000289341	1.25757e-05	-0.785944	down	GBP2	0.000516829	0.349597	up	FCGR2A	3.25627e-05	-0.793541	down	OTUD4	0.0093174	0.355048	up	HECA	0.0047898	-1.24019	down
ANXA4	5.40337e-15	-0.39618	down	CYP1B1	5.61208e-06	-0.625304	down	IFI6	2.49945e-18	-0.876156	down	C1orf43	3.29341e-06	0.446127	up	SCARB2	0.000974094	0.263312	up	STX11	0.00639935	-0.798568	down
ZNF638	1.06059e-08	0.264395	up	ATAD2B	3.48124e-06	0.664383	up	IFI44L	1.56096e-17	-0.780118	down	ZCCHC17	7.0618e-06	-0.339537	down	LRPAP1	0.00488249	-0.595114	down	SERPINB6	0.0022061	-0.911069	down
ZFP36L2	7.76026e-26	0.498555	up	CCT4	0.00152029	0.504813	up	HES4	1.24622e-06	0.414235	up	PPT1	3.11918e-06	-0.430248	down	SUB1	0.00300207	-0.54787	down	HLA-B	0.00501922	-0.616394	down
SLC8A1	2.60265e-11	0.383397	up	POLE4	6.14994e-05	-0.5538	down	ISG15	2.67548e-09	-0.612993	down	ATP6V0B	7.67583e-05	0.381596	up	TGFBI	0.000645128	-0.711482	down	GTF2H5	0.000804712	-0.505579	down
SF3B6	1.02853e-12	-0.263553	down	TMSB10	1.10753e-07	0.450819	up	IFI44	1.89239e-18	-0.645498	down	SH3BGRL3	0.00117238	-0.426187	down	SCAMP1	0.00023499	-0.268825	down	DNAJB6	0.000995354	0.347508	up
ANKRD44	5.09835e-17	0.305464	up	STK17B	7.0652e-05	-0.615473	down	ECE1	5.96844e-07	-0.412048	down	CD52	0.000166097	-0.64818	down	RPS14P8	1.48737e-07	-0.743624	down	ZNF467	0.00420679	0.673467	up
MRPS5	9.60233e-12	0.300829	up	PPP3R1	0.000149279	-0.482257	down	FCGR1A	4.03832e-08	-0.362071	down	FCGR3A	6.23718e-08	0.976753	up	ERAP2	6.70176e-05	0.646697	up	TRIM24	0.0013988	-0.432725	down
SEPTIN2	9.1762e-11	0.408489	up	MRPS5	0.00101339	0.437529	up	KIF21B	0.00397744	0.270214	up	H3-3A	4.1274e-05	-0.412058	down	LNPEP	0.00945974	0.33321	up	MCM7	0.00039534	-0.468979	down
CDC42EP3	1.07293e-14	-0.323296	down	GLS	0.000521993	0.365702	up	PTP4A2	0.000262479	0.270408	up	PABPC4	0.000804855	0.550141	up	SIL1	0.00448739	0.423457	up	TMEM176A	0.004088	-0.908711	down
INPP4A	2.80118e-11	0.293235	up	CDC42EP3	1.60687e-07	-0.800026	down	IRF2BP2	2.35648e-19	-0.823372	down	MCL1	7.82122e-05	-0.752598	down	NHP2	0.00888661	-0.616386	down	MRPL32	0.00205002	-0.334392	down
ITGB1BP1	1.1553e-07	0.322388	up	PRPF40A	0.000437882	-0.41572	down	MNDA	1.79029e-27	-0.956445	down	MRPL55	8.2446e-06	-0.314029	down	CD14	0.00920598	-0.595646	down	DTX2	0.000555135	-0.598236	down
RHOB	3.92431e-19	-0.60729	down	DYNC1I2	0.00368572	0.271412	up	SSU72	0.00664243	-0.264538	down	JUN	0.00989678	-1.25066	down	RPS14	3.26403e-07	0.493055	up	ENSG00000232533	0.00253614	-0.319479	down
GCA	6.89289e-25	-0.604505	down	HSPD1	4.17761e-05	0.540177	up	LBR	0.00523618	-0.323956	down	TXLNA	0.00507924	-0.272301	down	EGR1	0.000210456	-1.08223	down	RENBP	0.00789092	0.477901	up
LRRFIP1	3.71234e-20	0.296915	up	CYP27A1	0.000116156	-0.632283	down	SRGAP2	1.25298e-05	-0.387137	down	INKA2	1.02695e-05	-0.577033	down	PRELID1	0.000626306	-0.595382	down	XIST	0.000257355	2.00052	up
MTLN	2.34713e-08	0.314418	up	PTMA	4.35074e-08	0.419788	up	RABGAP1L	3.39703e-08	0.552369	up	USF1	1.20775e-05	-0.294884	down	DUSP1	7.85569e-10	-1.20341	down	LEPROTL1	0.00158204	-0.862605	down
NDUFB3	2.89712e-10	-0.323549	down	RPS27A	0.000139211	0.269276	up	S100A4	2.51877e-24	0.395455	up	ARHGAP30	0.000147199	-0.425386	down	GAPT	0.00995964	0.286659	up	MED30	0.00247402	-0.420291	down
ITGA4	1.94023e-16	0.320135	up	MARCO	0.00451945	0.486255	up	CSF3R	2.25917e-15	-0.939994	down	DENND2D	0.00205515	0.294743	up	MXD3	0.0046914	0.492159	up	EXT1	0.0067978	-0.260571	down
PCBP1	1.00314e-33	-0.635013	down	NDUFB3	0.00297709	-0.406677	down	CCDC18-AS1	0.000449234	0.295079	up	PARP1	0.000854134	0.339187	up	GMDS	0.00151762	-0.302577	down	SMARCA2	0.000211539	-1.03245	down
NCOA1	1.29313e-16	0.360045	up	ITGA4	0.00317212	0.467144	up	ARHGEF11	0.00818587	-0.289655	down	MIER1	2.90104e-07	0.399052	up	JARID2	0.00845009	-0.379266	down	RAD23B	0.000594808	0.748921	up
HDAC4	2.10317e-15	0.397541	up	MXD1	0.00226054	-0.58592	down	CKS1B	2.38466e-06	0.328803	up	UCHL5	5.51214e-06	-0.361132	down	FKBP5	0.000158047	-0.779058	down	ZCCHC7	0.00190703	-0.275203	down
ID2	8.25725e-07	-0.271565	down	EIF5B	0.00122761	0.466329	up	ADAM15	3.86669e-09	-0.31133	down	CTSS	0.00394372	-0.374648	down	LTB	0.00978582	0.40714	up	GAB2	0.00920168	-0.922025	down
BIRC6	6.85757e-16	0.294417	up	DYSF	4.9284e-07	-0.710733	down	ENSG00000276216	6.36631e-19	-0.385477	down	GBP1	2.65901e-05	0.321955	up	IGF2R	0.00161538	-0.646991	down	LMO2	0.00350214	-1.29917	down
BAZ2B	8.19696e-11	0.272773	up	ID2	5.89437e-06	0.580284	up	UBXN11	5.39211e-07	-0.325862	down	IFI6	0.00407719	0.69059	up	HLA-DQA2	3.3427e-12	-1.73626	down	MS4A7	0.00971012	0.545822	up
CALM2	1.00227e-17	-0.389218	down	IL1R2	1.56604e-08	0.794153	up	CD55	2.6628e-05	-0.400354	down	HES4	3.71467e-09	1.09535	up	PSMB8-AS1	0.00684524	0.528242	up	PAFAH1B2	0.00848555	-0.362863	down
CCDC88A	1.50321e-13	0.337959	up	CFLAR	0.000807863	-0.473335	down	CITED4	2.19575e-11	-0.346467	down	ISG15	7.32184e-06	1.27442	up	POLR1H	0.00777683	0.478365	up	CDKN1C	3.76632e-05	-1.49117	down
ZEB2	1.36622e-18	0.352891	up	CALM2	0.000546573	-0.48712	down	RHOC	5.23556e-19	0.8195	up	UBE2Q1	0.00559176	-0.426473	down	HLA-DRB5	1.94729e-28	-2.18871	down	AP2A2	0.0031676	0.356583	up
TGOLN2	1.81665e-10	0.293178	up	OST4	0.00789131	0.334373	up	ENSG00000287979	1.47465e-14	-0.477708	down	KHDRBS1	1.86898e-06	-0.400737	down	HLA-DRB6	1.0934e-08	-1.12752	down	CSTF2T	0.00578131	-0.461237	down
CAPG	4.41401e-27	-0.585925	down	MAT2A	0.00279914	0.492909	up	FCGR2C	3.94008e-05	0.407021	up	RPL5	2.38797e-05	0.817556	up	HLA-DQB1	4.31628e-07	-0.810965	down	MTG1	0.00041244	-0.398295	down
MAT2A	1.61448e-15	0.342709	up	VAMP8	8.74174e-05	0.586326	up	NCF2	4.2697e-05	-0.303899	down	MTF2	0.000721363	-0.327294	down	SKAP2	0.00550323	0.457338	up	BUB3	0.000138657	-1.07686	down
VAMP5	1.50068e-09	-0.262036	down	VAMP5	0.00700892	-0.335606	down	C1orf162	2.05698e-11	-0.482232	down	H2AC20	0.00391845	-0.478298	down	GATAD1	0.00561763	0.430034	up	ENTPD1	0.000948876	0.471919	up
ENSG00000288819	6.92945e-08	-0.362528	down	STAB1	4.31847e-23	1.34784	up	RAP1A	0.00377559	-0.289394	down	RSRP1	3.83004e-05	-0.307167	down	SAMD9	0.000990897	-0.359612	down	ALOX5	0.00305091	0.842034	up
CYTOR	4.60426e-22	-0.585314	down	PROK2	8.53546e-10	-0.884301	down	ENSG00000288925	2.91108e-08	-0.331397	down	TSEN15	0.00103011	0.283697	up	BRI3	8.75801e-05	-0.491337	down	GHITM	0.00539025	-1.05263	down
RPL14	4.92946e-19	-0.315172	down	SIAH2	0.00751135	0.346154	up	ENSG00000289341	1.18388e-21	-0.808823	down	PTP4A2	1.66921e-05	0.519946	up	KDM7A	0.00810548	0.526499	up	COX14	0.000387525	-0.954219	down
PDCD6IP	8.47164e-08	0.264694	up	EEFSEC	0.000690474	0.570426	up	CYP1B1	3.16995e-10	-0.670845	down	YY1AP1	0.00149913	-0.338516	down	TMEM176B	4.92082e-05	-0.894931	down	ARID2	0.00733299	-0.524728	down
ABHD5	1.46077e-08	-0.312718	down	SLC49A4	0.0006979	-0.50317	down	ATAD2B	0.000681014	-0.270497	down	TNFRSF14	0.00828795	0.285252	up	TMEM176A	0.00135711	-0.801751	down	LRP1	0.00807366	-0.963789	down
SPCS1	1.24104e-13	-0.284825	down	RPL35A	0.00217069	-0.266764	down	ZFP36L2	0.000849818	-0.311676	down	SNX27	0.00173517	-0.343049	down	NUP205	0.00225425	0.416688	up	SART3	0.00207111	-0.358945	down
EIF1B	3.47667e-11	-0.286058	down	U2SURP	0.00815334	0.355602	up	NAGK	1.31385e-09	-0.499775	down	S100A10	0.00301642	-0.452538	down	SCRN1	0.00354044	0.551072	up	NCAPD2	0.0028307	-0.332705	down
NDUFB4	1.80226e-16	-0.308097	down	CNBP	0.00225962	-0.282453	down	HK2	9.40126e-05	-0.294232	down	MNDA	2.84076e-06	-0.694795	down	IKZF1	0.00426293	0.401766	up	CD163	0.00234426	1.64667	up
TTC14	4.86479e-09	0.286007	up	RAB7A	0.00428106	-0.268744	down	YPEL5	4.36043e-06	0.332673	up	EFHD2	0.000581945	-0.501396	down	TAF6	0.00575955	0.296029	up	GNS	0.00071166	-0.946433	down
BRK1	4.97796e-15	-0.278853	down	UQCRC1	0.00376889	0.356749	up	TTC7A	2.60996e-08	-0.608348	down	ZBTB8OS	1.34772e-08	-0.367287	down	LAMTOR4	0.00602863	0.493816	up	C1RL	8.65646e-06	0.404985	up
CNBP	8.73237e-18	-0.354006	down	CCR1	0.00268502	-0.408728	down	IL1B	1.55369e-06	-0.450769	down	ZRANB2	3.9611e-05	0.417671	up	VSIG4	0.00223985	-0.520211	down	WBP11	2.0967e-05	-0.887087	down
XPC	1.58989e-06	0.298006	up	PRKCD	0.00107488	-0.362312	down	DUSP2	4.02066e-14	-0.622217	down	CDC42SE1	3.93701e-05	-0.51292	down	HSD17B10	0.00652593	-0.492317	down	CLEC2B	0.0068804	-0.718231	down
NBEAL2	1.38315e-18	0.307766	up	H1-10	6.45072e-08	-0.865134	down	HNMT	0.000111505	-0.327489	down	RABGAP1L	0.00708818	0.28999	up	STAG2	0.00319291	0.3545	up	CHFR	0.00284782	-0.615811	down
PLSCR1	1.65475e-14	-0.468938	down	ABTB1	0.000289821	-0.403499	down	RALB	4.28562e-05	0.351231	up	CD101	2.9623e-05	0.331113	up	FTX	0.00218893	0.271888	up	WBP4	0.00219386	-0.325681	down
RPL29	5.14125e-19	-0.278177	down	TKT	0.000678405	-0.416305	down	FMNL2	1.66467e-05	0.389501	up	TRAPPC3	0.00130566	0.417452	up	MSRA	0.000893003	-0.506735	down	ENSG00000273149	0.000987353	-1.77879	down
WDR82	1.85338e-13	0.277308	up	RPSA	6.03727e-09	0.616114	up	RPL37A	6.17958e-21	-0.500074	down	MAP7D1	0.000602006	-0.532048	down	CEBPD	0.000165583	-0.7676	down	TPT1	0.000415452	-0.656989	down
GSK3B	5.17119e-13	0.336967	up	AP2M1	0.00786757	0.377773	up	CYTIP	7.67211e-13	0.628237	up	S100A6	0.00181914	-0.38606	down	RRS1	0.00187576	-0.285859	down	RNASE1	0.000160919	2.09646	up
ARPC4	1.21873e-12	0.452395	up	SEC62	4.67941e-05	-0.430379	down	CD302	1.83745e-05	-0.370542	down	CSF3R	1.063e-05	-1.30519	down	PABPC1	0.0047447	0.309826	up	RNASE2	0.00127109	1.51986	up
CCR2	2.55695e-15	0.314781	up	NFKBIZ	6.97429e-05	-0.538639	down	STAT1	0.00647309	-0.352044	down	KDM1A	0.00384612	0.293988	up	CTSB	2.16729e-06	-0.895464	down	KHNYN	0.00069568	-0.298032	down
PRKCD	4.21825e-18	0.340028	up	CSTA	1.11781e-05	-0.530583	down	UICLM	3.61395e-13	0.738485	up	ARHGEF11	0.00115028	-0.880117	down	MTSS1	0.00120564	0.754992	up	SERPINA1	0.000856525	-0.951242	down
TNK2	2.53005e-08	0.310387	up	DTX3L	1.02627e-05	0.426758	up	CNPPD1	0.0082662	0.261033	up	PYGO2	6.60132e-05	-0.334843	down	IKBKB	0.000633275	0.305161	up	AREL1	0.000235267	-0.343207	down
H1-10	2.77422e-09	0.318679	up	THUMPD3-AS1	1.47829e-05	0.484034	up	PID1	2.43221e-18	-0.551191	down	CKS1B	0.00313823	0.27113	up	MROH6	0.00822132	0.321178	up	GMPR2	0.00831669	-0.605824	down
PLXND1	3.99468e-11	0.478631	up	DHX15	0.00158619	0.395831	up	PTMA	2.60293e-16	0.321753	up	ITPKB	0.00566981	0.339835	up	PLGRKT	0.0012065	-0.346232	down	MAP2K5	0.00167326	-0.324918	down
P2RY13	1.01486e-07	-0.280097	down	WDR1	0.00236981	0.422647	up	GCA	1.46342e-09	-0.562143	down	HMGN2	0.000698853	0.596479	up	SMARCA2	0.00437206	0.379542	up	BCL2A1	0.00692956	-1.23066	down
EIF2A	2.36343e-09	-0.299037	down	RPS3A	0.000140276	-0.302547	down	EIF2AK2	0.00101642	-0.320067	down	UBXN11	0.000852489	-0.663878	down	GOLGA1	0.000350656	0.410561	up	FURIN	0.00715244	-0.381623	down
GOLGB1	1.78714e-12	0.343455	up	HMGB2	6.28516e-05	-0.638166	down	LRRFIP1	4.95481e-05	0.280911	up	CD55	1.24794e-10	-1.61312	down	ENHO	0.00309125	0.515366	up	CSK	0.00222532	-1.21931	down
CDV3	1.91035e-20	0.275021	up	ANXA5	4.80857e-05	0.378742	up	CAVIN2	4.75643e-05	-0.307178	down	PPCS	0.00547742	0.310853	up	NUDT2	0.00402871	0.505921	up	PTPN9	0.00135509	0.354331	up
ACAP2	4.61709e-19	0.316817	up	FBXL5	0.000729975	-0.471594	down	MARCO	5.91114e-09	-0.313184	down	CSDE1	4.27621e-05	0.264926	up	SNAPC3	6.30612e-05	0.491482	up	NUP93	0.00881256	-0.36749	down
NKTR	1.58093e-11	0.324099	up	LAP3	0.0023276	0.372507	up	CMPK2	1.40542e-07	-0.402038	down	ADIPOR1	8.82029e-08	-0.579533	down	MS4A7	8.99249e-05	0.965253	up	ACD	0.00465912	0.467537	up
SHISA5	3.0237e-14	-0.287077	down	ANKRD17	0.000829579	-0.288327	down	ITGA4	0.000890868	0.261243	up	UBR4	0.00559195	-0.371114	down	CD81	0.00473947	-0.269193	down	COTL1	0.00657564	-0.770124	down
TKT	4.03682e-16	-0.279892	down	PPBP	1.42397e-05	0.663709	up	MXD1	0.000324274	-0.392819	down	NCF2	0.000139483	-0.563574	down	SLC15A3	7.37536e-06	0.315084	up	KCTD5	0.00296544	-0.279627	down
SETD5	2.29128e-06	0.262731	up	LRPAP1	0.000868328	-0.47118	down	AGFG1	0.000890269	-0.340114	down	PSMB4	1.05133e-06	-0.481164	down	NADSYN1	0.00442625	-0.568947	down	MBTPS1	0.000527234	-0.858013	down
RBM6	1.12741e-15	0.352864	up	OTULINL	0.00361617	-0.263536	down	DYSF	4.21936e-07	-0.477123	down	SMAP2	0.00991049	-0.311813	down	CDKN1C	6.49404e-05	1.31666	up	HSBP1	0.00420609	-0.560579	down
RBM5	5.15421e-18	0.366353	up	TGFBI	0.00865922	-0.492449	down	FAM117B	0.000161175	0.323085	up	SRSF11	0.00304402	-0.287741	down	KMT2A	0.000225851	0.299665	up	WSB1	0.00777381	-0.69513	down
CSTA	1.32997e-29	-0.582159	down	BASP1	6.66252e-06	-0.841006	down	NT5DC4	9.12072e-22	0.628362	up	ACP1	0.000854393	0.401856	up	IFITM2	6.29672e-06	1.05184	up	LASP1	0.00814822	-0.533726	down
MXD4	1.29667e-09	0.301655	up	LHFPL2	0.00385222	0.2616	up	ARPC2	1.52025e-12	0.372274	up	ADI1	0.00316264	0.261253	up	VPS26B	0.00952949	-0.51913	down	RFLNB	0.00919024	-0.621993	down
H2AZ1	8.21115e-14	-0.377752	down	HK3	0.00133423	-0.343126	down	CAPG	2.82324e-27	-1.0615	down	HS1BP3	0.00881081	0.294338	up	MALAT1	0.0080508	0.463177	up	SUPT4H1	0.00378374	0.742411	up
SMARCA5	5.71221e-11	0.280371	up	LARS1	6.16413e-05	0.501635	up	VAMP8	1.40408e-06	-0.39326	down	FOSL2	0.00013697	-0.720001	down	TCF7L2	0.00296815	0.41138	up	NPEPPS	0.00577587	0.349148	up
TBC1D9	4.08778e-08	0.267646	up	HNRNPAB	1.83331e-06	0.708078	up	ERLEC1	0.0026267	0.267389	up	SERTAD2	0.00653225	-0.412031	down	ADK	0.00216581	0.572895	up	MAFG	0.00148028	1.29389	up
HMGB2	4.06108e-12	-0.344431	down	NDUFS6	0.000762876	0.387031	up	GCC2	0.000346446	0.260143	up	HADHB	1.22485e-06	-0.629173	down	CALHM2	0.00527947	0.395151	up	SPECC1	0.00677797	1.05233	up
TET2	4.9639e-10	0.266779	up	NHP2	0.00016381	0.423916	up	ENSG00000288900	6.18287e-15	-0.290668	down	COX7A2L	7.99159e-05	0.540686	up	PSAP	0.00736121	0.388174	up	FECH	0.00640407	-0.415924	down
KLHL5	2.86233e-06	0.333854	up	FBXO38	0.00826103	0.272564	up	LINC02245	0.00188958	0.268563	up	NAGK	0.00347531	-0.287504	down	WASHC2C	7.976e-05	0.577176	up	PPP1R3D	0.00557517	-0.370267	down
KIAA1109	7.34099e-08	0.287902	up	RNF145	0.00463421	0.337346	up	CYTOR	0.000127691	-0.298243	down	HK2	0.00189057	-0.424955	down	CMKLR1	7.83808e-06	-0.364417	down	ADNP	0.00905024	-0.656012	down
C4orf48	1.67714e-33	0.453974	up	G3BP1	0.00382188	0.298379	up	CMTM6	4.99871e-08	0.458307	up	SLC8A1	0.00526108	-0.39871	down	RAP1B	0.00675641	0.402412	up	GSS	0.00907462	0.369485	up
TMEM167A	6.97597e-19	-0.283604	down	FYB1	0.00403679	-0.280851	down	RFTN1	0.000146914	0.341783	up	YPEL5	2.88647e-05	0.448652	up	RPS2P5	1.4306e-08	0.940022	up	PELATON	0.00529937	-1.52216	down
SUB1	1.04923e-19	-0.476662	down	CANX	0.000851292	-0.35922	down	PDCD6IP	5.34619e-07	0.44974	up	PLEK	1.07983e-05	-0.377619	down	TMPO	0.00125623	0.588988	up	CNN2	0.00300882	-0.502008	down
GLRX	8.25333e-24	-0.490087	down	IRF1	0.00991088	-0.48145	down	GNAI2	2.60647e-10	0.271432	up	LAPTM4A	6.06196e-05	0.310894	up	PTPN6	0.00923853	0.449959	up	SAFB2	0.000918474	0.350848	up
MRPS36	1.75805e-08	-0.310247	down	HSD17B4	0.000163578	0.296238	up	CRTAP	1.11658e-13	-0.627629	down	TTC7A	0.000965232	-0.373686	down	NAP1L1	0.00264328	0.475046	up	RASGRP4	0.00572828	-1.21861	down
RPL37	2.65639e-24	-0.273091	down	TCERG1	0.00108962	0.477735	up	MAPKAPK3	2.17554e-08	0.407493	up	TMEM87B	0.00162993	-0.294544	down	ISCU	0.0076691	-0.517093	down	BCKDHA	1.58012e-05	-0.335687	down
TGFBI	1.90105e-16	-0.301792	down	UQCRQ	7.70068e-05	0.318491	up	FRMD4B	6.75376e-06	-0.288682	down	EML4	0.00803065	-0.302818	down	SELPLG	4.30601e-06	0.794116	up	HNRNPM	0.00691994	-0.551126	down
RPS14P8	8.07758e-45	-0.836113	down	BTF3	0.00122642	-0.33882	down	STAB1	4.68658e-34	-0.9392	down	COA5	8.63802e-06	-0.283659	down	GAPDH	1.42888e-05	-0.411218	down	RETN	0.0022931	-1.6468	down
SNX2	5.21845e-12	-0.318453	down	AP3B1	0.000636502	0.339083	up	HEG1	7.62734e-07	0.383353	up	DDX18	0.00194863	0.271016	up	SFSWAP	0.00798547	0.375779	up	TSEN34	0.000100042	-0.904542	down
STK10	2.592e-08	0.31616	up	DUSP1	0.00088124	-0.380387	down	ARL6IP5	2.46535e-12	0.513401	up	HNMT	0.000330959	0.281368	up	ARPC3	0.00301555	-0.472777	down	MICOS13	0.00915797	1.14944	up
PHYKPL	4.5256e-12	0.293791	up	HLA-A	8.3105e-06	0.425976	up	PARP14	0.00011535	-0.45571	down	CXCR4	5.41478e-07	0.524048	up	CS	0.000943188	0.384132	up	RPS4Y1	2.63763e-08	-1.86807	down
CSF1R	6.63408e-10	0.388711	up	STK38	0.00149547	-0.517381	down	FNDC3B	3.65386e-06	-0.438021	down	KYNU	0.00101676	0.261853	up	WNK1	0.00440964	0.357927	up	ZBED4	0.00828142	-0.432615	down
NAIP	6.36623e-23	0.602696	up	FGD2	9.34401e-06	0.730878	up	ATP1B3	1.17185e-05	0.385778	up	SPOPL	0.000217346	-0.521708	down	TFCP2	0.00642161	0.417338	up	APOL3	0.00115092	-0.581517	down
TBCA	5.41598e-08	-0.287314	down	SRSF3	0.000487115	0.326436	up	CHST2	1.09597e-05	0.39772	up	FMNL2	1.07557e-08	0.514745	up	UBC	1.83867e-05	-0.672366	down	APOL2	0.00345924	-0.963629	down
DDX46	7.42019e-11	0.273111	up	SEC63	0.00777585	0.440459	up	ARF4	0.000636703	-0.312903	down	CYTIP	0.000137284	0.440131	up	GIT2	0.00594202	0.288456	up	RNF185	0.000121564	-0.346954	down
HNRNPH1	3.70136e-07	0.350696	up	CD164	0.00389908	-0.331065	down	CX3CR1	2.22644e-19	0.878906	up	CCDC115	4.94594e-05	0.445213	up	ZNF26	0.00432976	0.355996	up	NDUFV3	0.00704202	0.532598	up
RPS14	6.46242e-30	0.377288	up	HSP90AB1	8.19996e-12	0.987355	up	CCNL1	1.95449e-18	-0.97179	down	CD302	5.54833e-05	0.301152	up	MAPKAPK5-AS1	0.00883756	0.28394	up	MT-RNR2	0.000284528	0.642815	up
EGR1	2.48549e-21	-0.818662	down	MARCKS	0.000897808	0.551474	up	GNB4	0.00121881	0.283765	up	CREB1	9.7647e-05	-0.386508	down	GTF3A	0.00249123	-0.422147	down	MT-ND1	7.18248e-08	1.79618	up
RACK1	2.79911e-25	-0.415633	down	STX11	2.6493e-09	-0.828849	down	ARL8B	0.00268366	-0.263736	down	SEPTIN2	0.00052951	0.287784	up	TRIM13	0.00344517	0.284516	up	MT-ND2	3.56291e-05	1.73288	up
PRELID1	8.80087e-18	-0.406432	down	OGFRL1	0.000555585	-0.620439	down	PLSCR1	2.09238e-11	-0.604977	down	CDC42EP3	1.33792e-05	-0.382167	down	ENSG00000273149	0.00698263	0.971549	up	MT-CO1	0.00012818	1.12275	up
UQCRQ	1.67784e-20	0.269743	up	HEBP2	0.00244283	-0.42877	down	CD47	1.56145e-09	0.551422	up	REL	4.27961e-06	-0.38584	down	FOS	9.75553e-14	-1.92076	down	MT-CO2	1.45927e-07	1.58165	up
BDP1	1.65993e-07	0.308687	up	PNRC1	5.61756e-10	-0.831911	down	GPX1	2.55661e-42	-1.32816	down	RNPEPL1	3.76354e-06	0.359442	up	VTI1B	0.00428082	0.31137	up	MT-ATP6	7.14223e-07	1.69817	up
DIAPH1	6.06049e-11	0.374686	up	VNN2	5.34168e-08	-0.943449	down	SH3BP5	1.87058e-05	-0.293013	down	UICLM	0.000231526	0.604526	up	SRP54	0.000578738	0.628369	up	MT-CO3	3.97972e-05	1.5702	up
BTF3	1.1421e-25	-0.422011	down	CITED2	1.90095e-07	-0.741452	down	NISCH	0.000159935	-0.260093	down	DPY30	1.96554e-05	-0.265812	down	DGLUCY	0.00223752	0.466667	up	MT-ND3	3.36941e-06	1.60548	up
DUSP1	7.32785e-67	-1.26086	down	FYN	0.00270503	-0.60393	down	LIMD1	0.000264204	0.328704	up	NLRC4	3.0583e-07	-0.452738	down	NFKBIA	0.000367589	-0.704451	down	MT-ND4L	0.00718366	1.25368	up
RPS10	4.42717e-17	0.462228	up	IFNGR1	5.3069e-05	0.532558	up	CCR1	1.73134e-10	-0.498199	down	SSB	0.00076945	0.415104	up	MORF4L1	0.00126638	-0.514311	down	MT-ND4	9.08633e-06	1.7629	up
CALHM6	3.22665e-36	-0.894472	down	RIPOR2	0.00411779	-0.275212	down	CCR2	1.54531e-09	-0.552425	down	HSPD1	5.51502e-11	0.299672	up	NOP10	0.000284346	-0.666428	down	MT-CYB	0.00378274	1.16737	up
SNX3	7.1848e-18	-0.470607	down	SERPINB6	0.00170385	-0.263239	down	TADA3	1.45482e-07	0.420017	up	UBR3	1.8431e-05	-0.582659	down	PPIB	0.000568629	-0.57486	down
STX11	1.43192e-17	-0.411291	down	SOD2	1.76858e-06	-0.841719	down	P2RY13	4.93276e-11	-0.589488	down	NCL	4.92423e-07	0.340323	up	TMOD2	0.00158411	0.379003	up
OGFRL1	1.99254e-17	0.272096	up	FKBP5	3.45708e-06	0.282431	up	EIF2A	0.00120108	-0.295135	down	PSMD1	0.000174696	0.429631	up	IVD	0.00286962	0.418137	up
ARID1B	2.37799e-08	0.31104	up	F13A1	4.59048e-12	1.00762	up	CDV3	3.72479e-05	-0.361896	down	TAF1B	0.00226364	0.37884	up	CHASERR	0.00188329	0.466488	up
MICAL1	4.5543e-13	0.43549	up	H1-4	0.000335045	-0.643963	down	NKTR	0.00577553	0.304003	up	WIPF1	0.000379826	-0.405179	down	CPPED1	0.00302983	0.525717	up
CITED2	2.26922e-08	-0.27827	down	AIF1	0.00565609	-0.328054	down	SELENOK	4.67845e-06	0.379198	up	MTHFD2	1.74339e-05	0.434811	up	MT2A	0.00949478	-0.790982	down
SERPINB1	5.00937e-14	-0.408692	down	HLA-DMA	0.00129128	0.320644	up	NFKBIZ	8.2715e-05	-0.389232	down	TBC1D8	0.00264041	-0.263005	down	ALDOA	0.00741566	-0.543209	down
SOD2	2.4251e-12	-0.301302	down	IGF2R	0.00952825	-0.369647	down	ENSG00000287682	2.75378e-11	0.448485	up	SP110	2.05852e-06	-0.402331	down	CDK10	0.00312013	0.371985	up
FKBP5	8.8963e-20	-0.511493	down	NOL7	0.00168998	0.398592	up	CSTA	1.11521e-09	-0.526497	down	GCA	8.63351e-07	-0.492386	down	TSC2	0.00130282	0.324889	up
F13A1	8.26955e-16	0.534381	up	AKIRIN2	0.0014488	-0.386525	down	PARP9	0.00129148	-0.306915	down	DCTN1	0.00533842	-0.531063	down	RFLNB	0.00101452	-0.370541	down
H1-4	9.45422e-16	0.297417	up	HLA-B	4.62594e-11	-0.620901	down	MXD4	0.000335223	0.335257	up	XPO1	1.70334e-06	-0.500268	down	ENSG00000279602	0.000259877	-0.760718	down
AIF1	5.1067e-18	-0.293054	down	GPSM3	3.44677e-06	-0.568087	down	WDR1	1.66598e-09	0.447688	up	RPS27A	0.000933324	0.67627	up	CD300LF	0.00475395	0.523801	up
CLIC1	2.64678e-37	-0.688565	down	HLA-DRA	3.50843e-05	0.690747	up	RBM47	0.000708867	-0.264315	down	LRPPRC	0.00517534	0.408695	up	RPL13P12	2.77458e-09	0.960468	up
HSPA1A	2.34707e-14	-0.277353	down	PPP1R18	4.61121e-06	-0.435194	down	RELL1	0.000158329	-0.28966	down	MXD1	4.64195e-05	-0.898411	down	RPL27	0.000783802	-0.265925	down
ABCF1	8.79867e-16	0.30441	up	FLOT1	0.00125375	-0.501451	down	H2AZ1	1.65167e-06	0.387652	up	TIA1	0.00797637	-0.350544	down	TP53	0.00535486	0.284258	up
HLA-DQA2	1.05588e-22	-0.579988	down	IER3	1.59284e-08	-1.01787	down	MCUB	0.00105153	-0.293937	down	EIF5B	0.00158633	0.261167	up	ZNF207	0.00339766	0.342681	up
PSMB8	1.73205e-20	-0.489269	down	PNISR	3.76078e-06	0.624976	up	ARHGAP24	1.02787e-05	-0.396124	down	TUBA4A	0.000280836	0.528114	up	GRN	0.000476537	-0.533056	down
PSMB9	2.06387e-09	-0.262312	down	RNASET2	0.000105433	-0.664445	down	FAM13A	0.000431977	-0.280188	down	DYSF	0.000330498	-0.358163	down	LGALS3BP	0.000638372	-0.493503	down
C6orf62	5.96082e-13	0.333	up	HLA-DPB1	2.88081e-07	0.98283	up	RPS3A	7.92684e-09	0.346125	up	NCOA1	4.97006e-05	-0.459709	down	MFSD11	0.00571757	0.452629	up
PNISR	5.29744e-14	0.444863	up	SNHG5	0.000734003	0.574104	up	PTPN13	2.28508e-07	0.381462	up	BIRC6	0.00431387	0.389893	up	FMNL1	0.00313249	0.297367	up
MTCH1	1.40236e-10	0.295306	up	SYNE1	1.06405e-08	-1.14371	down	TMEM175	5.69427e-05	0.290788	up	IMMT	0.00173391	0.261564	up	ENSG00000288943	1.68857e-06	-0.894994	down
HLA-DPB1	1.57547e-26	0.518117	up	HLA-C	1.35962e-05	-0.451113	down	PDLIM5	2.40604e-06	0.439696	up	CAB39	0.00200395	-0.364627	down	NFATC1	0.00445518	0.345795	up
PCMT1	1.17289e-09	-0.274214	down	HLA-DPA1	0.000195078	0.578848	up	BST1	1.80052e-06	-0.429599	down	CFLAR	0.00173703	-0.467536	down	CD93	0.00016994	-0.499413	down
DUSP22	8.39662e-10	0.275728	up	HLA-DRB1	0.00135948	0.449846	up	CCNI	1.91422e-07	0.305934	up	RBMS1	0.00147154	-0.740348	down	SIRPB1	0.00197536	-0.611107	down
HLA-DRB5	5.75104e-173	-2.36468	down	ARL4A	2.15766e-07	0.619539	up	GUCY1B1	5.59709e-06	0.303281	up	CASP8	0.00482459	-0.347965	down	ZNF335	0.000109801	-0.322846	down
HLA-DRB6	3.21167e-50	-1.06758	down	AHR	0.00430118	0.288404	up	HERC5	5.76125e-05	-0.440845	down	CCT7	0.000357359	0.412277	up	PRNP	0.00574448	-0.428672	down
HLA-DQA1	1.11997e-12	0.295745	up	CREB5	0.00919984	-0.450558	down	PLAC8	9.12368e-10	-0.582576	down	FOXN2	0.00998083	-0.379248	down	SIGLEC1	2.67759e-05	-0.739714	down
HLA-DQB1	4.7809e-41	-0.896807	down	LSM8	0.00681774	-0.297965	down	HPSE	1.3857e-13	-0.410739	down	SOS1	1.83102e-05	-0.674928	down	SULF2	0.00451633	0.632805	up
HLA-DRB1	8.717e-17	0.265207	up	GIMAP4	0.00157489	-0.385668	down	BMP2K	4.19583e-06	-0.375724	down	DNMT3A	0.00211873	-0.422392	down	PELATON	0.000370932	0.91919	up
TAPBP	1.24465e-12	0.264162	up	PRKAR2B	1.46907e-05	0.615684	up	STIM2	0.000102366	0.300166	up	TMEM214	0.0052331	-0.337572	down	ADGRE1	0.00855274	0.468458	up
COX7A2	7.14131e-14	-0.33926	down	BRI3	8.00226e-08	-0.685025	down	LAP3	1.85386e-08	-0.551641	down	CCNT2	0.00668269	-0.34741	down	RASAL3	0.00503615	0.40336	up
TAF11	2.90195e-14	0.277995	up	PILRA	0.00101446	-0.618867	down	UBE2D3	0.000253091	-0.298964	down	RAB3GAP1	0.000539753	0.562553	up	CEBPA	0.00105599	-0.333342	down
NDUFA4	2.27907e-16	-0.416725	down	SNX10	4.18488e-06	-0.55079	down	SGMS2	0.000200103	-0.331157	down	EEF1B2	3.01755e-05	0.868735	up	RPS19	2.14604e-06	0.519526	up
BRI3	3.56909e-51	-0.743508	down	TMEM176B	2.43773e-21	-1.53123	down	DDX60L	0.00866563	-0.281141	down	BZW1	0.000157998	0.365246	up	BLVRB	0.0010487	-0.682872	down
PILRA	5.06735e-18	-0.392955	down	TMEM176A	1.32889e-14	-1.27427	down	ARAP2	0.000128975	0.354272	up	ARPC2	3.94917e-05	0.719921	up	FOSB	0.00224797	-0.588999	down
SNX10	6.37535e-19	-0.55675	down	YWHAG	0.000433254	0.373375	up	LINC02432	4.39364e-15	0.713325	up	TMBIM1	0.000115143	0.535366	up	PLD3	0.00691527	-0.572281	down
AGAP3	4.54486e-09	0.315127	up	LAT2	0.00290053	-0.378578	down	ENSG00000244459	3.42005e-06	0.379762	up	SLC11A1	0.00334417	-0.469948	down	PDCD5	0.00369716	0.40393	up
RSBN1L	4.7576e-09	0.328799	up	SLC12A9	0.00958472	-0.292069	down	EMB	2.329e-11	-0.44734	down	TGOLN2	0.000720509	-0.597685	down	FTL	2.59744e-06	-0.512891	down
TMEM176B	2.58939e-85	-1.32765	down	NAMPT	7.13997e-06	-0.812452	down	HEXB	0.000206852	-0.329173	down	MAT2A	0.000100951	0.3456	up	CYP2S1	0.00633296	0.289982	up
TMEM176A	3.22205e-67	-1.24254	down	PTPN12	0.00861624	0.321887	up	TMEM167A	0.0011229	-0.297844	down	EIF4E2	2.49909e-05	-0.533717	down	FPR1	0.0068898	-0.635168	down
SLC12A9	4.32765e-12	0.295595	up	PDIA4	0.00456243	0.263892	up	VCAN	8.47069e-38	-2.17618	down	RANBP2	0.000945619	-0.474611	down	FCGRT	0.00978085	-0.47937	down
DAGLB	9.32676e-08	0.278313	up	NCF1C	0.000255668	-0.756156	down	GLRX	0.00182106	-0.280383	down	ENSG00000283839	0.00157997	-0.309043	down	JUNB	2.11829e-08	-0.978819	down
KDELR2	2.88576e-15	-0.355968	down	MDH2	0.000746999	-0.504802	down	SERINC5	0.000324644	-0.354327	down	MAP4K4	2.39062e-05	-0.685391	down	MIR23AHG	0.00454305	-0.468283	down
CUX1	1.80175e-13	0.319675	up	NCF1	2.5316e-10	-1.1065	down	RPL37	2.15349e-20	-0.317142	down	DYNC1LI1	0.00160598	-0.391309	down	IL27RA	0.00148902	-0.582056	down
NAMPT	6.66407e-14	-0.365265	down	GTF2I	0.00113737	0.520394	up	IL6ST	2.50891e-08	-0.388366	down	CMTM6	0.00061899	0.388873	up	TGFB1	0.00161694	-0.466604	down
AKAP9	9.89763e-16	0.359824	up	SNHG15	0.00066237	0.414896	up	UBE2B	1.12743e-06	0.423787	up	RFTN1	0.000474585	0.385338	up	ACTN4	0.000553071	0.624686	up
KMT2C	4.06731e-07	0.282164	up	PRKX	0.00707642	0.463275	up	LMNB1	0.00169109	-0.307822	down	PDCD6IP	5.76798e-07	0.478451	up	IER2	3.5154e-10	-1.1441	down
ZNF316	5.46697e-09	0.320362	up	MOSPD2	9.00772e-05	-0.521027	down	TGFBI	1.87917e-07	-0.482272	down	GNAI2	0.0005683	0.345925	up	CALR	0.000204933	-0.746993	down
TRIM56	5.85465e-07	0.288745	up	VSIG4	2.83126e-06	0.681799	up	ST8SIA4	0.000918332	-0.331591	down	UBP1	0.00315341	0.280017	up	ZNF226	0.00763699	0.311304	up
TNRC18	1.00861e-16	0.446878	up	WAS	0.000660501	-0.355367	down	RPS14P8	2.87623e-34	-0.644093	down	CRTAP	1.0428e-05	-0.657253	down	SIGLEC9	0.000957528	-0.292163	down
NCF1	4.48897e-19	-0.409494	down	CXorf38	0.00835994	0.387882	up	ERAP2	1.61596e-08	0.449828	up	NUP210	0.0017227	-0.405656	down	MAP2K2	0.00588168	-0.517971	down
IKZF1	3.94151e-15	0.504892	up	TIMP1	0.000513284	0.415262	up	SNX18	4.57388e-06	0.445995	up	TMF1	1.09225e-05	-0.395476	down	TNNT1	0.00237881	0.6721	up
LFNG	7.42538e-16	0.298528	up	RPL36A	0.000664641	0.516916	up	STK10	0.00969407	0.262933	up	EIF4E3	0.00219162	-0.474541	down	CLEC11A	0.00110037	-0.40593	down
CNOT4	2.1872e-08	0.268827	up	PLP2	0.000407311	-0.577033	down	LNPEP	0.000176695	0.322957	up	HEG1	0.000382204	0.270817	up	NAPA	0.00854772	0.280883	up
GTF2I	4.4734e-15	0.419745	up	CFP	0.00338943	-0.504256	down	ANXA6	4.61313e-08	-0.437677	down	ARL6IP5	6.31319e-06	0.602795	up	TUG1	0.00816596	0.377463	up
PDK4	1.9945e-08	0.288991	up	RPL39	2.29556e-10	0.446315	up	ARHGAP26	3.38487e-10	-0.765546	down	STAG1	5.48575e-05	-0.366939	down	MIF	0.00277759	-0.543349	down
LAMTOR4	9.1564e-20	0.277379	up	DOCK11	0.00100666	-0.332423	down	ARAP3	0.000611077	0.270319	up	NDUFB4	0.00972686	0.464127	up	TYMP	4.57266e-05	-0.659369	down
PRKX	5.62395e-05	0.265723	up	TBL1X	0.00313253	-0.469904	down	HK3	0.000175977	0.307384	up	PARP14	0.000448354	-0.562375	down	CHKB	0.00712414	-0.388264	down
SLC25A5	6.24897e-12	-0.346595	down	ARSD	0.00298435	0.402832	up	CYFIP2	2.81999e-11	0.620535	up	NCK1	0.00284513	0.318576	up	ATF4	0.00147181	0.584403	up
THOC2	2.97885e-09	0.272909	up	PGK1	0.00495822	0.277748	up	PTGER4	3.17114e-06	0.395695	up	FNDC3B	0.00200889	-0.6969	down	SMDT1	0.00760944	-0.508027	down
TIMP1	1.31102e-11	-0.313399	down	XIST	4.6492e-41	2.16622	up	SCGB3A1	0.000295194	0.282847	up	RPL22L1	4.13738e-05	0.396726	up	NRIP1	0.00762007	0.426718	up
COX7B	3.13804e-12	-0.286459	down	SAT1	6.77708e-09	0.727583	up	SQSTM1	5.20194e-07	-0.450644	down	DHX36	0.000143928	0.549536	up	HMGN1	0.00814723	-0.5836	down
ARHGAP4	9.19533e-21	0.344167	up	DIAPH2	0.000731527	0.628693	up	GM2A	9.66283e-07	-0.26713	down	SLC49A4	0.00270219	-0.463116	down	ITGB2	0.000264321	0.445776	up
PLP2	2.93808e-18	-0.460548	down	UBA1	0.0014134	0.388221	up	PARP8	1.61397e-09	-0.379873	down	CHST2	4.26649e-05	0.370352	up	TRPM2	0.0025191	-0.32455	down
ATRX	9.57147e-12	0.363897	up	TSC22D3	0.00573851	-0.285044	down	GRK6	0.00320262	0.280854	up	KLHL24	0.00427383	0.371996	up	MT-ND3	0.00675288	-0.390506	down
CFP	7.07755e-20	-0.483308	down	EIF1AX	0.000539151	0.439777	up	CSF1R	1.27307e-22	0.76772	up	KLHL6	0.000522079	-0.436914	down
FLNA	9.37822e-14	0.302413	up	RAB11FIP1	0.000707584	-0.438046	down	PAIP2	0.000649533	0.28956	up	SENP5	0.00270326	-0.339639	down
RPL10	1.44657e-36	-0.352833	down	EIF4EBP1	0.000114945	0.372602	up	NAIP	8.49846e-09	-0.517189	down	RAP2B	5.53209e-06	0.381641	up
SMS	2.53176e-11	-0.289513	down	SPIDR	0.00573583	-0.354618	down	CD14	7.61729e-49	-1.72642	down	GYG1	0.000265404	0.263835	up
XIST	3.98378e-26	0.799869	up	PRKDC	0.00912537	0.4885	up	CAST	6.94187e-06	-0.347307	down	SEC13	0.00119889	0.272198	up
TSC22D3	1.8489e-20	-0.609444	down	RPL30	0.000433737	-0.286213	down	CANX	9.67007e-11	-0.558075	down	ZBTB20	0.00341495	0.317858	up
GNL3L	3.40053e-11	0.337394	up	CEBPD	4.80482e-05	-0.427408	down	RPS14	1.85731e-25	0.309757	up	VHL	0.000868825	0.275213	up
DPYSL2	2.71221e-14	0.301809	up	SQLE	5.37856e-06	0.659815	up	EGR1	7.54217e-37	-1.28693	down	CX3CR1	0.0012148	0.447389	up
DOCK5	9.3788e-10	0.272146	up	LY6E	0.000360406	0.624891	up	IRF1-AS1	0.000142604	0.262946	up	CCNL1	0.000413905	-0.728877	down
SARAF	3.03436e-18	-0.297826	down	FDFT1	0.00016768	0.444114	up	IRF1	0.000951867	0.29693	up	ATXN7	0.000319575	-0.491935	down
PRKDC	1.12574e-13	0.291196	up	CHCHD7	0.00167352	-0.475359	down	MACROH2A1	0.00147125	-0.281056	down	RAB7A	0.000545995	-0.47419	down
RPL30	6.04132e-32	-0.287159	down	RPS20	4.73117e-05	0.298295	up	PRELID1	2.65691e-09	-0.39541	down	EIF4G1	0.00294384	-0.283201	down
CEBPD	1.18671e-24	-0.404225	down	CTSB	0.00707115	0.37201	up	UQCRQ	7.31794e-05	0.292045	up	MYD88	1.202e-05	-0.49671	down
LY6E	1.47364e-23	-0.602598	down	MTSS1	2.17769e-05	0.532264	up	IQGAP2	1.69706e-09	-0.576592	down	SUCLG2	0.000172643	-0.287347	down
TRIB1	6.03298e-09	-0.265033	down	NAPRT	4.12805e-05	0.421539	up	DUSP1	1.26703e-48	-1.19044	down	SSR3	1.63786e-05	0.442907	up
FDFT1	2.61717e-12	-0.27774	down	ELOC	0.00733624	0.302471	up	ERGIC1	0.00215146	0.263083	up	PSMD6	4.59807e-06	0.409894	up
ASAH1	1.24713e-17	-0.431356	down	DOK2	0.000431436	0.507317	up	CD74	1.76955e-20	-0.567903	down	CYB561D2.1	0.00125238	0.325828	up
TRPS1	1.36584e-08	0.292775	up	TRIM14	0.00189802	0.436752	up	MXD3	6.43058e-07	0.461603	up	ZNF148	0.00118391	-0.43839	down
RPS20	8.67242e-21	0.416035	up	ANXA1	0.00270531	-0.363469	down	ENSG00000288737	1.35934e-10	-0.267423	down	EIF4A2	0.000159734	0.360672	up
CTSB	5.75135e-14	-0.380272	down	RPL35	9.22958e-06	0.546784	up	RPS3AP21	6.3335e-05	0.267843	up	KPNA4	0.000207036	0.28428	up
GSR	2.58514e-09	0.277289	up	RPL12	0.00043759	0.408586	up	TMEM170B	3.35209e-05	-0.52164	down	CHMP2B	0.000263222	0.38987	up
COX6C	4.58757e-14	-0.269611	down	TLN1	0.0084453	-0.337414	down	SOX4	5.23183e-10	0.56389	up	PPM1M	5.4786e-05	-0.560508	down
NAPRT	5.62807e-09	0.31952	up	AGPAT2	0.000408192	-0.326769	down	MBOAT1	0.00658449	0.286085	up	COPB2	2.65753e-05	0.488916	up
C9orf72	4.00648e-11	0.360258	up	AKNA	0.000217385	-0.466019	down	CD83	0.000392918	-0.318306	down	QRICH1	0.00421503	-0.345362	down
ALDH1A1	1.31571e-13	-0.424803	down	B4GALT1	0.00565843	-0.429772	down	ABRACL	4.32817e-25	0.830438	up	IMPDH2	3.43065e-06	0.433777	up
OSTF1	8.00032e-17	-0.31755	down	ATP6V1G1	0.00732517	0.293905	up	VNN1	8.35234e-12	-0.376301	down	OPA1	5.4006e-07	-0.276465	down
TXN	2.12313e-17	-0.452992	down	LINC00963	0.00539514	-0.524826	down	LMBRD1	7.3519e-06	0.371135	up	GPX1	1.74491e-05	-0.568267	down
ANXA1	2.09865e-47	-0.870055	down	MEGF9	0.00022445	-0.480914	down	MARCKS	2.36846e-14	-0.711881	down	TRNT1	0.00047264	0.28772	up
RXRA	2.1812e-21	0.319978	up	HACD4	0.00263616	-0.376997	down	HEBP2	1.20256e-09	-0.551348	down	RAB43	0.00250661	-0.520688	down
TLN1	9.11454e-22	0.318704	up	GAPVD1	0.00400842	0.393854	up	MICAL1	0.0011565	0.29268	up	TMA7	0.00872686	-0.398781	down
MRPL41	4.19285e-27	0.290884	up	NUP214	0.00739757	-0.420088	down	QKI	3.89261e-05	-0.432073	down	IP6K2	0.00128026	0.392942	up
JAK2	3.49621e-12	0.268039	up	FCN1	3.0675e-10	-0.564083	down	IFNGR1	3.54322e-08	-0.489321	down	CCR1	9.61724e-06	-1.0029	down
FBXW5	1.262e-09	0.281596	up	TRIM44	0.00585104	-0.327532	down	SERPINB1	7.73557e-05	-0.361198	down	ITPR1	0.00181883	-0.36678	down
LINC02908	5.22216e-05	0.280536	up	ARHGAP1	1.40449e-05	-0.572209	down	SERPINB9	1.57992e-05	-0.404576	down	H1-10	7.27315e-07	-1.06216	down
SLC46A2	1.1125e-08	0.371488	up	NRGN	4.2367e-05	0.60361	up	FKBP5	1.33732e-27	-0.961471	down	P2RY13	4.54332e-05	0.423946	up
RABL6	5.69476e-10	0.297793	up	SORL1	0.000184025	-0.643389	down	F13A1	6.56051e-07	-0.451515	down	CCDC12	0.000262254	0.341322	up
FAM78A	4.92543e-15	0.310738	up	HSPA8	0.000852462	0.512093	up	H1-2	4.88664e-07	-0.403276	down	ABTB1	0.00242035	-0.277015	down
ATP6V1G1	7.52876e-12	-0.403049	down	PPP1R14B	0.000147751	0.39152	up	LTB	1.65629e-13	0.689346	up	EAF2	0.00603994	0.271533	up
GSN	7.8922e-11	0.262499	up	RPLP2	1.72636e-05	0.361996	up	LST1	5.3844e-89	0.906438	up	GOLGB1	0.0060916	-0.302406	down
RPL7A	2.45981e-19	-0.292647	down	LSP1	1.34144e-06	-0.782138	down	AIF1	9.99773e-17	0.289156	up	NKTR	2.00459e-05	-0.435489	down
CLTA	1.84444e-12	-0.289434	down	SWAP70	7.06596e-05	0.343404	up	HLA-DMB	1.41462e-19	-0.753432	down	RPSA	0.00257891	0.573645	up
FBP1	4.80823e-11	-0.26075	down	FADS1	0.00952532	0.40613	up	HLA-DMA	2.43158e-20	-0.815889	down	ATG7	4.6503e-05	-0.519592	down
NUDT2	6.42402e-08	0.378816	up	JAML	0.000803503	-0.397538	down	IGF2R	4.068e-09	-0.645432	down	NFKBIZ	7.88745e-06	-0.835614	down
PRRC2B	1.54854e-10	0.272218	up	SIDT2	0.00519601	0.550946	up	HLA-E	2.31905e-32	0.506088	up	ENSG00000287682	0.000273224	0.330658	up
DOCK8	1.07796e-17	0.436995	up	SLC43A3	0.00379297	0.379664	up	SNX9	3.78779e-08	0.409325	up	ZBTB11	0.00190002	0.531585	up
SNHG7	8.45169e-14	-0.321505	down	RTN3	0.00320277	-0.449714	down	HLA-DQA2	4.10519e-84	-1.54496	down	ATP13A3	0.00493852	-0.637641	down
CUTALP	3.62452e-21	0.608461	up	EIF4G2	0.000252298	0.311178	up	PSMB9	0.000107464	0.303209	up	CD86	7.55802e-05	0.355467	up
FTH1	5.89806e-20	-0.3372	down	CTSD	4.08561e-16	0.903701	up	HLA-B	1.87146e-11	0.325069	up	EMC3	0.000844451	0.330767	up
AHNAK	7.88889e-25	0.584877	up	SPI1	2.06336e-05	-0.434431	down	HLA-DRA	9.76747e-17	-0.667865	down	ENSG00000214135	0.00183594	0.300019	up
TCIRG1	1.22144e-18	0.328596	up	ACER3	0.00188357	0.424023	up	TUBB	0.00124352	0.296149	up	THUMPD3-AS1	0.00306364	0.317775	up
ATG16L2	1.57802e-13	0.332091	up	APLP2	0.000653298	-0.444961	down	PLA2G7	9.10364e-13	-0.286776	down	GRPEL1	0.00150231	0.477453	up
RNF169	1.5083e-11	0.266753	up	SLC3A2	0.0070574	0.329746	up	H1-3	0.0066965	-0.2817	down	TBC1D14	0.00792102	-0.521275	down
TMEM123	7.02075e-19	-0.353554	down	ARAP1	0.000241721	0.425328	up	HLA-DPB1	1.41834e-07	-0.439333	down	BOD1L1	0.00481903	-0.326613	down
SORL1	3.10299e-17	0.3548	up	CBL	4.7309e-05	0.448988	up	RPS18	6.05553e-23	-0.266222	down	RBM47	3.19404e-06	-0.871486	down
MS4A7	7.51999e-13	0.486768	up	GSTP1	0.000234532	0.492408	up	LY86	7.55714e-09	-0.508229	down	H2AZ1	0.00846005	0.484797	up
CCDC88B	3.08742e-15	0.359987	up	PHF21A	0.00882838	-0.444854	down	HLA-H	2.06319e-12	0.572335	up	PPP3CA	0.000234233	-0.804824	down
MPEG1	6.39265e-15	0.282597	up	PCSK7	9.01401e-05	0.41773	up	HLA-DPA1	6.00047e-09	-0.448198	down	RPS3A	0.00284462	0.558931	up
TALDO1	1.63785e-23	-0.438892	down	CD44	0.00156057	-0.437335	down	HLA-DRB5	2.39303e-196	-2.72882	down	PTPN13	0.000528787	0.468361	up
MRPL23	5.09177e-24	0.300653	up	IFITM2	0.000272066	-0.612595	down	HLA-DRB6	5.85626e-68	-1.40023	down	SMARCA5	0.00215629	-0.276002	down
C11orf21	4.01626e-05	0.321221	up	ANAPC15	0.00226173	-0.280888	down	HLA-DQA1	4.40331e-07	-0.552111	down	HMGB2	0.000172631	-0.39439	down
PAK1	2.414e-12	0.261524	up	AP2A2	1.1801e-05	0.3752	up	HLA-DQB1	9.60721e-42	-1.1843	down	SAP30	0.000142241	-0.473099	down
TSPAN32	9.98125e-20	0.347408	up	CARD16	7.3515e-06	-0.710389	down	HLA-DRB1	6.97077e-05	-0.283993	down	CCNI	0.000730324	0.6753	up
LSP1	1.21412e-30	-0.507846	down	MALAT1	9.57559e-07	0.312565	up	SASH1	1.1781e-08	-0.379065	down	RPL9	0.00305803	0.43385	up
LAMTOR1	1.83982e-12	-0.29107	down	PFKFB3	0.00652781	-0.462464	down	TAPBP	0.00837979	-0.264549	down	CTBP1	0.000907336	0.347877	up
DGKZ	4.21994e-13	0.309378	up	UBE2D1	0.00337342	-0.356992	down	TNFAIP3	0.000551116	-0.37687	down	TMEM165	0.00010477	0.315456	up
EIF3F	2.00236e-14	-0.275661	down	RASSF4	0.00133585	0.284511	up	EZR	0.00895875	0.272141	up	USO1	0.00286715	-0.396039	down
UBE2L6	2.01736e-10	-0.31651	down	RRP12	0.00422792	-0.443834	down	PHACTR2	0.000646916	-0.286857	down	UVSSA	0.00803115	-0.438525	down
UCP2	3.58063e-17	0.435056	up	PGAM1	0.00769314	-0.282762	down	CPVL	9.81658e-21	-0.78843	down	GASK1B	0.00385596	-0.745543	down
RHOG	5.85543e-15	-0.308939	down	FRAT2	1.86851e-05	-0.810478	down	AHR	4.86711e-09	-0.57384	down	MFSD10	0.0021875	0.35197	up
IFITM3	2.48296e-28	-0.709684	down	MGMT	0.000523965	0.383021	up	CREB5	8.09141e-10	-0.649986	down	SMAD1	0.00179717	0.290687	up
SLC3A2	2.28772e-08	-0.311688	down	CTBP2	0.00522867	0.323291	up	AOAH	4.84756e-10	-0.592991	down	RPL34	0.000589792	0.622101	up
ARAP1	7.5031e-09	0.290153	up	MAP3K8	1.83014e-06	0.708897	up	CD36	3.36118e-30	-1.09367	down	LAP3	4.71168e-05	-0.446473	down
GRK2	5.42329e-16	0.282733	up	DDIT4	3.6659e-09	0.851121	up	TFEC	4.77182e-12	-0.395474	down	AFF1	3.89221e-05	-0.721132	down
ANKRD13D	2.53782e-19	0.347565	up	MPP7	0.000182156	-0.703948	down	MTPN	1.14267e-09	0.370239	up	ADH5	0.00558802	0.297774	up
TPP1	1.31573e-14	0.293465	up	CALHM2	0.000540714	0.472321	up	PIK3CG	8.38457e-10	0.531163	up	TACC3	0.0047814	-0.393321	down
ZBTB16	1.13362e-12	-0.364293	down	PTEN	0.00536825	-0.312787	down	ZNF467	0.000106759	-0.325849	down	GRSF1	0.00215575	0.293375	up
SIK3	6.79981e-10	0.358823	up	ZMIZ1	0.0058665	-0.342718	down	MYO1G	0.00109674	0.280164	up	ANKRD17	0.00019966	-0.41479	down
RNH1	1.06413e-15	-0.342964	down	SVIL	0.0061929	-0.401316	down	INSIG1	2.9401e-13	0.686981	up	CLCN3	8.83286e-05	-0.271408	down
KMT2A	1.21516e-13	0.283915	up	DDX21	8.29075e-05	0.523529	up	PILRA	0.00025405	0.286796	up	LSM6	0.000173711	0.308303	up
EHBP1L1	7.70729e-19	0.292292	up	GHITM	0.000512775	0.324445	up	PHTF2	3.75336e-12	0.583303	up	SNHG8	7.26944e-06	0.505596	up
SIPA1	4.5065e-08	0.279993	up	VIM	1.24106e-05	-0.312597	down	GIMAP2	4.51591e-07	0.370534	up	ICE1	0.000733697	0.262918	up
PCSK7	4.20511e-09	0.360395	up	VIM-AS1	0.003488	-0.550535	down	TMEM176B	1.23822e-64	-1.52221	down	OTULINL	0.000466736	-0.432134	down
INPPL1	1.00798e-10	0.346297	up	NUTM2A-AS1	0.00775363	0.338972	up	TMEM176A	2.17323e-34	-1.02394	down	MAP3K1	0.00387032	-0.587387	down
IFITM2	9.44911e-10	-0.281628	down	SLC2A3	6.97698e-07	-0.475324	down	YWHAG	0.000266609	-0.339752	down	VCAN	1.03254e-05	-1.07866	down
LDHA	2.23025e-11	-0.319347	down	CLEC4E	6.69996e-07	-0.863084	down	SMARCD3	5.37855e-05	-0.346411	down	MRPS36	0.00395581	0.263628	up
THYN1	2.34302e-07	-0.276673	down	MGST1	0.00292662	0.329262	up	SCRN1	0.00303053	0.26751	up	SGTB	0.000729147	0.329115	up
TAF10	7.63719e-14	-0.26981	down	SLC16A7	0.000365164	0.261267	up	FGL2	2.43037e-14	-0.602579	down	NDUFS4	8.97231e-05	0.281448	up
CELF1	1.16231e-19	0.639238	up	LYZ	1.38183e-06	-0.415346	down	LAT2	8.17978e-07	-0.47291	down	AP3S1	0.00965121	0.268308	up
CARD16	9.91906e-21	-0.31993	down	USP15	0.000479059	-0.461914	down	ATP6V1F	2.16575e-08	-0.405398	down	S100Z	0.000639048	-0.319074	down
MALAT1	1.91398e-06	0.336167	up	ENSG00000257764	0.00403613	0.498805	up	CUX1	1.69388e-23	0.886691	up	ST8SIA4	0.00482281	-0.395121	down
NEAT1	1.53299e-08	0.333648	up	OSBPL8	0.00106716	-0.327104	down	NAMPT	0.000513239	-0.435724	down	CTNNA1	0.000109825	-0.399374	down
ATP5F1C	3.50278e-22	-0.428021	down	METAP2	0.0010479	0.424969	up	FAM126A	1.7395e-06	0.373719	up	STK10	0.000866902	-0.264478	down
RASSF4	5.34609e-21	0.304287	up	LTA4H	2.29007e-14	-1.02868	down	ELMO1	6.69603e-05	-0.324261	down	NDFIP1	0.000384158	-0.318402	down
RGS10	1.07231e-14	-0.37469	down	LRP1	0.000197546	-0.421137	down	SRI	0.00253748	0.282491	up	GNPDA1	0.000118604	-0.275947	down
NFKB2	2.09606e-08	0.32718	up	ATP2B1-AS1	1.21118e-05	-0.885601	down	PTPN12	0.00109149	-0.311381	down	ARHGAP26	0.00107263	-0.557313	down
ATP5MK	5.23634e-17	-0.325327	down	GLT1D1	0.000285737	-0.365259	down	RBM33	0.00332435	-0.318473	down	NR3C1	0.000455001	-0.30981	down
SRGN	1.10913e-12	-0.312725	down	M6PR	0.00998349	0.341103	up	NCF1C	2.02438e-09	-0.553941	down	CYFIP2	5.17284e-05	0.548921	up
LCOR	5.95721e-08	0.31104	up	ARHGAP9	0.00083941	-0.443041	down	NCF1	3.09945e-22	-1.1357	down	MAT2B	0.00189097	0.354311	up
FUOM	2.81551e-13	0.367947	up	MARS1	0.00122749	0.319766	up	LFNG	0.00191613	0.301112	up	ZFYVE16	0.000477177	0.550427	up
PSAP	6.59e-33	0.495978	up	TUBA1B	0.000141671	0.555967	up	SNHG15	0.00023322	-0.327777	down	DNAJC21	5.64513e-05	0.563286	up
WASHC2C	6.00427e-08	0.303107	up	ARF3	0.00245239	-0.311916	down	SLC25A6	1.22913e-07	0.283547	up	TMED9	0.00135596	0.296251	up
ARHGAP21	7.14484e-08	0.297254	up	TMED2	0.00145718	0.481586	up	CYBB	1.28338e-06	-0.412849	down	PDLIM7	0.003053	-0.362152	down
YME1L1	4.088e-14	-0.309761	down	SELPLG	0.00157455	-0.530055	down	CHST7	0.000658022	0.277666	up	CSF1R	0.00290543	0.610437	up
VDAC2	1.60257e-14	-0.310598	down	LTBR	0.0010603	0.314532	up	NBDY	2.17054e-05	0.391682	up	MEF2C	0.00598741	-0.272774	down
BTAF1	3.01772e-08	0.26358	up	NACA	7.78929e-07	-0.469671	down	IL13RA1	4.75723e-12	-0.59905	down	XRCC4	0.00214073	0.443719	up
ANXA7	2.43342e-11	-0.26342	down	PRR13	0.00548571	-0.437414	down	SSR4	0.000398134	-0.283589	down	CD14	2.77263e-05	-0.819126	down
VIM	2.21834e-29	-0.48934	down	NFE2	8.17728e-10	-0.967582	down	PLP2	8.14742e-06	-0.432925	down	TBCA	0.000141399	-0.373144	down
KDM5A	6.36312e-09	0.397699	up	CD163	4.0367e-14	0.970126	up	DDX3X	3.42311e-05	-0.431881	down	CSNK1A1	7.32292e-05	-0.351262	down
CLEC4E	4.879e-15	-0.34183	down	RASSF3	0.00517542	-0.540719	down	MSN	3.63404e-07	0.354326	up	FYB1	1.15062e-07	-0.847681	down
ETV6	8.59942e-14	0.326627	up	ULK1	0.00932646	-0.465457	down	GPR174	2.39291e-08	0.320465	up	TCOF1	0.00106999	-0.598313	down
DUSP6	9.75023e-11	0.400758	up	TUBA1A	0.00753435	-0.491287	down	CSF2RA	0.00012689	-0.311002	down	RPS14	9.53149e-06	0.754666	up
ENSG00000257764	8.60487e-15	0.441444	up	SLC8B1	0.00860293	0.480804	up	PGK1	8.71207e-15	0.633936	up	EGR1	1.39987e-06	-1.49454	down
SCAF11	7.72218e-11	0.292298	up	RPS26	3.70545e-07	0.661184	up	SAT1	7.59874e-18	0.567152	up	FBXW11	0.00388435	0.27905	up
MLXIP	3.42117e-09	0.28283	up	PA2G4	0.000785451	0.50959	up	ZBED1	9.80949e-05	-0.279513	down	DOK3	0.000365271	-0.330027	down
LRP1	3.45289e-19	0.399536	up	RPL41	2.48354e-06	0.276997	up	CD99	5.25362e-22	-0.848611	down	RPS23	0.000185088	0.693708	up
NCKAP1L	2.26145e-21	0.409176	up	ANKRD13A	0.00398303	-0.494671	down	CLU	5.13322e-07	-0.316339	down	PRELID1	0.00159201	-0.273333	down
ATP2B1-AS1	4.5631e-11	-0.363509	down	H2AJ	0.000869484	0.459062	up	BNIP3L	2.72112e-05	-0.385233	down	NSD1	0.000957242	-0.643924	down
RPS2P5	8.93071e-44	0.71372	up	PLBD1	7.77592e-09	-0.766323	down	LYN	2.66595e-23	0.63587	up	DOCK2	7.26961e-05	-0.284301	down
P2RX7	1.93279e-09	0.318048	up	UBC	0.00614414	-0.327084	down	SARAF	1.33859e-08	0.416366	up	CLK4	6.58327e-05	-0.528827	down
CD4	1.17648e-23	0.620057	up	BLOC1S1	0.000499186	-0.399352	down	UQCRB	1.2954e-09	0.458323	up	DIAPH1	0.0015107	-0.3334	down
STAT6	9.1113e-15	0.283236	up	RPLP0	0.000257122	0.455016	up	CEBPD	1.15679e-52	-1.33516	down	HRH2	0.00163117	-0.335744	down
HDAC7	3.22441e-05	0.267582	up	ERC1	0.00695621	0.319	up	SLA	0.00178536	-0.294068	down	IK	1.03956e-05	-0.30915	down
ISCU	2.58395e-18	-0.371675	down	SNRPF	0.000501631	0.315422	up	LYPD2	1.03773e-18	1.91705	up	IQGAP2	0.00383611	-0.519267	down
TPCN1	4.06336e-19	0.296738	up	TM9SF2	0.00110861	-0.426324	down	TRIB1	0.000122077	-0.340213	down	ATP6V0E1	0.00415791	0.34693	up
NACA	3.84538e-37	-0.575999	down	WDFY2	0.00162826	0.376813	up	CTSB	2.99864e-18	-0.659613	down	ERGIC1	1.89534e-05	0.627898	up
GAPDH	6.69071e-49	-0.625969	down	IRS2	0.000198858	-0.629003	down	MTSS1	2.43925e-28	0.953526	up	MXD3	3.07596e-05	0.372647	up
BAZ2A	1.87109e-08	0.279979	up	ITM2B	5.60752e-06	-0.607801	down	TMEM71	1.80791e-07	-0.320156	down	HEIH	0.00434929	-0.307728	down
OAS1	1.04749e-08	-0.260892	down	RB1	0.00596539	0.280791	up	PTP4A3	1.67737e-08	0.423589	up	RPS3AP21	1.75917e-06	0.379159	up
ARPC3	5.18732e-24	-0.474714	down	ENSG00000273149	7.57371e-05	-0.617781	down	NAPRT	1.23737e-13	0.632373	up	SOX4	0.00021193	0.499876	up
SLC8B1	1.25328e-09	0.368733	up	TPT1	3.50278e-09	-0.549046	down	KLF10	2.31682e-19	-0.708285	down	HLA-A	5.96846e-12	0.914159	up
WNK1	7.51041e-10	0.308471	up	ALOX5AP	5.49051e-05	-0.762348	down	RPL8	1.74108e-30	0.552215	up	NEDD9	5.00794e-05	0.383298	up
SLC25A3	1.06947e-14	-0.316062	down	TNFSF13B	2.0267e-07	-0.733734	down	ZFAND5	0.000488916	0.272821	up	HMGA1	1.84845e-05	0.270428	up
CDKN1B	1.27158e-07	-0.287831	down	RPL21	3.85281e-06	-0.307524	down	CARD19	0.000176699	-0.281674	down	SLC29A1	0.00472488	0.410798	up
HECTD4	6.48482e-14	0.30815	up	SAP18	0.000934416	-0.365805	down	ANP32B	0.000790511	0.286538	up	PHIP	1.38111e-05	0.269278	up
ATF7IP	0.000137504	0.261265	up	DHRS7	0.00919172	-0.272006	down	TXN	1.59225e-05	-0.374594	down	PIM1	0.00673768	-0.76229	down
PLBD1	8.1527e-35	-0.808382	down	JDP2	0.00101087	0.588591	up	ANXA1	1.88002e-10	-0.641661	down	LYRM2	0.000451914	0.35318	up
UBC	6.05473e-48	-0.761294	down	DHRS4	0.00469454	0.351233	up	DNAJA1	1.31045e-05	0.394815	up	NUDT3	8.46104e-06	-0.553895	down
ARGLU1	4.19666e-15	0.283501	up	PYGL	2.72517e-05	-0.594278	down	SYK	4.42756e-05	-0.385173	down	SRSF3	1.73535e-05	-0.306951	down
ITM2B	5.35169e-17	-0.309796	down	MLH3	0.00175234	0.471124	up	TBC1D2	0.00440709	-0.277829	down	CEP85L	0.000935956	-0.762381	down
ENSG00000273149	1.77924e-40	1.09961	up	RPS29	2.41837e-06	0.651951	up	HSDL2	5.58798e-05	-0.289034	down	STX7	0.00121952	-0.329765	down
ALOX5AP	2.50404e-09	-0.365369	down	HSP90AA1	5.65039e-05	0.394789	up	TOR2A	0.000647107	0.286703	up	VNN1	8.79122e-05	-0.666712	down
MYCBP2	2.25531e-16	0.376237	up	PNP	0.000906387	0.2981	up	SH2D3C	8.29524e-08	0.490082	up	CALHM6	0.000821388	0.538547	up
RPL21	4.29712e-17	0.263324	up	RNASE6	0.00773833	0.299256	up	GLIPR2	0.000801117	-0.293757	down	RAB32	0.000876375	0.322682	up
SAP18	5.52695e-20	-0.29349	down	RNASE1	3.6489e-10	0.897292	up	NSMF	0.00247609	0.295465	up	MAN1A1	1.28962e-05	-0.589736	down
FOS	3.83992e-89	-1.41872	down	RNASE2	4.3936e-05	0.646297	up	FIBCD1	5.13091e-06	0.30147	up	STX11	0.00038076	-0.560254	down
SLC25A29	1.72154e-08	0.473264	up	SUPT16H	0.00037543	0.298269	up	IER5L	3.48261e-08	-0.32887	down	OGFRL1	0.00331135	-0.419127	down
YY1	6.70859e-21	0.337128	up	LTB4R	0.00676223	-0.390985	down	SLC31A2	2.13697e-07	0.493211	up	DSE	0.00753604	-0.607812	down
SUPT16H	1.36294e-06	0.277187	up	SERPINA1	2.93846e-07	-0.626499	down	PHPT1	0.00257344	-0.282702	down	RPS12	6.87329e-07	0.990478	up
TNFAIP2	9.42792e-25	0.528941	up	FOXN3	0.00382981	-0.334841	down	B4GALT1	0.0051601	-0.298699	down	FOXO3	0.00471029	-0.300383	down
PSME1	4.92058e-17	-0.408036	down	TRIP11	0.00795519	0.373218	up	GSN	7.06349e-05	-0.357578	down	QKI	1.04428e-07	-0.561721	down
ATP6V1D	2.56756e-06	-0.322408	down	PNN	1.63194e-07	0.407374	up	UBE2R2	0.000907075	0.300138	up	SERINC1	7.74895e-07	0.430965	up
SERPINA1	5.70132e-27	-0.532262	down	LGALS3	0.00849124	-0.387814	down	CTSL	5.08528e-13	0.603844	up	C6orf120	0.000264996	-0.621349	down
LGALS3	9.35716e-39	-0.80387	down	ACTN1	0.000140666	-0.356908	down	SLC2A6	2.38526e-11	0.639566	up	KATNA1	0.00553335	-0.458875	down
NFKBIA	4.67316e-24	-0.418524	down	DDX24	8.58984e-05	0.592499	up	HSPA5	5.16969e-08	-0.513793	down	PDCD2	0.00161547	0.28861	up
SYNE3	6.66467e-18	0.361821	up	THBS1	0.00176667	-0.275275	down	GGTA1	2.8609e-07	-0.294211	down	L3MBTL3	0.000338171	0.498608	up
CRIP1	2.37243e-11	0.278869	up	FMN1	0.00606645	0.315332	up	FBP1	2.39849e-05	-0.328179	down	ENSG00000230202	0.00017395	0.346651	up
KLC1	9.71157e-06	0.312966	up	SNAP23	0.00887624	-0.485451	down	MEGF9	3.23027e-08	-0.642669	down	FYN	0.00221157	-0.281646	down
EHD4	9.08448e-09	0.335348	up	COX5A	0.000949416	0.38385	up	NUDT2	4.55013e-10	0.44389	up	RNF144B	0.00156199	0.382141	up
RPS27L	2.66559e-10	-0.339176	down	EHD4	0.00011601	0.601924	up	FCN1	1.03735e-18	-0.64827	down	SERPINB9	0.0025116	-0.866701	down
USP3	1.19216e-16	0.34902	up	ADAM10	0.00866153	-0.428242	down	SNAPC3	1.53114e-06	0.470726	up	SERPINB6	0.00392727	-0.511501	down
AQP9	1.29338e-10	-0.260104	down	ABHD2	0.00333288	-0.541343	down	ENSG00000288838	0.00185017	0.263981	up	HLA-F	4.82324e-05	0.438854	up
SRP14	2.52074e-16	-0.285639	down	SQOR	0.00203155	0.375931	up	LINC01504	6.94238e-05	0.343085	up	TMEM14C	0.00406731	0.356386	up
SLCO3A1	3.7725e-17	0.299828	up	MESD	0.00174644	0.349153	up	FRG1HP	0.000653092	0.262435	up	TMEM14B	2.90234e-09	-0.356576	down
NOP10	3.01129e-34	-0.768111	down	EIF3J	0.00532818	0.28235	up	FTH1	8.18774e-28	0.289348	up	MRPL18	0.00113588	-0.274907	down
CIAO2A	1.71664e-14	-0.262909	down	ANXA2	0.00456426	0.382026	up	PRR5L	1.92898e-05	0.289938	up	RPL7L1	0.000330289	0.376152	up
ANPEP	1.57061e-26	0.747982	up	BCL2A1	0.00123392	-0.437055	down	ARHGAP1	0.0019067	0.288483	up	CRYBG1	0.000120771	-0.782906	down
ANXA2	5.69838e-14	-0.362114	down	TLE3	0.00820961	-0.389201	down	TCIRG1	0.000602839	0.273867	up	AMD1	0.00131998	0.353035	up
BCL2A1	7.82645e-26	-0.553597	down	PKM	0.00145989	0.338699	up	KDM2A	3.4695e-06	-0.451912	down	MPC1	0.00100686	0.364719	up
OIP5-AS1	9.29992e-07	0.322219	up	PDIA3	6.74239e-05	0.34967	up	TMEM123	1.99781e-09	-0.490783	down	H1-4	5.45654e-08	-0.759917	down
PPIB	7.12792e-17	-0.292674	down	RTF1	1.90289e-06	0.502695	up	CLNS1A	0.00235941	0.295914	up	ENSG00000271581	0.00229424	-0.585431	down
B2M	1.4973e-30	-0.544833	down	ETFA	0.00186769	0.398004	up	SESN3	0.000128882	0.391964	up	EEF1A1	5.04225e-06	0.534572	up
LINC02256.1	3.87546e-09	0.393552	up	RHOT2	0.00486275	-0.290977	down	NRGN	1.55644e-08	-0.557429	down	HLA-E	1.55078e-09	0.834858	up
RSL1D1	4.40191e-17	-0.32623	down	METTL26	0.000473132	0.409391	up	SORL1	3.22328e-06	-0.560961	down	MRPS18B	8.82338e-05	0.545353	up
SNX29	4.69933e-11	0.367088	up	SNX29	3.3835e-05	0.422817	up	HSPA8	5.73308e-08	0.40493	up	NOL7	8.07016e-07	0.42482	up
PSMB10	1.51295e-15	-0.275312	down	NUTF2	0.00159884	0.311741	up	LMO2	1.83938e-07	0.363796	up	SNX9	0.000895606	0.36664	up
MT2A	3.83861e-31	-0.946935	down	DYNC1LI2	0.00120397	-0.271437	down	MS4A7	2.37387e-65	1.35979	up	MAPK14	0.000711201	-0.27877	down
MT1X	2.50739e-13	-0.317685	down	RNF166	0.00353825	0.371171	up	RPS6KA4	1.44901e-06	-0.378284	down	PSMB8	0.000310303	0.373014	up
UQCRC2	3.12783e-11	-0.293206	down	COX4I1	0.000738448	-0.311596	down	TRIM22	0.000565017	-0.271091	down	PSMB8-AS1	0.0018566	-0.274471	down
SPN	1.11908e-10	0.332887	up	PSMB10	0.0035204	-0.270761	down	MPEG1	0.000483855	-0.284144	down	C6orf62	0.000147864	-0.57861	down
CORO1A	1.70593e-16	-0.367503	down	MT2A	4.25154e-15	2.30966	up	CD151	0.00264011	-0.268803	down	ATF6B	9.96407e-05	-0.607434	down
CES1	7.85733e-23	-0.60619	down	MT1X	6.28383e-09	1.13792	up	POLR2L	0.000464466	-0.286362	down	TUBB	0.000260191	0.373311	up
GLG1	1.13358e-15	0.384776	up	IGSF6	8.39111e-06	-0.716388	down	C11orf21	1.79675e-15	0.701069	up	IER3	3.64835e-09	-0.646721	down
ITGAX	5.87937e-14	0.431496	up	YPEL3	0.000464408	-0.601945	down	CD81	0.00101747	0.367421	up	DEF6	0.00134626	-0.619868	down
ALDOA	1.47429e-35	-0.84979	down	CORO1A	2.89186e-05	-0.406486	down	TSPAN32	9.50169e-05	0.358757	up	TAGAP	0.000283821	-0.34089	down
ATP6V0C	2.00877e-23	-0.461865	down	CES1	0.000846807	0.421406	up	LSP1	1.10791e-15	-0.445384	down	H2AC6	0.00138218	0.596209	up
SPG7	5.26569e-21	0.307155	up	ROGDI	0.00060624	-0.463386	down	DRAP1	4.45829e-23	0.679394	up	ECHDC1	1.55943e-05	-0.359596	down
CDK10	5.25091e-08	0.301862	up	ALDOA	0.00282159	-0.285488	down	JAML	3.40865e-12	-0.645287	down	RPS18	0.000418574	0.467966	up
CHMP1A	4.78465e-13	0.304226	up	ANTKMT	5.56113e-05	0.551925	up	SIDT2	6.84625e-16	0.709859	up	SNHG5	0.00157206	0.26954	up
CYLD	5.81541e-13	0.296085	up	TCF25	0.000372917	0.41055	up	TP53I11	6.35764e-05	0.295198	up	ATXN1	0.000381913	-0.291028	down
TCF25	2.89119e-15	0.345808	up	FBRS	6.781e-07	-0.674958	down	PLAAT4	2.12899e-05	0.390491	up	DUSP22	6.63785e-06	-0.349425	down
ITGAL	5.0416e-21	0.402265	up	CKLF	0.000572872	-0.52025	down	IRF7	3.69757e-09	-0.519484	down	HLA-H	1.19027e-10	0.952392	up
ADCY7	2.57549e-14	0.303559	up	BCL7C	0.00141576	-0.293976	down	POLD4	7.36176e-20	0.768133	up	HLA-DRB6	0.00118549	-0.613427	down
CMTM3	2.25681e-06	0.30306	up	APOBR	0.00986288	-0.350687	down	PPP1CA	4.66281e-07	0.356895	up	HLA-DQB1	8.30164e-06	-0.697356	down
TK2	3.92414e-07	0.295675	up	VPS35L	0.00724316	0.300725	up	TBC1D10C	5.22512e-08	0.485687	up	HLA-DRB1	0.00364578	0.310936	up
SRRM2	2.90805e-18	0.397246	up	ANKRD11	0.00266118	-0.327122	down	FERMT3	0.00287859	-0.290091	down	TAPBP	2.36465e-05	-0.439719	down
CIITA	1.20357e-10	0.26484	up	ELOB	0.000373932	-0.443699	down	CTSC	1.32533e-23	0.837662	up	COX7A2	0.00858517	0.260987	up
METTL9	1.29422e-17	-0.296249	down	MSRB1	1.70936e-07	-0.913615	down	CTSD	8.5023e-05	-0.322345	down	H2BC4	8.60869e-05	-0.562029	down
MAZ	4.21635e-12	0.273021	up	RPS2	0.000724756	0.412694	up	UCP2	5.96013e-16	0.573198	up	TAF11	0.000250703	-0.267337	down
NLRC5	8.67669e-10	0.305733	up	SULT1A1	0.00487938	0.390324	up	CABP4	5.03926e-07	0.316662	up	EIF2AK1	1.99025e-06	-0.497494	down
NLRP1	5.86851e-15	0.373826	up	NFATC2IP	0.00323048	0.543028	up	MS4A4A	1.9799e-08	0.485189	up	C7orf50	0.0037787	0.31098	up
GPATCH8	2.86562e-08	0.289728	up	C1QBP	0.00167984	0.440795	up	AP5B1	9.37047e-05	-0.356566	down	AIMP2	0.00350173	0.307153	up
LUC7L3	1.15085e-21	0.511644	up	RABEP1	0.0032548	0.354932	up	APLP2	7.00664e-13	-0.64615	down	ARL4A	1.00306e-05	0.557409	up
ENSG00000279602	8.17753e-49	-1.05165	down	CPD	0.000257076	-0.657778	down	ST14	3.41258e-13	-0.469921	down	AHR	0.00125465	-0.797586	down
CLTC	4.44072e-14	0.32865	up	RPL23	0.000177485	0.484853	up	SLC3A2	0.000151284	-0.318576	down	ASL	0.00539329	0.262989	up
GAA	3.73649e-15	0.333095	up	LASP1	0.00315871	-0.313618	down	WDR74	8.66983e-05	-0.329229	down	CCT6A	3.0093e-05	0.430593	up
CD300E	4.46307e-10	0.478293	up	RFLNB	1.90958e-07	-0.92793	down	CBL	0.00353402	0.307952	up	AOAH	0.00482315	-0.291275	down
VMP1	5.36877e-19	0.538852	up	LGALS9	0.000776824	0.305538	up	CDK2AP2	0.0035896	0.284708	up	BLVRA	5.29967e-05	0.262841	up
SUPT4H1	4.99728e-12	-0.36084	down	LUC7L3	0.000152608	0.514729	up	TPP1	1.43443e-07	-0.453409	down	VOPP1	0.00107795	-0.290746	down
CD68	2.97429e-09	-0.311392	down	ENSG00000279602	2.56184e-10	-1.08117	down	CDKN1C	2.97799e-68	1.73896	up	ZKSCAN1	0.000926682	-0.311334	down
PRPF8	1.69544e-15	0.294174	up	UBE2Z	0.000246019	0.577762	up	MS4A6A	2.65085e-45	-1.46073	down	FAM133B	0.00433727	-0.477819	down
NDUFAF8	3.23681e-13	0.280725	up	ENSG00000265206	3.784e-08	0.841922	up	MICAL2	6.15773e-08	-0.373756	down	TECPR1	0.000546053	-0.460969	down
RPL13P12	9.59533e-41	0.837107	up	CD300E	0.000230884	-0.581971	down	FAM89B	2.22448e-05	0.350069	up	CD36	0.00295282	-0.928188	down
MPRIP	3.75248e-11	0.430582	up	MPDU1	0.00205456	0.419278	up	MS4A4E	1.77937e-06	-0.266666	down	GIMAP6	3.85617e-05	-0.543984	down
EFTUD2	2.39761e-16	0.285507	up	RPL13P12	6.10385e-14	0.625841	up	INPPL1	1.59267e-06	-0.292619	down	SSBP1	0.00532676	0.29368	up
UNC13D	1.54398e-14	0.34497	up	ENSG00000274213	0.00190148	-0.582911	down	IFITM2	1.24924e-39	0.943183	up	ZNF467	0.00453445	-0.315756	down
MAP3K3	1.69239e-12	0.325945	up	PECAM1	0.000277509	-0.288107	down	ENSG00000255197	0.000427119	0.352949	up	MYO1G	3.73572e-05	-0.281356	down
PECAM1	1.32272e-14	0.310871	up	NT5C	0.000338321	0.388343	up	MALAT1	9.209e-28	0.343438	up	INSIG1	0.00203268	0.481077	up
NPEPPS	3.8318e-07	0.287857	up	PHB	0.000255721	0.332699	up	NEAT1	4.51886e-07	-0.503264	down	MPLKIP	0.0096975	-0.274017	down
MIF4GD	1.1195e-14	-0.260182	down	STAT5B	0.00304299	-0.351569	down	KLF6	4.33435e-05	-0.403786	down	CCM2	0.00533421	0.332979	up
ARHGDIA	7.65895e-15	0.314993	up	SOCS3	6.60851e-10	-1.0182	down	ENSG00000234961	0.000981404	0.31607	up	TMUB1	5.83331e-08	-0.417111	down
UBALD2	1.3213e-11	-0.365317	down	GAS7	0.00797036	-0.310915	down	UBE2D1	0.00396019	-0.305482	down	HERPUD2	3.63897e-05	-0.517037	down
SEPTIN9	1.5008e-23	0.303446	up	SLC16A3	0.00408781	0.393325	up	PLXDC2	2.01415e-07	-0.501837	down	RSBN1L	0.000151329	-0.317121	down
PPP1R9B	1.91364e-11	0.261178	up	MAFG	0.00267068	0.511508	up	LRMDA	3.74604e-06	-0.374555	down	TMEM176B	2.1979e-08	-1.20918	down
GRN	1.28485e-21	-0.41309	down	ATP6V0A1	0.00273136	0.429525	up	RASSF4	1.4029e-05	-0.372248	down	TMEM176A	6.00272e-08	-1.1199	down
FLOT2	6.65157e-09	-0.3282	down	GALK1	0.00988585	0.330893	up	PIK3AP1	0.00012131	0.365067	up	MRPS33	0.00354536	-0.37387	down
ATP5PD	1.23073e-15	-0.342239	down	YWHAE	0.000266452	0.351798	up	IPMK	0.000386205	-0.374148	down	HSPB1	5.70684e-05	0.575304	up
CHD3	7.15354e-08	0.37852	up	TRIM25	0.00788456	-0.390382	down	PCGF5	0.000114986	0.311257	up	SMARCD3	0.000375193	-0.56621	down
GABARAP	4.15233e-28	-0.493822	down	GRN	1.4239e-07	-0.627502	down	CACUL1	0.00102523	0.32426	up	SUMF2	6.55688e-05	0.373564	up
NAA38	2.79347e-11	0.262594	up	CHD3	4.09498e-05	0.531144	up	TCF7L2	9.06496e-20	0.811755	up	SCRN1	0.00028309	0.325375	up
EIF1	1.53969e-24	-0.379041	down	GABARAP	6.04712e-07	-0.47726	down	TM9SF3	0.00625431	-0.276343	down	MRPL32	0.00275593	0.361324	up
EVI2B	1.22537e-16	-0.26329	down	CCL5	0.0012447	0.538134	up	WDR11	0.000472312	0.287967	up	PMPCB	8.83145e-07	0.262868	up
UBB	1.05145e-16	-0.280493	down	ADAP2	0.000140958	0.580781	up	SHTN1	8.73377e-10	-0.553397	down	PSMC2	9.84039e-05	0.475452	up
TAF15	2.82163e-24	0.440746	up	EIF1	2.35589e-09	-0.577941	down	RGS10	0.000585934	-0.321172	down	LAT2	0.00258454	-0.47457	down
ASGR2	5.0736e-13	-0.4095	down	UBB	0.000984646	-0.265925	down	PWWP2B	1.27355e-05	0.328337	up	ATP6V1F	2.33772e-06	-0.397828	down
MLLT6	1.01925e-07	0.300769	up	PRKAR1A	0.00716226	-0.515094	down	DUSP5	2.78263e-13	0.66076	up	COG5	0.00953388	0.303215	up
PSMB3	1.12989e-13	-0.278091	down	FMNL1	6.42001e-06	-0.404631	down	SRGN	0.00129318	-0.279995	down	NAMPT	4.02811e-08	-1.13175	down
DCAF7	2.06586e-07	0.316284	up	TIMP2	0.000139781	-0.616039	down	PTPRE	2.65401e-13	-0.773783	down	GSTK1	0.00622505	0.399214	up
MYO15B	2.86614e-18	0.560927	up	ASGR2	0.00656516	0.444242	up	MXI1	0.000889748	-0.330296	down	AKAP9	1.95223e-05	-0.334537	down
PLEKHM1P1	3.326e-18	0.265186	up	GPS1	1.82836e-05	0.352729	up	ADK	0.00225598	0.301906	up	EIF4H	0.0038883	-0.345234	down
ENSG00000288943	1.01737e-22	-0.638104	down	SMCHD1	0.00582456	-0.492869	down	DDIT4	3.14006e-14	-0.354505	down	ELMO1	0.00673526	-0.575592	down
SNHG29	3.10985e-15	-0.365664	down	VAPA	0.000979254	-0.310347	down	VSIR	0.000118582	0.274359	up	KMT2C	2.44591e-06	-0.375501	down
MYL12A	4.30497e-29	-0.618969	down	RPS21	1.33984e-05	0.416395	up	CDH23	3.239e-16	0.784049	up	SRI	0.00152895	0.278996	up
MYL12B	3.20877e-21	-0.318581	down	SIRPB1	0.00142929	-0.48784	down	PPIF	7.03845e-11	-0.382678	down	RBM33	0.00229068	-0.674984	down
DNAJC5	6.63212e-12	0.298956	up	PPDPF	5.64258e-09	0.776627	up	ENTPD1	2.30734e-11	-0.557936	down	PDIA4	0.00229598	-0.622339	down
NPEPL1	1.21125e-11	0.263377	up	RPN2	2.87141e-05	0.498548	up	IFIT3	4.17071e-06	-0.442229	down	ZNF316	0.00404321	-0.510198	down
ARFGAP1	7.06032e-10	0.267076	up	DDRGK1	0.00380301	-0.449835	down	PAPSS2	1.32529e-05	0.277742	up	GIMAP8	0.000568139	-0.331674	down
MAFB	4.14234e-13	-0.392063	down	CDS2	0.00768378	0.298356	up	FUOM	8.69922e-08	-0.435438	down	POLR2J3.1	0.00370313	-0.496984	down
C20orf27	1.93242e-27	0.719726	up	CTSZ	0.00611421	-0.283769	down	NCOA4	1.44081e-07	-0.421974	down	NCF1C	0.00826322	-0.67225	down
MAVS	1.009e-12	0.31348	up	MAFB	1.9155e-06	0.709466	up	FAM107B	0.000940045	0.292727	up	MDH2	0.00011622	0.301175	up
CTSA	3.37683e-14	-0.365982	down	C20orf27	1.97188e-10	0.839733	up	KNDC1	2.47195e-07	0.42536	up	EIF3B	0.00272042	-0.54633	down
SAMHD1	2.05279e-19	0.395885	up	SAMHD1	0.0012514	0.367544	up	MPP7	8.75039e-10	-0.493189	down	ZNF800	8.15852e-05	-0.484712	down
GNAS	9.69399e-20	-0.299662	down	PTPRA	0.000169198	0.481564	up	CALHM2	2.85453e-05	0.348326	up	IKZF1	0.000160628	-0.396128	down
SULF2	2.55834e-10	0.380055	up	GNAS	0.00137795	-0.355789	down	PTEN	1.37419e-06	-0.44601	down	SEPTIN7	0.0015414	0.308379	up
PELATON	2.40449e-18	-0.263671	down	RALGAPA2	0.000815929	0.275523	up	PSAP	7.61677e-15	0.291779	up	CAPZA2	1.77291e-05	0.507341	up
WASH5P	1.18159e-19	0.469321	up	CFD	3.52182e-08	-0.912989	down	YME1L1	0.000138935	-0.366019	down	BZW2	0.00273483	0.272693	up
CFD	6.76568e-39	-0.761415	down	ARID3A	1.60737e-05	-0.35149	down	NEURL1	6.23168e-08	0.508316	up	SBDS	0.00111875	0.269413	up
SBNO2	1.0091e-10	0.275223	up	NCLN	0.00469997	0.398478	up	SVIL	1.40458e-11	0.605138	up	ZMIZ2	0.00838484	-0.423664	down
BTBD2	8.66633e-09	0.28627	up	GNA15	0.00193019	-0.320719	down	SLC2A3	4.24025e-09	-0.495346	down	SEM1	1.89154e-08	-0.650207	down
MYO1F	6.51683e-27	0.420262	up	VAV1	0.00254303	-0.417207	down	CLEC4E	3.24774e-19	-0.587554	down	ENSG00000229180	8.75835e-05	0.344285	up
TMEM259	4.52251e-18	0.481479	up	MYDGF	0.000598366	0.283825	up	C3AR1	5.73677e-08	0.517264	up	SLC25A6	0.00406484	0.511346	up
TYK2	1.89236e-21	0.398026	up	TPM4	0.000195191	0.29769	up	GABARAPL1	2.77668e-06	-0.326808	down	CYBB	0.00079288	-0.481842	down
ADGRE5	1.42405e-20	0.478379	up	SUGP2	0.00346462	0.320783	up	YBX3	8.70947e-05	-0.375641	down	RBM3	2.94482e-05	0.364498	up
ADGRE2	1.42059e-09	0.426296	up	GMIP	0.00220264	-0.266992	down	LINC00937	1.18789e-10	-0.437543	down	NBDY	0.000431726	0.40112	up
NDUFA13	1.35881e-11	0.278616	up	PLAUR	0.00110173	-0.445655	down	EPS8	0.000118725	0.340187	up	RPS4X	2.80287e-09	1.23631	up
SUGP2	1.32506e-11	0.326726	up	GPI	0.000351997	0.462395	up	SLC38A2	1.44777e-08	-0.648456	down	SLC25A5	3.14327e-05	0.731807	up
TMEM160	1.50668e-13	0.31628	up	BLVRB	0.0068391	0.427368	up	ITGA5	0.000222706	-0.304877	down	OGT	0.00512997	-0.352623	down
FOSB	3.35799e-25	-0.546964	down	TMEM147	0.00985652	0.400544	up	BIN2	8.46379e-07	0.416061	up	FAM50A	0.000181786	-0.414518	down
PPP1R12C	2.927e-11	0.315278	up	PPP1R12C	0.00166118	0.265105	up	BTG1	3.29011e-07	0.391141	up	UBE2A	0.00566096	-0.266013	down
GMFG	8.09353e-20	-0.305909	down	PDCD5	0.00307258	0.31988	up	LYZ	9.91816e-60	-1.82443	down	CCNQ	6.00596e-10	-0.289308	down
ZFP36	5.98815e-12	-0.372077	down	GMFG	0.000907289	-0.351037	down	USP15	5.12529e-05	-0.421829	down	UBQLN2	0.00409277	0.352891	up
PPP1R15A	4.25262e-21	-0.663165	down	ZFP36	0.000252849	-0.519383	down	ENSG00000257764	0.000106868	-0.378444	down	DDX3X	0.000242424	-0.435746	down
FTL	4.18496e-71	-0.390041	down	KLF2	0.00211775	0.29068	up	ALDH2	2.3894e-22	-0.780853	down	FLNA	0.00586794	-0.29129	down
ICAM3	8.02811e-25	-0.649531	down	FTL	8.23343e-06	0.456398	up	OSBPL8	0.00830007	0.268341	up	RPL10	1.90386e-05	0.904512	up
IFI30	9.36482e-14	-0.357571	down	FXYD5	0.000157546	-0.440862	down	CKAP4	0.000897477	-0.306187	down	SEPTIN6	4.01983e-05	0.48876	up
PNKP	9.24213e-11	0.270002	up	ICAM3	0.00308085	-0.367402	down	RAP1B	1.83618e-07	0.418581	up	SASH3	2.07472e-05	0.466845	up
JAK3	1.11233e-08	0.268553	up	TMEM205	0.000122869	0.402176	up	TESC	3.38675e-09	0.500488	up	RPL39	1.00249e-06	0.764198	up
FPR1	3.12431e-26	-0.583964	down	ALDH16A1	0.000260693	0.337617	up	MLXIP	0.000694583	-0.27611	down	PGK1	0.00268237	0.441932	up
TMEM205	2.10384e-21	0.309945	up	NOSIP	0.000525369	-0.431993	down	LRP1	1.07235e-15	-0.739507	down	XIST	8.3703e-30	2.10805	up
FCGRT	3.32619e-13	-0.355245	down	RETN	3.40685e-37	-2.11982	down	ATP2B1-AS1	0.00740305	-0.272886	down	CD99	0.0032104	-0.683545	down
SNRNP70	6.10255e-24	0.306063	up	JUNB	0.000103783	-0.497688	down	TAOK3	5.32576e-05	0.354748	up	HUWE1	0.00040957	-0.460723	down
NDUFB7	2.04725e-13	0.261534	up	HCST	4.56467e-09	-0.889589	down	RPS2P5	1.41931e-25	0.798922	up	LAS1L	1.20757e-05	-0.371273	down
RETN	1.41118e-06	-0.388812	down	TYROBP	6.52992e-13	-0.704223	down	GLT1D1	3.07128e-08	-0.3974	down	PHF6	9.93904e-07	0.393444	up
RPL13A	1.00883e-24	0.365501	up	PRKACA	0.000120254	-0.592075	down	M6PR	2.4279e-05	0.29872	up	IDH3G	0.00200293	0.377488	up
JUNB	2.77065e-55	-1.03671	down	TGFB1	0.00164055	-0.483194	down	TMPO	0.000303147	0.340983	up	PHKA2	0.000714341	-0.674237	down
MIR23AHG	1.10724e-15	-0.38162	down	ENSG00000267598	8.51819e-05	-0.732844	down	COX6A1	2.45953e-08	0.425353	up	GLA	0.00178378	0.462615	up
PRKCSH	2.51733e-20	0.325603	up	BSG	0.000111056	-0.511761	down	PTPN6	3.49331e-18	0.60816	up	TIMM17B	0.00265632	-0.261196	down
CDC34	1.1941e-07	-0.272736	down	NDUFA3	0.00537912	0.35837	up	NAP1L1	1.05637e-27	0.826671	up	GRIPAP1	0.000129529	-0.493666	down
BRD4	1.13236e-20	0.325215	up	RPS9	5.74709e-07	-0.495263	down	ZNF385A	2.68983e-06	-0.428065	down	GK	0.00923293	-0.760439	down
IER2	4.21205e-40	-0.924755	down	LILRB2	0.00901304	-0.305656	down	SELPLG	3.55568e-18	0.707588	up	EIF1AX	0.000166452	0.511458	up
POLR2I	1.35267e-13	0.275376	up	ARHGAP45	0.0070097	-0.346548	down	CORO1C	9.19396e-05	-0.385866	down	FTX	0.00939012	-0.479474	down
DNM2	2.08933e-14	0.262826	up	HNRNPL	0.00539864	0.306254	up	ENSG00000278743	5.39442e-12	-0.471265	down	MIR223HG	0.00653383	-0.751284	down
MYO9B	1.30196e-19	0.33148	up	MFSD12	0.000827818	0.355544	up	HCAR3	0.00106538	0.262338	up	BNIP3L	0.0011877	-0.466205	down
NDUFA11	4.51609e-18	0.305381	up	NKG7	0.00115313	0.592255	up	NR4A1	1.80146e-06	0.513029	up	SARAF	1.39374e-05	0.635607	up
MAU2	1.66016e-14	0.353461	up	SIGLEC10	0.0050089	0.396979	up	CD63	1.32883e-17	-0.81751	down	RNF122	0.000175397	0.41808	up
STXBP2	7.93965e-20	-0.520608	down	LILRB3	0.00101491	-0.409378	down	PTGES3	1.74423e-08	0.387461	up	ARMC1	0.000520911	0.298987	up
LILRA2	6.02605e-16	-0.40893	down	LILRA5	0.000478891	-0.370351	down	NACA	4.25505e-16	0.435325	up	PAG1	6.99455e-06	0.541032	up
POU2F2	2.8505e-27	0.690272	up	LAIR1	0.000468892	0.507546	up	NFE2	5.2971e-05	-0.354356	down	ZNF706	0.000402722	0.326871	up
MCEMP1	3.43379e-19	-0.487899	down	LENG8	0.000341588	0.267514	up	GAPDH	7.69553e-11	-0.410367	down	RPL30	0.0001085	0.82801	up
NAPA	3.91137e-16	-0.362247	down	RPL36	0.00171499	0.342961	up	ATP2B1	3.4335e-08	0.460651	up	CEBPD	3.12569e-07	-0.682734	down
PSMD8	1.59526e-11	-0.279077	down	PLEKHJ1	0.00976146	0.393272	up	CD163	5.11884e-18	-0.770269	down	PTDSS1	6.22906e-05	-0.27882	down
NAPSB	2.88242e-19	-0.467685	down	FBL	0.00380452	0.399632	up	MMP17	0.00124186	0.270356	up	MED30	0.00114405	0.376036	up
IL17RA	2.16172e-18	0.303366	up	STK11	0.0050163	0.314046	up	HSP90B1	0.00290592	-0.296917	down	SLA	0.000206791	0.318067	up
CYTH4	1.6427e-16	0.346453	up	STXBP2	2.7167e-09	-0.734243	down	OAS1	4.71307e-08	0.482242	up	LY6E	2.0746e-06	0.899723	up
RAC2	9.54629e-22	-0.398363	down	MAST3	0.00439126	-0.447006	down	OAS3	4.18197e-09	-0.561312	down	LYPD2	0.000332525	1.58046	up
APOBEC3A	5.53057e-13	0.59078	up	ETHE1	0.000472236	-0.28475	down	OASL	3.39437e-09	-0.35303	down	DERL1	0.000371938	0.347983	up
BID	1.0792e-09	-0.286259	down	GGA1	0.00172716	0.294671	up	VPS29	1.90193e-05	0.26456	up	TRIB1	0.00692584	-0.800917	down
TRABD	2.27296e-21	0.287635	up	TSPO	0.000698759	-0.384266	down	TUBA1A	3.94335e-06	0.394344	up	TRPS1	0.00519135	-0.273555	down
MIF	8.29201e-15	-0.30367	down	RTCB	0.00474921	0.318622	up	MYL6	2.8146e-27	0.49889	up	PHF20L1	0.000819991	-0.432135	down
TOM1	2.57669e-12	0.264166	up	YWHAH	0.00474343	0.395844	up	STAT2	4.49237e-07	-0.408129	down	ARFGEF1	0.000782991	0.331955	up
LINC01637	3.72069e-11	0.27748	up	RAC2	0.000634577	-0.371481	down	CDK2AP1	0.00139577	0.295124	up	GRINA	0.000405199	0.42397	up
TYMP	9.71485e-16	-0.280515	down	MAPK1	0.00224197	-0.291621	down	NDUFA12	0.00075435	0.270155	up	EIF3E	4.06663e-05	0.48382	up
PPM1F	4.30299e-10	0.351233	up	APOBEC3A	0.0046117	-0.394602	down	SLC25A3	9.9391e-06	0.32062	up	RPS20	0.00160258	0.318558	up
GRK3	8.22534e-12	0.27773	up	HMOX1	2.56541e-21	1.42921	up	APAF1	0.00085565	-0.321303	down	CTSB	6.83297e-11	-0.621534	down
ENSG00000270022	1.521e-13	-0.393472	down	TCN2	0.00763632	0.307516	up	ARL6IP4	0.000365742	0.297407	up	MTSS1	0.00153064	0.34928	up
SMDT1	1.58022e-20	-0.540055	down	MIF	0.000864878	0.300918	up	IRAG2	0.00290807	0.284033	up	COX6C	0.00035009	-0.360367	down
DDX17	1.2874e-26	0.577073	up	H1-0	0.00482146	0.472535	up	ARHGDIB	3.38866e-17	0.408557	up	OXR1	0.00475868	0.295854	up
BRD1	8.71043e-13	0.26973	up	MYH9	9.2626e-10	-0.829128	down	PLBD1	2.42377e-26	-1.12703	down	NAPRT	1.72135e-08	0.92541	up
SON	7.16298e-16	0.307326	up	CSF2RB	0.001008	-0.542284	down	P2RX4	0.000791338	-0.275075	down	RPL8	6.26443e-05	0.727267	up
IFNGR2	1.68125e-12	-0.28119	down	SCAF4	0.00223149	0.279287	up	BLOC1S1	0.000351111	0.287868	up	EIF3H	0.00149276	0.299332	up
ITGB2	7.21282e-33	0.490946	up	SON	4.45308e-05	0.451564	up	RHOF	2.99619e-07	0.449171	up	PLEC	7.18756e-06	-0.54602	down
MX1	4.36333e-09	-0.509987	down	PDXK	0.0013062	-0.472735	down	RPLP0	1.07043e-14	-0.447382	down	DOK2	0.00055172	0.377884	up
ATP5PF	1.55424e-13	-0.282168	down	MX2	0.00201427	-0.424737	down	PXN	4.63294e-18	-0.526582	down	EEF1D	0.00499261	0.421891	up
IFNAR1	1.84039e-11	0.283973	up	MT-RNR1	7.13676e-09	0.424674	up	CLEC2B	0.000637801	0.318042	up	PCM1	0.00581206	-0.30582	down
MT-RNR1	2.41242e-08	0.326422	up	MT-RNR2	2.3946e-21	0.568409	up	CLEC12A	0.00278933	-0.316127	down	CLN8-AS1	0.000147263	0.427055	up
MT-ND1	8.71546e-11	0.350825	up	MT-ND1	2.39811e-23	0.941432	up	MPHOSPH8	0.000419362	0.273281	up	GPAT4	0.000904467	-0.315302	down
MT-CO1	5.04695e-13	0.422029	up	MT-ND2	6.19009e-38	1.29408	up	HSPH1	0.000511079	0.307043	up	SMU1	0.000178932	-0.44379	down
MT-CO2	9.91695e-09	0.315856	up	MT-CO1	2.30863e-19	0.739549	up	IPO5	3.55881e-05	0.331909	up	APTX	5.18221e-05	-0.474599	down
MT-ATP6	3.08467e-10	0.330579	up	MT-CO2	9.62256e-29	1.00422	up	FOXO1	0.00246656	0.281864	up	UHRF2	0.00109435	0.356449	up
MT-CO3	5.55952e-08	0.300207	up	MT-ATP8	2.53784e-18	1.19037	up	LCP1	5.4069e-06	-0.315138	down	NINJ1	1.33719e-05	0.5898	up
MT-ND4	1.08576e-24	0.562861	up	MT-ATP6	1.80238e-36	1.25783	up	ENSG00000273149	1.46671e-16	0.84532	up	FGD3	0.000619394	-0.593048	down
MT-ND5	2.21624e-14	0.421977	up	MT-CO3	2.56437e-24	0.938255	up	EPSTI1	3.35032e-08	-0.533541	down	UBAC1	0.000131221	-0.39077	down
MT-ND6	4.26884e-18	0.59227	up	MT-ND3	1.84662e-45	1.53298	up	TNFSF13B	3.03646e-10	-0.528477	down	SYK	0.000753552	-0.47892	down
				MT-ND4L	4.87828e-18	1.06037	up	KCTD12	1.5917e-20	-0.827425	down	SECISBP2	0.00194149	0.29551	up
				MT-ND4	5.66457e-55	1.60918	up	ZC3H13	0.001038	0.307376	up	TOR1A	0.00605509	0.284492	up
				MT-ND5	3.44196e-15	0.829869	up	FOS	2.92211e-110	-2.68834	down	RXRA	4.03644e-05	-0.328934	down
				MT-CYB	9.87131e-17	0.841611	up	JDP2	1.27071e-06	-0.446146	down	VAV2	0.00611987	-0.428425	down
								PELI2	0.00104761	-0.349087	down	BAG1	0.000109016	0.261056	up
								RTRAF	0.00016017	0.27826	up	TLR4	1.45216e-06	-0.527988	down
								WARS1	3.68688e-10	0.576041	up	RPL12	0.000214755	0.566546	up
								RPS29	9.72131e-10	-0.311515	down	FPGS	6.05137e-06	-0.264348	down
								ATP5MJ	0.000761838	-0.278587	down	GLIPR2	5.3457e-08	-0.631244	down
								PLD4	0.00163912	0.303379	up	FAM120A	2.32984e-05	-0.36471	down
								APEX1	0.0041364	-0.265212	down	JAK2	5.41358e-05	-0.395188	down
								RNASE6	1.03306e-08	-0.298577	down	DPP7	0.00612808	-0.31129	down
								TRMT61A	2.34519e-05	0.285703	up	TMEM203	0.000632615	0.282428	up
								TNFAIP2	3.33599e-20	-0.646946	down	IER5L	0.00193181	-0.603959	down
								SGPP1	3.72621e-05	0.345988	up	SLC31A2	0.00195352	0.276935	up
								NIN	0.00253983	-0.34549	down	AGPAT2	0.00080281	-0.271339	down
								MARK3	0.000134938	-0.352964	down	PHPT1	0.000163468	-0.439528	down
								SERPINA1	3.43393e-23	0.581785	up	AGTPBP1	0.00188277	-0.515317	down
								LGALS3	0.00024011	-0.340219	down	TLE4	0.00266243	0.35464	up
								NFKBIA	4.91042e-25	-1.09941	down	B4GALT1	0.000488299	-0.534018	down
								ZFP36L1	5.98628e-11	-0.611168	down	NDUFA8	2.58215e-06	0.332576	up
								ACTN1	3.50283e-08	-0.297063	down	PHF19	0.00224574	0.278326	up
								CRIP1	2.0176e-09	0.561532	up	CTSL	1.39323e-06	0.332173	up
								CKB	3.14813e-41	1.50306	up	SMC5	0.000199191	-0.497812	down
								RTN1	8.1182e-06	-0.332168	down	ABCA1	0.00875466	0.505411	up
								CALM1	1.72128e-06	0.284144	up	FAM214B	0.00189921	-0.369966	down
								GNG2	0.000284898	0.365601	up	SLC2A6	2.14027e-05	0.514465	up
								CYFIP1	0.0013684	-0.329287	down	MFSD14C	7.74127e-05	-0.305005	down
								HERC1	0.00075094	0.288974	up	CLTA	3.20247e-06	-0.460119	down
								RAB8B	0.00194838	-0.307762	down	SEMA4D	0.000149347	-0.352336	down
								RPS27L	1.35653e-07	0.28604	up	MEGF9	0.000704191	-0.550914	down
								USP3	0.00791342	-0.28698	down	IARS1	0.00204458	0.341962	up
								AQP9	1.04818e-07	-0.380017	down	SEC16A	1.31304e-06	-0.531418	down
								PSTPIP1	1.96105e-05	-0.400605	down	FCN1	3.20412e-06	-0.522478	down
								NOP10	3.31758e-15	-0.579089	down	MFSD14B	0.000322781	-0.2904	down
								ANPEP	0.00387417	0.273633	up	DENND4C	1.15491e-05	-0.563995	down
								BCL2A1	1.29889e-06	0.452276	up	RPS6	0.00595094	0.499698	up
								RPLP1	5.98937e-27	-0.459508	down	FKBP15	0.00344225	-0.472844	down
								KLF13	0.00500441	-0.2842	down	SNHG7	0.00289268	0.430452	up
								CTSH	2.17284e-12	-0.589525	down	FRG1HP	1.4877e-06	-0.459344	down
								FES	1.99232e-12	-0.587341	down	KCNQ1OT1	2.33428e-05	0.525001	up
								DUT	0.00256561	0.302022	up	CAT	0.000201024	0.27793	up
								IDH2	0.00341468	0.291136	up	EIF3M	0.000472227	0.303442	up
								IQGAP1	1.32177e-05	-0.344164	down	ZNF143	0.00988147	-0.38142	down
								CSK	0.000138106	0.290615	up	HIPK3	0.00108189	-0.317962	down
								B2M	9.16418e-09	0.301396	up	TRIM44	0.000510353	-0.489635	down
								MAN2C1	9.12827e-06	-0.403682	down	AHNAK	1.21396e-05	-0.837034	down
								CRTC3	1.60033e-08	-0.406186	down	BEST1	0.000334786	-0.35323	down
								LINC02345	6.60136e-10	0.44272	up	FAU	0.0090952	0.322261	up
								RSL1D1	0.000176577	-0.33471	down	PICALM	0.000346295	-0.281234	down
								SYT17	2.92492e-05	0.287217	up	FCHSD2	0.000101589	-0.598079	down
								SNX29	0.001593	-0.32629	down	CWC15	0.000122184	-0.483552	down
								IL21R	1.17024e-08	0.407817	up	ENSG00000227615	5.31802e-07	0.602782	up
								DPEP2	0.000180829	0.354507	up	ATG16L2	0.000341736	-0.274345	down
								MAP1LC3B	0.00211544	-0.271826	down	RNF169	0.00061235	-0.410673	down
								IRF8	1.78647e-05	-0.393571	down	SMCO4	0.000181586	0.392516	up
								COTL1	2.78113e-35	0.45548	up	CLNS1A	0.000281777	0.3317	up
								MT2A	7.30702e-08	-0.619698	down	SESN3	0.00025533	-0.342672	down
								MT1X	1.50708e-08	-0.387862	down	CHORDC1	0.0035913	0.418089	up
								IGSF6	1.43277e-07	-0.450442	down	RPS3	0.00144574	0.587114	up
								SPN	1.89264e-17	0.744382	up	MS4A7	1.96145e-05	0.714264	up
								CES1	6.46252e-15	-0.433252	down	CCDC88B	0.00383046	-0.346955	down
								ITGAM	1.62675e-19	-0.740775	down	TRIM22	0.00705227	-0.310095	down
								ITGAX	0.000116478	0.346416	up	C11orf21	9.9279e-05	0.587883	up
								CDIPT	0.000959305	0.26037	up	CD81	0.00013941	0.557302	up
								ALDOA	0.00541585	0.26677	up	CAPN1	0.000451194	-0.359759	down
								ATP6V0C	1.57457e-07	0.391933	up	LSP1	5.93925e-05	0.501503	up
								METRN	2.11727e-05	0.264493	up	SLC22A18	0.00552115	-0.325917	down
								RPL13	1.49825e-36	-0.361555	down	ADM	5.60509e-07	-1.42639	down
								TPPP3	1.50191e-07	0.484567	up	CEP57	0.00487834	0.369177	up
								ITGAL	7.03556e-07	0.453337	up	SART1	0.000280088	-0.264051	down
								NOD2	3.28795e-07	-0.265492	down	PACS1	1.45035e-06	-0.889026	down
								LITAF	6.4748e-15	-0.576849	down	TMEM258	0.00023814	0.324348	up
								CARHSP1	0.000936531	0.282067	up	IL10RA	2.43142e-06	-0.741439	down
								CHD9	0.000135461	0.3577	up	JAML	0.00175134	-0.703946	down
								CRISPLD2	8.25276e-09	-0.41841	down	SIDT2	2.47698e-06	0.56988	up
								APOBR	1.14107e-10	-0.578883	down	UBE4A	0.000233221	0.274857	up
								CMIP	7.72824e-09	-0.597946	down	SYVN1	0.00522061	-0.514092	down
								PLCG2	0.00789892	0.285779	up	SLC43A3	0.00343055	0.283991	up
								ELOB	1.74201e-05	0.348068	up	PSMA1	0.000128347	-0.537172	down
								RPS2	2.62833e-15	-0.405296	down	TP53I11	0.000225978	0.371114	up
								SULT1A1	1.91035e-05	0.347968	up	COPB1	6.41882e-06	0.477345	up
								SMG1P5	3.2759e-06	-0.360259	down	PLCB3	0.000931255	-0.580403	down
								RAP1GAP2	3.20095e-06	0.372747	up	TMEM179B	2.33556e-05	0.302369	up
								P2RX1	1.24641e-08	0.503033	up	POLD4	0.000901628	0.363703	up
								PFN1	6.30861e-26	0.405879	up	TBC1D10C	1.1725e-05	0.355391	up
								AKAP10	5.39411e-05	-0.302038	down	RPS6KB2	0.00469102	-0.364782	down
								RARA	0.00599938	0.273659	up	STX5	0.00152544	-0.57634	down
								XAF1	2.82763e-12	-0.662286	down	SRPRA	9.3237e-05	0.40549	up
								ENSG00000279602	8.60224e-60	-1.4248	down	EIF3F	6.13484e-06	0.632563	up
								ABCC3	4.84714e-07	0.363451	up	FERMT3	0.000347911	-0.327349	down
								MAP2K3	0.00524447	0.284449	up	CTSD	3.69947e-05	0.769971	up
								RAB37	1.14217e-05	0.356187	up	UBE2L6	0.00047875	0.276541	up
								GNA13	0.00117861	-0.280422	down	PPFIA1	0.0053131	-0.694558	down
								CD300E	0.00281354	0.275013	up	MS4A4A	0.000181916	0.603815	up
								SAT2	1.11422e-08	-0.464808	down	AP5B1	0.000776993	-0.287761	down
								RPL13P12	3.4466e-19	0.507175	up	IFITM1	2.11289e-08	1.42438	up
								PER1	0.000142352	-0.27264	down	APLP2	0.000837029	-0.600755	down
								ACAP1	2.5053e-06	-0.266552	down	SF1	0.00232788	-0.472905	down
								HEXD	3.58041e-06	0.287452	up	IPO7	0.00906554	0.426896	up
								UNC119	6.93622e-14	0.631956	up	UQCC3	0.00028199	0.417836	up
								LIMD2	1.37059e-14	0.381176	up	UBXN1	1.63422e-05	0.595275	up
								PECAM1	4.42564e-26	0.866413	up	WDR74	6.93438e-05	-0.315378	down
								JPT1	1.02806e-07	0.459022	up	PSMC3	0.000236059	0.328486	up
								CXCL16	6.78544e-09	0.540898	up	RPS25	0.00985893	0.482656	up
								VMO1	1.05158e-24	1.13574	up	C2CD2L	0.00485151	-0.508011	down
								MINK1	0.000305643	-0.290746	down	CBL	0.00127253	-0.327934	down
								SYNGR2	3.88779e-07	0.39026	up	GRK2	0.00415616	-0.377435	down
								CD79B	1.6621e-07	0.443802	up	ANKRD13D	0.00223269	-0.342413	down
								ICAM2	3.77547e-07	0.425927	up	CDK2AP2	2.22115e-05	-0.283911	down
								ARHGDIA	0.000451464	0.310357	up	CREBZF	0.0021099	-0.40118	down
								MAFG	2.3243e-05	-0.295635	down	ZBTB16	0.00150206	0.568849	up
								P4HB	6.19016e-06	-0.405848	down	ZPR1	0.00871344	-0.315866	down
								ATP6V0A1	3.55839e-06	-0.389668	down	SIK3	0.00523747	-0.449578	down
								SLFN5	3.46261e-06	0.420708	up	CDKN1C	4.29077e-07	1.11764	up
								UBALD2	0.00014503	-0.260213	down	ATG13	0.000112418	0.376403	up
								SEPTIN9	2.39563e-07	0.371529	up	TMEM218	0.00474558	0.349333	up
								GRN	3.8158e-33	-0.939226	down	RPS13	0.00528764	0.512154	up
								CLEC10A	7.24041e-10	-0.378124	down	DNAJC4	0.00286679	-0.379892	down
								ASGR1	0.000285686	-0.365584	down	FAM89B	0.00175827	0.384007	up
								ACADVL	8.16442e-10	-0.410859	down	EHBP1L1	2.87506e-05	-0.360044	down
								CCL5	4.97984e-08	-0.444747	down	NUMA1	0.000285733	-0.47802	down
								CD300LB	6.8677e-07	-0.312946	down	BIRC2	0.000280325	0.32431	up
								CD300H	1.43732e-09	0.516873	up	OTUB1	0.00102704	0.402835	up
								RPL38	1.47317e-06	-0.338903	down	SELENOH	9.1669e-06	0.31664	up
								TTYH2	2.85367e-05	0.322898	up	CARD16	0.00349708	-0.313688	down
								RNF213	8.10611e-05	-0.321791	down	GVINP1	7.75356e-06	0.519961	up
								ASGR2	6.79755e-11	-0.436071	down	SNHG1	0.000318654	-0.326864	down
								SPECC1	0.000161238	-0.380418	down	NEAT1	3.06701e-06	-0.509061	down
								LRRC37A4P	0.000709588	0.26474	up	KLF6	0.000314072	-0.353787	down
								ENSG00000261222	8.0908e-05	0.342229	up	PFKFB3	0.00121791	-0.968745	down
								ENSG00000288943	2.34791e-27	-0.776244	down	ENSG00000234961	0.00127564	-0.466058	down
								SNHG29	0.00119909	-0.296388	down	PIP4K2A	4.11851e-05	-0.418294	down
								EMILIN2	1.51048e-07	-0.487322	down	UBE2D1	0.00304514	-0.293447	down
								NFATC1	0.000416521	0.279093	up	PLXDC2	0.00254329	-0.423181	down
								MBD2	6.88069e-11	0.534255	up	RSU1	6.37011e-05	-0.508007	down
								FAM110A	1.5098e-16	0.713519	up	RPS24	1.62489e-05	0.645952	up
								CD93	4.00149e-19	-0.874901	down	HHEX	3.40068e-06	-0.48805	down
								DSTN	2.33355e-10	0.352882	up	TNKS2	0.000915585	0.534189	up
								ADA	1.22778e-07	0.442617	up	MARCHF5	3.59393e-07	-0.305854	down
								RNF114	0.0054868	-0.273978	down	SLK	0.000644138	-0.631081	down
								PLCB1	5.31317e-07	-0.573649	down	EIF3A	0.00097859	-0.454194	down
								RALY	0.00299947	0.28107	up	CCNY	0.00571382	-0.422047	down
								RGS19	1.87761e-07	0.386475	up	TM9SF3	0.000174715	-0.273017	down
								SIRPB1	9.04821e-18	-0.74233	down	PPP2R2D	0.00559171	-0.497333	down
								PPDPF	5.15698e-13	0.577372	up	SHTN1	7.46114e-05	-0.422046	down
								PLAGL2	6.65084e-06	0.321566	up	STK32C	0.00022999	0.333348	up
								SIRPA	1.22616e-11	-0.488197	down	PWWP2B	0.000265967	0.397766	up
								RASSF2	0.000602828	-0.275253	down	NFKB2	0.00383311	-0.35426	down
								DNTTIP1	3.7911e-05	-0.346872	down	GDI2	0.000195782	0.311233	up
								C20orf27	1.349e-20	0.727502	up	DUSP5	0.00106901	0.333259	up
								SIGLEC1	4.96384e-17	-0.323528	down	PPA1	4.81735e-05	0.489406	up
								RIN2	0.000375304	-0.290343	down	ITGB1	3.54731e-06	0.276906	up
								CTSA	4.4216e-06	-0.425414	down	MLLT10	0.00295509	-0.277884	down
								SAMHD1	1.04073e-09	-0.438322	down	EPC1	3.82731e-05	0.549709	up
								LKAAEAR1	1.90123e-05	0.28507	up	PTPRE	0.00163083	-0.58541	down
								PELATON	3.37521e-43	1.0058	up	ADK	2.61312e-15	1.14791	up
								S1PR4	6.1348e-12	0.61046	up	ANAPC16	7.10525e-06	0.673781	up
								OAZ1	5.374e-16	0.323267	up	CDH23	8.16764e-05	0.796075	up
								ADGRE1	3.68803e-10	0.466956	up	ENTPD1	0.00146795	-0.694838	down
								ADGRE2	1.06665e-17	0.767379	up	TCTN3	0.000305293	0.341419	up
								TPM4	7.83434e-13	-0.641506	down	OGA	1.43177e-06	-0.39321	down
								PGLYRP2	2.32043e-07	0.275247	up	KNDC1	0.00464602	0.294879	up
								KLF2-DT	9.89166e-12	-0.347129	down	EIF4EBP2	9.65907e-05	0.279428	up
								CYP4F22	2.10062e-11	0.41432	up	SIRT1	0.00786124	-0.334975	down
								CEACAM3	1.61926e-16	0.581518	up	PTEN	0.00657975	-0.355281	down
								RPS19	1.65519e-76	0.797871	up	ZMIZ1	0.000257518	-0.291177	down
								RPS5	1.00377e-07	0.308634	up	ALOX5	2.58121e-06	-0.510504	down
								BLVRB	1.75244e-12	-0.585867	down	VDAC2	0.000108152	0.352653	up
								USF2	0.000521985	-0.299257	down	NEURL1	0.000289088	0.499219	up
								FOSB	3.90135e-16	-0.522256	down	CUL2	0.000820838	-0.613796	down
								C5AR1	0.00415083	0.270244	up	LARP4B	0.00164534	-0.51541	down
								VASP	6.51764e-10	0.426438	up	FKBP4	0.000317584	0.334271	up
								LILRA1	3.28715e-06	0.329977	up	CLEC4E	0.000138666	-0.600867	down
								LILRB4	5.7489e-06	-0.364768	down	C3AR1	0.00902965	0.305676	up
								PLD3	6.76924e-13	-0.611658	down	SMIM10L1	2.03115e-05	-0.330246	down
								ZFP36	8.46882e-13	-0.585901	down	YBX3	1.31513e-05	-0.685288	down
								RPS16	3.00956e-12	-0.354159	down	BCAT1	9.02861e-06	0.348312	up
								C3	1.34264e-06	0.312118	up	DERA	0.00352506	0.28354	up
								PKN1	3.59612e-05	0.371216	up	ASB8	0.00015712	0.278377	up
								AP2S1	1.28787e-06	-0.375856	down	NCKAP5L	0.000399275	-0.393689	down
								KLF2	1.87112e-05	0.343733	up	ARID2	0.000446129	-0.453046	down
								PPP1R15A	9.70003e-17	-0.792069	down	RESF1	4.06095e-05	-0.454366	down
								ICAM4	2.28571e-24	0.79678	up	LYZ	0.0007973	-0.443642	down
								FPR2	0.000637217	-0.302904	down	USP15	1.14443e-06	-0.972881	down
								IFI30	0.000381411	-0.327414	down	UHRF1BP1L	0.000179423	0.355934	up
								LRRC25	5.12444e-14	0.552867	up	ALDH2	0.00418293	-0.671142	down
								SSBP4	1.60381e-08	0.456468	up	DAZAP2	0.000103402	0.347764	up
								AP2A1	0.00674428	0.262745	up	LTA4H	3.87236e-11	-1.15387	down
								FPR1	6.54799e-17	-0.699327	down	TESC	0.00648433	0.42587	up
								PRAM1	0.00035713	0.279054	up	CAMKK2	0.00481534	0.382741	up
								ALDH16A1	3.6311e-07	0.387171	up	LRP1	9.02905e-06	-0.854574	down
								FCGRT	1.11025e-16	-0.63287	down	ATP2B1-AS1	3.29823e-06	-1.04669	down
								RRAS	3.58056e-18	0.704691	up	SSH1	0.00112656	-0.274361	down
								GADD45B	1.00791e-05	-0.419722	down	MAPKAPK5	0.00732034	-0.561167	down
								RETN	8.21945e-06	-0.38963	down	GLT1D1	0.00486271	-0.597646	down
								JUNB	2.83494e-33	-0.834989	down	M6PR	0.000158235	0.680428	up
								HCST	3.32445e-07	-0.492133	down	ARHGAP9	0.00023211	-0.729195	down
								MIR23AHG	2.49057e-20	-0.604693	down	MARS1	0.000144496	0.575557	up
								IL27RA	1.80899e-11	-0.497338	down	TMPO	0.00617267	-0.347229	down
								TGFB1	6.17663e-06	-0.337801	down	GLTP	0.000108471	0.408745	up
								CDKN2D	1.43499e-05	0.385676	up	ARF3	7.47689e-07	-0.60938	down
								SLC44A2	9.32956e-10	0.570951	up	TNFRSF1A	1.73768e-05	-0.765962	down
								C19orf38	0.00029148	0.279121	up	SELPLG	0.000535384	0.545083	up
								ACTN4	0.001234	0.265733	up	CORO1C	0.000317156	-0.54314	down
								IER2	3.03854e-61	-1.48598	down	MED13L	0.000586557	-0.334324	down
								CALR	0.00223377	-0.293952	down	SPRING1	0.00037175	-0.358583	down
								TBCB	1.40077e-08	0.487745	up	LTBR	2.08992e-05	-0.586724	down
								TSEN34	0.00209171	-0.275841	down	ATP5F1B	0.00663548	0.275346	up
								LILRB2	3.09913e-15	0.51421	up	PRR13	0.000456291	-0.404743	down
								HNRNPL	0.00191177	-0.268045	down	RPL18AP3	0.000911302	0.279325	up
								PPM1N	1.22106e-18	0.864011	up	METTL7A	0.00964844	0.273248	up
								SIGLEC9	1.86209e-05	-0.372774	down	LETMD1	0.00154024	0.51613	up
								SIGLEC7	7.82924e-06	-0.341593	down	HSP90B1	0.000489714	-0.380782	down
								SIGLEC10	2.38929e-26	0.95621	up	PPP1CC	1.62947e-05	0.32766	up
								LILRA5	1.53683e-08	0.469509	up	TUBA1A	0.00770383	-0.371125	down
								KCNC3	0.00146552	0.276105	up	PA2G4	0.00128687	0.321625	up
								ATF5	2.00783e-08	-0.465393	down	RPL41	6.36801e-07	0.873211	up
								STXBP2	0.000213763	0.382372	up	GOLT1B	3.02721e-05	-0.307841	down
								POU2F2	8.12162e-08	0.443691	up	CDK2AP1	0.000131298	0.2863	up
								NAPSB	6.91136e-05	-0.380082	down	BRI3BP	0.00171071	-0.352215	down
								IL17RA	7.49616e-10	-0.55882	down	IRAK3	0.000361933	-0.292042	down
								PIK3IP1	0.00120531	0.295099	up	NDUFA12	0.000139165	0.355341	up
								LGALS2	3.98861e-52	-1.834	down	RNF10	1.01617e-05	-0.730114	down
								NUP50	0.007941	-0.285275	down	SLC25A3	0.00997704	0.47903	up
								RAC2	1.38031e-09	0.437774	up	CDKN1B	5.765e-05	-0.603122	down
								BID	4.71622e-13	0.563339	up	ERP29	9.09112e-05	0.651386	up
								COMT	2.21985e-05	-0.376232	down	ANKRD13A	5.54333e-06	-0.332649	down
								HMOX1	2.80957e-09	0.589237	up	WBP11	0.00542407	0.27208	up
								TBC1D10A	2.68108e-05	0.277649	up	KRAS	0.00259095	0.333074	up
								MIF	2.8793e-07	-0.436004	down	RPL6	0.00154878	0.57431	up
								SCO2	4.31813e-05	-0.357106	down	GIT2	0.000217865	-0.483733	down
								TYMP	5.34018e-24	-0.614465	down	P2RX4	0.00764111	-0.557966	down
								ODF3B	4.50546e-10	-0.566055	down	RAN	0.00361555	0.40245	up
								ENSG00000270022	3.81096e-08	-0.368019	down	RHOF	0.000336976	0.389708	up
								SMDT1	0.00103174	-0.294648	down	LINC01089	0.00193597	0.418865	up
								SUN2	0.000141251	0.379602	up	RPLP0	0.00106593	0.567548	up
								MAP3K7CL	0.00391622	-0.28726	down	R3HDM2	0.00585692	-0.374909	down
								RUNX1	0.00919346	-0.262848	down	C1RL-AS1	0.00981779	0.472519	up
								CSTB	2.17216e-12	0.556457	up	BTG1-DT	0.00476797	0.306802	up
								AGPAT3	0.000214087	0.278318	up	HSPH1	0.000133858	0.438554	up
								HMGN1	0.00157147	-0.286086	down	UBAC2	0.000152549	0.530581	up
								PFKL	2.76993e-05	0.359092	up	PCID2	0.00959865	0.353011	up
								MX1	7.36125e-19	-1.01701	down	TUBGCP3	0.00960299	-0.27952	down
								MX2	0.000476027	-0.359626	down	ARGLU1	2.42603e-05	-0.344505	down
								OLIG1	3.02595e-05	0.32152	up	TPP2	0.000195993	-0.412856	down
								SOD1	4.65967e-27	0.952538	up	ENSG00000273149	5.44779e-06	-1.05177	down
								MT-RNR1	1.9891e-06	-0.292203	down	TPT1	0.000815482	-0.324936	down
								MT-RNR2	7.76404e-05	-0.368843	down	STK24	0.00736292	-0.29649	down
								MT-CO1	5.30377e-23	0.44962	up	RCBTB2	0.00616175	-0.339892	down
								MT-CO2	3.41506e-09	0.286111	up	RPL21	0.000105159	0.693254	up
								MT-ATP6	1.96626e-06	0.337419	up	ATP11A	0.00744967	-0.498206	down
								MT-ND3	2.97612e-16	-0.389071	down	VPS36	3.33618e-05	0.278523	up
								MT-ND4	0.000770017	0.300081	up	ZDHHC20	0.00316728	-0.6694	down
								MT-ND6	4.39247e-09	0.666156	up	ALG5	0.00257977	-0.291956	down
												N4BP2L2	3.82571e-05	-0.397552	down
												FOS	4.40806e-12	-1.54633	down
												RTRAF	0.00120151	0.391821	up
												WARS1	0.00845609	0.36977	up
												RCOR1	6.5804e-07	-0.742967	down
												EVL	0.00924529	0.38709	up
												KTN1	0.00987526	0.360642	up
												SLIRP	0.000218182	0.270381	up
												PYGL	0.00153445	-0.500936	down
												RPS29	7.96871e-06	0.775544	up
												PNP	0.000312849	-0.375659	down
												TNFAIP2	5.20427e-09	-1.26769	down
												EIF5	1.25039e-05	-0.313666	down
												GCH1	0.00372822	0.271278	up
												PCK2	0.00033606	0.265642	up
												DCAF11	2.3195e-05	-0.268254	down
												NEDD8	0.000582446	-0.339102	down
												ATP6V1D	1.59242e-06	-0.27013	down
												NEK9	0.00890298	-0.403682	down
												MARK3	0.00364722	-0.349613	down
												SLC7A7	2.55579e-07	0.768008	up
												NDUFB1	4.46345e-05	-0.2757	down
												ZFYVE26	0.00752174	-0.390473	down
												NFKBIA	8.28245e-06	-1.02781	down
												RABGGTA	0.0016032	0.357084	up
												ACIN1	0.0016658	-0.575123	down
												MRPL52	0.000215532	-0.32763	down
												ZFP36L1	0.00563924	-0.505625	down
												PAPOLA	4.2293e-05	-0.317342	down
												NUMB	0.000553267	-0.278574	down
												REC8	0.000498189	0.317399	up
												CKB	5.79846e-07	0.891416	up
												BRF1	0.00371856	0.355178	up
												DDX24	9.89544e-06	0.538164	up
												EAPP	0.000331446	0.426043	up
												HNRNPC	0.0010043	-0.284517	down
												BAZ1A	4.90757e-05	-0.421934	down
												SPTLC2	0.000529603	-0.631279	down
												ERH	1.46008e-08	-0.374305	down
												SLC39A9	6.07204e-07	-0.541523	down
												BNIP2	0.000958922	0.355856	up
												PLCB2	6.30024e-05	-0.749537	down
												PML	0.000151163	-0.398681	down
												COX5A	0.00417724	0.472197	up
												ANP32A	0.00542414	-0.336552	down
												WDR61	3.95725e-07	-0.297617	down
												SCAMP2	0.000570445	0.324616	up
												USP3	3.28533e-06	-0.549921	down
												PSTPIP1	0.000557693	-0.842685	down
												SEC11A	0.000288801	0.52964	up
												SLCO3A1	0.00045388	-0.544447	down
												ADAM10	0.00641929	-0.285191	down
												LRRK1	0.000396797	-0.666168	down
												ZNF592	1.94452e-05	-0.447218	down
												AKAP13	0.000193644	-0.317886	down
												VPS13C	0.00151064	-0.461716	down
												EMC7	8.90381e-05	0.346911	up
												SQOR	0.00125778	0.261855	up
												EIF3J	0.000199222	0.293494	up
												ICE2	0.00268783	-0.352459	down
												ARPP19	2.50535e-06	-0.455926	down
												RAB27A	0.00221986	-0.303584	down
												PIGBOS1	8.84121e-06	-0.346156	down
												SERF2	0.000303514	-0.481557	down
												CIB1	2.89445e-07	-0.398568	down
												WASH3P	0.00806993	-0.65768	down
												IQGAP1	8.45316e-05	-0.326842	down
												RPL41P2	0.00523816	0.278122	up
												B2M	0.000652868	0.655676	up
												MAN2C1	0.00262742	-0.401565	down
												SEMA4B	0.0020803	-0.532535	down
												LINC02345	2.47055e-05	0.35083	up
												ENSG00000237550	3.17774e-06	0.477497	up
												CPPED1	0.00301396	0.515314	up
												RSL1D1	0.000917154	0.336497	up
												RPS15A	2.0215e-06	0.789122	up
												TNRC6A	0.00496378	-0.397357	down
												BFAR	0.000501972	0.294471	up
												RNF166	9.72811e-05	-0.274757	down
												MLKL	0.0017197	-0.791204	down
												ZFPM1	0.00343999	-0.286357	down
												HMOX2	0.00246757	-0.287778	down
												MT2A	0.000735227	0.887571	up
												MT1X	0.000184999	1.48799	up
												UQCRC2	0.000114585	0.273471	up
												SPN	3.20282e-05	0.76773	up
												GLG1	0.000401049	-0.307929	down
												FUS	0.00134661	-0.310458	down
												PDPR	0.00785724	0.443394	up
												DCTN5	0.00192742	0.371179	up
												USP10	0.00119325	-0.350053	down
												ZNF75A	0.00689356	-0.447303	down
												MEFV	0.00300165	-0.332453	down
												FBRS	0.00225645	-0.432664	down
												CKLF	2.69226e-05	-0.485963	down
												SRRM2	0.00769802	-0.434303	down
												DEF8	0.00963258	-0.861356	down
												RNF40	0.000124269	-0.353787	down
												TXNDC11	0.000660767	0.431108	up
												ZNF688	8.00307e-05	-0.507608	down
												GNPTG	0.000201823	-0.273176	down
												USP7	0.00150744	-0.638495	down
												ZDHHC7	0.000104768	-0.417634	down
												APOBR	0.00622269	-0.838667	down
												SMG1	0.000233144	-0.347815	down
												ANKRD11	0.00140539	-0.40198	down
												PSMD7	1.52102e-05	0.277798	up
												SMG1P5	0.00396614	0.329517	up
												RNF167	0.0022763	0.302454	up
												P2RX1	0.000389963	0.631374	up
												USP22	0.000173858	-0.284334	down
												FLII	1.24649e-05	-0.448591	down
												PSMD3	3.51956e-05	-0.277858	down
												RARA-AS1	0.000136973	-0.286853	down
												TOP3A	0.00576889	-0.385006	down
												DUSP3	0.00106481	-0.622955	down
												RFLNB	0.00769495	-0.331255	down
												ENSG00000262202	4.16514e-08	-0.66022	down
												XAF1	0.00178266	-0.393029	down
												CASC3	0.000337227	-0.376934	down
												ENSG00000279602	3.44773e-06	-1.05728	down
												CLTC	0.00977985	-0.375163	down
												SMARCE1	4.6292e-05	-0.31467	down
												PSMD12	0.00432713	0.341634	up
												HELZ	0.000837087	-0.652936	down
												MAP2K3	1.19253e-05	0.336943	up
												RPTOR	0.00989561	-0.281623	down
												CD300E	0.000343839	-0.711004	down
												VMP1	0.00105658	-0.479563	down
												EIF4A3	9.5919e-06	-0.29465	down
												PSMC5	8.38855e-05	0.42015	up
												SSH2	7.64622e-07	-0.37119	down
												ALDH3A2	0.000325065	-0.345073	down
												MPDU1	0.000360428	0.271308	up
												RPL13P12	1.57848e-07	0.505117	up
												IFI35	0.00445702	0.311676	up
												VAMP2	0.00398427	-0.467372	down
												RHBDF2	0.0052404	-0.3734	down
												SEC14L1	0.00609616	-0.29904	down
												CCDC43	0.00021455	-0.340007	down
												EFTUD2	0.00164247	-0.418057	down
												WBP2	2.92235e-05	0.496873	up
												ZNF652	0.00214182	-0.348935	down
												MYBBP1A	0.00472046	-0.455099	down
												VMO1	0.000319944	0.701866	up
												STAT3	5.98373e-06	-0.523719	down
												SOCS3	0.000964857	-1.07597	down
												MLX	0.00152157	0.497129	up
												GAS7	0.00113922	-0.820339	down
												ICAM2	0.0024325	0.415654	up
												ERN1	0.000941464	-0.299009	down
												SLC16A3	0.000850913	0.358297	up
												AATF	0.000716111	-0.439049	down
												ARHGDIA	0.000297022	-0.349047	down
												KDM6B	0.00327291	-0.573052	down
												RHOT1	0.00589439	-0.407997	down
												TRIM25	0.000198774	-0.638957	down
												PPP1R9B	0.000702854	-0.600181	down
												SLC25A39	0.00802577	-0.282177	down
												DDX52	0.000418102	-0.295689	down
												DLG4	0.00269085	-0.589788	down
												ACADVL	0.00752455	-0.57807	down
												TP53I13	0.00755368	-0.269515	down
												YPEL2	0.000300583	-0.678872	down
												CD300H	3.08503e-08	0.541898	up
												PIK3R5	0.00698507	-0.2686	down
												BPTF	0.000506566	-0.281287	down
												TRPV2	0.00100686	-0.436662	down
												PITPNA	0.00242067	-0.42971	down
												SMARCD2	0.0017964	-0.267621	down
												AFMID	0.000797306	-0.385059	down
												SLC39A11	0.00281795	-0.394159	down
												PSMB3	0.000209186	-0.544135	down
												DCAF7	0.00331405	0.53306	up
												MYO15B	0.00629645	0.293433	up
												SS18	0.000208278	0.29655	up
												ANKRD12	0.00103852	-0.356161	down
												ATP5F1A	8.52942e-06	0.599659	up
												TTC39C	0.000287071	0.504468	up
												ROCK1	3.55372e-06	-0.529394	down
												TXNL1	0.00277916	0.357153	up
												ZNF24	0.000205371	-0.362262	down
												TPGS2	0.00314914	0.261147	up
												MALT1	0.00206161	-0.522119	down
												VPS4B	0.00011488	0.463194	up
												EMILIN2	0.00283421	-0.613737	down
												MYL12A	0.000253745	0.648619	up
												TRAPPC8	0.00957329	0.437897	up
												EPB41L3	0.000568784	-0.31202	down
												CXXC1	0.00226564	-0.413318	down
												DSC2	0.0014774	-0.660077	down
												TXNL4A	0.00356717	-0.295987	down
												SMCHD1	6.48692e-06	-0.634601	down
												TMEM230	2.61196e-05	0.486226	up
												GPCPD1	2.50994e-05	-0.988797	down
												NCOA6	4.30745e-07	-0.499819	down
												THBD	3.46094e-06	-0.327284	down
												PREX1	0.000588627	-0.475433	down
												PLCB1	0.00115329	-0.873667	down
												CDK5RAP1	1.72426e-05	0.46898	up
												STK4	1.37765e-07	-0.491077	down
												PYGB	0.00447568	0.329369	up
												IDH3B	0.00160855	0.281815	up
												RPS21	1.93322e-09	0.984094	up
												PHF20	0.00170568	0.333438	up
												HM13	0.000423505	0.433722	up
												PPDPF	7.61857e-06	0.829275	up
												MAPRE1	0.00803218	0.263501	up
												SIRPA	0.000244329	-0.520506	down
												CHMP4B	0.000565472	-0.42025	down
												EIF6	0.00103266	0.340266	up
												DNTTIP1	0.000164362	-0.287866	down
												C20orf27	2.08457e-07	0.986578	up
												MAVS	0.00175213	-0.380457	down
												NORAD	0.000422122	-0.269522	down
												CSNK2A1	0.000528516	0.607731	up
												ZFAS1	0.000311475	0.304621	up
												FTLP3	1.69194e-05	0.446365	up
												ZGPAT	0.00696792	-0.530229	down
												SULF2	5.68986e-06	-0.612918	down
												RALGAPA2	0.00972559	-0.352543	down
												ERGIC3	1.36373e-05	0.348188	up
												SNRPB	0.00046595	-0.389678	down
												RALGAPB	0.0018645	-0.372515	down
												RBM38	0.00134402	0.35139	up
												NOL4L	0.000629157	0.455135	up
												FRG1CP	0.00762749	-0.453322	down
												WASH5P	0.00110814	-0.586316	down
												CFD	0.00894532	-0.306504	down
												R3HDM4	0.00197159	-0.443362	down
												S1PR4	7.78112e-06	0.424331	up
												SAFB	6.01194e-07	-0.345193	down
												SAFB2	0.00147151	0.364266	up
												MYO1F	3.98158e-06	-0.650715	down
												ADGRE5	1.16982e-06	-0.456414	down
												ADGRE2	0.00339351	-0.341063	down
												EPS15L1	0.00213136	0.396873	up
												FAM32A	0.00086933	0.465526	up
												CYP4F22	0.00869166	0.314301	up
												CEBPA	0.000873749	0.294188	up
												URI1	0.000688503	0.333925	up
												BCL3	0.00542342	-0.596162	down
												COX6B1	0.00445174	-0.35598	down
												PEPD	0.00107833	0.362454	up
												RPS19	0.000772835	0.588083	up
												RPS5	2.82449e-06	0.915034	up
												PPP2R1A	0.000901853	0.429888	up
												BLVRB	2.14183e-05	-0.537807	down
												STRN4	8.09251e-05	-0.483773	down
												C5AR1	1.21105e-06	0.491725	up
												EMP3	6.73203e-05	-0.319256	down
												RPL18A	0.00252594	0.621844	up
												PLD3	0.00256329	-0.674401	down
												PAF1	0.00993087	-0.370243	down
												ZFP36	2.11824e-09	-1.0729	down
												SYMPK	0.00205137	-0.444899	down
												ARHGEF1	0.00289906	-0.321181	down
												PPP1R15A	0.00421977	-0.990165	down
												NUCB1	0.00414388	-0.335721	down
												FTL	0.00010856	0.510116	up
												RPL28	4.30496e-06	0.683495	up
												MBD3	0.00940889	-0.283346	down
												ICAM4	0.000120282	0.452266	up
												SSBP4	5.93179e-05	0.553697	up
												UBL5	0.00296438	-0.376165	down
												JAK3	0.000224223	-0.390153	down
												PSENEN	9.97832e-07	-0.655268	down
												RPS28	0.0005107	0.492846	up
												HNRNPM	6.18781e-07	-0.582835	down
												ABHD17A	0.00966045	-0.369605	down
												CSNK1G2	0.00919153	-0.32925	down
												RETN	1.11208e-15	-2.06799	down
												MAN2B1	6.33982e-06	-0.267384	down
												JUNB	1.54513e-08	-0.849865	down
												PRDX2	0.00026158	0.446018	up
												HOOK2	0.00587318	-0.530613	down
												TLE5	0.00738778	-0.484608	down
												HCST	0.000202236	-0.647617	down
												IL27RA	0.00740992	-0.35257	down
												UPF1	0.00262989	-0.381436	down
												TGFB1	3.07012e-08	-0.699559	down
												MRPS12	0.000350676	0.308165	up
												BRD4	0.00346033	-0.30203	down
												IER2	4.04065e-11	-1.39904	down
												ENSG00000267598	0.00175235	-0.579449	down
												CALR	5.87704e-05	-0.669135	down
												BST2	0.0032303	0.274665	up
												TBCB	0.000259287	0.327814	up
												CAPNS1	0.000481817	-0.309199	down
												MBOAT7	5.27088e-05	-0.812497	down
												LILRA6	3.51441e-05	-0.289501	down
												MKNK2	0.00016019	0.362001	up
												ARHGAP45	5.92417e-05	-0.648398	down
												HNRNPL	0.000298557	-0.374348	down
												NLRP12	0.00450098	-0.580561	down
												CCDC124	2.07419e-05	-0.309573	down
												FKBP8	0.00354105	0.352237	up
												SIN3B	0.000363759	-0.310277	down
												PPM1N	3.20931e-07	0.811274	up
												LILRB1	5.00695e-05	-0.407414	down
												CD33	1.6439e-05	-0.507891	down
												LILRB3	7.90595e-05	-0.73563	down
												LILRA5	1.81107e-06	0.773414	up
												KCNC3	0.00108619	-0.432401	down
												NR1H2	0.00240024	-0.304941	down
												EMC10	0.000570237	-0.274294	down
												EEF2	0.000334759	0.550234	up
												ZBTB7A	0.000624815	0.261674	up
												MAP2K2	0.00047467	0.348688	up
												MIDN	0.00119403	-0.482128	down
												SF3A2	0.00115674	0.271892	up
												HNRNPUL1	2.22326e-05	-0.349775	down
												BAX	0.00162796	0.449603	up
												CHMP2A	1.01019e-06	-0.287779	down
												SIGLEC14	0.000100286	0.37529	up
												KDM5D	0.0052829	-0.330379	down
												RPS4Y1	5.33507e-10	-0.821374	down
												DDX3Y	0.00307092	-0.440145	down
												UTY	1.81636e-05	-0.90407	down
												LINC00278	0.00174639	-0.924728	down
												ADA2	0.000163035	-0.283823	down
												FBXO7	0.00329915	0.325252	up
												NCF4	0.00551999	-0.526007	down
												TNRC6B	0.00345133	-0.266934	down
												CYTH4	0.00399773	0.301587	up
												TBC1D22A	9.35379e-05	0.274974	up
												RPL3	0.000419911	0.57289	up
												PRR14L	0.00823704	-0.347911	down
												PARVG	0.00396764	-0.292002	down
												MFNG	0.000213482	0.278909	up
												MAPK1	0.000939902	-0.402232	down
												UBE2L3	3.54188e-05	-0.300278	down
												NFAM1	1.89742e-05	-0.639619	down
												APOBEC3G	8.2724e-05	0.479727	up
												RPS19BP1	0.00103007	-0.340428	down
												BID	0.000705279	0.369243	up
												CRELD2	1.48435e-07	-0.315848	down
												PHF5A	0.000190934	0.260641	up
												POLR3H	1.88649e-06	-0.461001	down
												C22orf39	8.63462e-06	-0.429695	down
												NAGA	9.01244e-06	-0.436744	down
												HMOX1	0.000995373	0.330672	up
												EWSR1	0.00227928	-0.327386	down
												ZMAT5	0.00666961	0.342797	up
												MIF	6.81494e-09	-0.724903	down
												PLXNB2	0.000117481	-0.627432	down
												EIF3L	0.00089115	0.597903	up
												CRKL	0.00012811	0.293392	up
												TYMP	0.00191985	-0.473628	down
												ODF3B	0.0012236	-0.780452	down
												MYH9	0.000108191	-0.474491	down
												APOL6	1.23778e-05	-0.509829	down
												MRTFA	2.89878e-06	-0.687328	down
												CYB5R3	0.000377503	0.400845	up
												EIF3D	0.000366455	0.485487	up
												SUN2	0.000190114	0.440954	up
												BRD1	2.2308e-05	-0.360476	down
												USP16	0.00237598	0.2602	up
												YBEY	0.00177817	0.438143	up
												TTC3	0.00213703	-0.26636	down
												ETS2	4.66587e-05	0.411137	up
												UMODL1-AS1	3.17774e-06	0.411885	up
												PDXK	0.00407122	0.421808	up
												IFNGR2	6.15249e-06	-0.531883	down
												NDUFV3	0.000443413	0.585601	up
												GABPA	0.0068477	0.294841	up
												HMGN1	0.00280212	-0.490701	down
												ITGB2	1.92206e-05	-0.328532	down
												MX2	0.00291115	0.298303	up
												SOD1	0.00184493	0.669317	up
												MT-ND1	3.08814e-11	0.988103	up
												MT-ND2	6.9216e-09	0.907589	up
												MT-CO1	1.51491e-09	0.729373	up
												MT-CO2	2.38791e-13	0.889194	up
												MT-ATP8	7.94764e-15	1.20681	up
												MT-ATP6	4.57839e-08	0.921877	up
												MT-CO3	2.54663e-08	0.684729	up
												MT-ND3	6.70491e-12	1.37898	up
												MT-ND4L	1.07415e-08	1.00075	up
												MT-ND4	4.17632e-06	1.11827	up
												MT-ND5	0.000279135	0.534669	up
												MT-CYB	2.27783e-07	0.875058	up
