# Supplementary material for: Perioperative Profiles of Immune Cells in Patients with Postoperative Delirium After Cardiac Surgery with Cardiopulmonary Bypass
Source: Biomedicines. 2025 Dec 1;13(12):2962. doi: 10.3390/biomedicines13122962 (PMC12730709; doi:10.3390/biomedicines13122962)
Supplement: Supplementary file 1 [file biomedicines-13-02962-s001.zip › dataset S4-B cells subtype.xlsx]

## Sheet: Sheet1
DEGs in B cells subtpyes (POD vs.Non-POD)
Naive B cells								Memory B cells								Plasma cells
Pre CPB				Post 24h				Pre CPB				Post 24h				Pre CPB				Post 24h
Genename	p value	avg log2FC	Sig	Genename	p value	avg log2FC	Sig	Genename	p value	avg log2FC	Sig	Genename	p value	avg log2FC	Sig	Genename	p value	avg log2FC	Sig	Genename	p value	avg log2FC	Sig
LAPTM5	8.98285e-16	0.32971	up	MTATP6P1	1.2897e-07	0.378285	up	CLIC4	0.000121535	0.272377	up	MTATP6P1	6.22751e-06	0.382076	up	RLF	0.00853321	-0.290369	down	ENO1	0.00600258	-0.494724	down
TENT5C	1.54117e-10	0.364412	up	ACTG1	1.1128e-32	-0.734255	down	S100A8	2.04178e-14	-0.402386	down	RERE	0.000803743	-0.289729	down	GNL2	0.00145109	-0.391637	down	B3GALT6	0.00472449	-0.705244	down
S100A8	1.37171e-23	-0.561578	down	RCSD1	2.16261e-09	0.344733	up	S100A9	3.98861e-17	-0.505011	down	LAPTM5	4.32159e-05	0.380224	up	DNTTIP2	0.00464694	-0.624571	down	MTATP6P1	0.000715596	0.734376	up
S100A9	5.92292e-25	-0.551407	down	FCRL3	1.41806e-21	-0.753037	down	RCSD1	1.61747e-05	-0.289094	down	DDI2	0.00672659	-0.261889	down	SLC16A1-AS1	0.00180605	-0.908018	down	CLSTN1	0.00886909	0.488059	up
LY9	9.86845e-17	0.560654	up	RAB29	0.000146036	0.27722	up	FCRL3	0.000356758	-0.291624	down	JAK1	0.00177168	0.290674	up	FCRL3	0.000350637	-0.999299	down	TPRG1L	0.00770577	-0.525507	down
SELL	1.8504e-07	0.29359	up	BACH2	2.43436e-05	-0.269927	down	ENSG00000213058	3.83269e-112	-1.63178	down	CD53	1.63725e-05	0.3774	up	KDM5B	0.00338974	-0.536088	down	PARK7	1.11047e-05	-1.16303	down
ENSG00000213058	7.75023e-73	-1.25983	down	GLUL	2.9914e-07	-0.357908	down	ID3	1.74996e-11	0.482443	up	CD48	1.22937e-07	-0.440525	down	RAB4A	0.00244335	-0.321126	down	CLIC4	0.00276385	0.843679	up
TAGLN2	8.26741e-16	0.433775	up	CD52	1.11977e-13	-0.284096	down	TAGLN2	6.44173e-18	0.592465	up	FCRL3	2.0286e-15	-0.8475	down	ENSG00000213058	2.02912e-07	-1.66881	down	FBXO6	0.00617459	-0.658095	down
ENSG00000224114	3.13879e-30	-0.552642	down	DEGS1	4.65348e-13	-0.519438	down	THEMIS2	0.000113822	-0.277944	down	CNST	0.0018309	0.269942	up	DISP1	0.0031262	-0.794009	down	DNAJC8	8.08783e-06	0.792478	up
JUN	8.56014e-39	0.951694	up	MARCKSL1	8.43319e-07	-0.348013	down	ENSG00000224114	8.6856e-45	-0.686434	down	KIAA0040	0.00594724	-0.301251	down	IFI6	2.56746e-06	2.66362	up	EYA3	0.000409714	-0.268961	down
CHI3L2	1.72392e-23	-0.643238	down	TSTD1	2.18857e-13	-0.48761	down	FCMR	2.97694e-07	-0.307278	down	ENSG00000213058	2.98876e-35	-0.924707	down	ISG15	6.47604e-05	1.88114	up	RCC2	0.000952625	0.331233	up
GBP4	2.95131e-05	0.32701	up	PRDX1	0.000377356	-0.268711	down	TSTD1	4.09282e-06	-0.318571	down	SLC50A1	6.63726e-05	-0.26544	down	EFCAB14	0.00558902	-0.414565	down	PSMB2	0.00104777	0.417033	up
IFI6	4.07952e-45	1.10747	up	UBE2Q1	2.46566e-07	-0.341604	down	IFI6	1.39622e-12	0.410802	up	TAGLN2	0.000403073	0.348453	up	TRAF5	0.0097626	-0.870814	down	UQCRH	0.00928644	-0.427413	down
IFI44L	1.66488e-71	1.66758	up	CD69	1.33342e-16	0.721023	up	ISG15	1.79384e-11	0.620604	up	RPS27	5.22138e-16	0.32164	up	MFSD14A	0.00129115	-0.596021	down	USP48	0.00227341	-0.45465	down
ISG15	1.45169e-54	1.28018	up	EFHD2	0.00024117	0.267195	up	S100A10	3.2484e-13	0.688662	up	SH3BGRL3	8.37558e-08	0.360595	up	CRYZ	0.00614059	0.648601	up	RLF	0.0019565	0.325087	up
ADAR	4.26743e-09	0.329917	up	ENSG00000285417	5.16132e-22	0.72483	up	S100A4	6.48359e-05	0.424261	up	DEGS1	0.00689036	-0.279663	down	TARDBP	0.00366381	-0.300237	down	MICOS10	0.000460647	0.453026	up
RSRP1	1.41415e-09	0.382537	up	S100A4	1.26391e-08	0.549175	up	PBXIP1	0.000103113	0.321328	up	JUN	0.000165972	-0.377294	down	KMO	0.000665673	-0.412825	down	OMA1	0.00191181	0.335433	up
S100A10	0.000273117	0.28707	up	LSM10	1.42292e-08	-0.378148	down	TXNIP	1.27435e-07	-0.315607	down	TSTD1	8.49013e-05	-0.356003	down	RABGAP1L	5.91936e-05	0.756351	up	PPIE	0.000713693	-0.498044	down
TXNIP	1.3174e-32	0.561414	up	CHI3L2	5.8693e-29	-0.715962	down	S100A11	0.0017029	0.279673	up	FGR	8.56479e-07	-0.467917	down	LYST	0.00771408	-0.88892	down	KYAT3	0.00642212	-0.283039	down
ENSG00000287979	4.55256e-11	-0.362836	down	SMAP2	3.63293e-16	0.4325	up	ENSG00000276216	1.50447e-10	-0.288264	down	UBE2Q1	0.0027279	-0.300632	down	ARHGEF2	0.000579089	-0.716287	down	ALG14	0.000364327	-0.389781	down
PDE4B	8.63713e-16	0.539057	up	ENSG00000289341	2.94784e-05	-0.301823	down	NOTCH2	9.90348e-06	-0.327809	down	FCRLA	9.70726e-05	-0.379738	down	ARPC5	0.00590081	0.759321	up	PSMA5	0.00577534	-0.398795	down
LINC00869	6.35476e-09	0.40076	up	ANXA4	3.03227e-11	-0.435805	down	ENSG00000287979	2.77554e-07	-0.262988	down	RPL5	2.06983e-10	-0.319119	down	PPP1CB	8.36638e-05	0.491816	up	TENT5C	0.00216528	-0.510283	down
YPEL5	2.68468e-09	0.350808	up	ZFP36L2	1.04329e-09	0.373019	up	C1orf162	1.42536e-05	-0.347814	down	RSRP1	2.99734e-06	0.454157	up	ZFP36L2	8.12002e-05	-1.11507	down	PLEKHO1	0.000764019	1.04817	up
CXCR4	1.02011e-54	0.771152	up	STK17B	2.27088e-07	0.349389	up	FCGR2B	7.51218e-05	-0.260956	down	S100A10	0.0031067	0.434793	up	TMSB10	0.00666811	0.650439	up	APH1A	0.000489846	-0.840447	down
RPL37A	8.62494e-14	-0.280401	down	CTSH	0.000287562	0.270579	up	LINC01781	1.35569e-06	0.422374	up	ZRANB2	0.000932849	0.266424	up	IGKV1-5	0.00122482	-1.19095	down	KCNN3	0.000513669	-0.322413	down
CYTIP	5.24996e-06	0.311609	up	CXCR4	1.46873e-25	0.607913	up	ANXA4	1.42587e-06	0.382815	up	CDC42	0.000185447	0.323202	up	COA5	0.00942285	-0.385957	down	TPM3	0.000316077	0.868152	up
BIN1	3.5168e-10	0.271019	up	DDIT4	4.4379e-11	0.458459	up	ZFP36L2	1.40103e-15	-0.505687	down	TXNIP	1.08612e-18	0.64274	up	MGAT5	0.000907701	-0.63422	down	UBAP2L	9.66661e-05	0.541647	up
PELI1	3.96279e-28	0.817808	up	ODC1	6.81222e-08	-0.405752	down	ARHGAP25	0.000379532	-0.276716	down	PSMB4	0.000671791	0.268241	up	GPATCH11	0.000833855	-0.663943	down	RCSD1	0.00064303	1.34683	up
STAT1	1.19814e-20	0.755457	up	DUSP1	5.84276e-44	1.40677	up	TMSB10	1.21426e-10	0.276878	up	SMAP2	3.49538e-31	0.948956	up	AFF3	0.000131094	-1.18419	down	TPR	0.000623301	-0.528031	down
GPATCH11	4.06793e-08	-0.342674	down	EIF2AK2	0.000110121	0.313204	up	PLEK	6.08215e-06	0.355578	up	ZFP36L2	1.94784e-10	0.574223	up	EIF2AK3	0.0025617	0.862053	up	METTL18	1.30963e-05	0.326875	up
RHOB	2.50344e-21	0.795508	up	EIF3L	8.49906e-06	-0.280529	down	NCK2	8.06276e-05	-0.287884	down	NAGK	0.000227923	-0.348862	down	IGKV3-15	0.00743329	1.83279	up	CD58	0.00102007	0.490895	up
WIPF1	1.08062e-07	0.364826	up	CFLAR	1.52089e-06	0.358821	up	PTPN18	2.17232e-07	-0.329722	down	ARHGAP25	0.000512109	-0.34559	down	CCDC141	4.05229e-05	-0.39874	down	CEP350	7.54917e-05	-0.294027	down
SP110	1.57302e-09	0.358853	up	DBI	0.000154138	-0.277421	down	CXCR4	1.7727e-06	-0.31995	down	TMSB10	4.89063e-18	0.413874	up	RASGRP3	0.00285429	0.361188	up	LYPLAL1	0.000215861	-0.261521	down
EIF2AK2	1.01907e-20	0.668286	up	CCDC191	9.04579e-09	-0.379063	down	ITM2C	4.7513e-07	-0.358412	down	MGAT5	6.6373e-06	0.404352	up	PCBP1-AS1	0.00214641	-0.687893	down	SWT1	0.00604931	-0.68598	down
CMPK2	3.99945e-22	0.560105	up	ENSG00000213058	1.08866e-08	-0.322023	down	LRRFIP1	7.64168e-07	0.293267	up	CXCR4	7.6797e-26	1.04935	up	IP6K1	0.00824363	-0.748253	down	CEP170	0.00167969	0.673512	up
IGKC	4.92372e-07	0.407731	up	ENSG00000230202	3.28861e-12	0.484528	up	IGKC	3.3925e-08	0.674573	up	SP100	3.98536e-05	0.320193	up	TGFBR2	0.000858861	-1.52544	down	SLAMF7	0.00030237	-0.528457	down
AFF3	9.49306e-16	-0.453675	down	HCLS1	3.69889e-06	-0.304978	down	AFF3	6.06593e-22	-0.654847	down	PELI1	0.0038253	0.302481	up	ARL8B	0.0051109	-0.559606	down	GNPAT	0.00382915	0.667278	up
LIMS2	7.18708e-10	-0.323331	down	TKT	1.0195e-07	-0.365792	down	CAPG	0.000343402	0.266317	up	STAT1	5.78167e-05	-0.314622	down	MRPS22	0.00570578	-0.28379	down	NUAK2	0.00737804	0.545298	up
MYO7B	4.75885e-13	-0.429385	down	SEC62	1.37218e-10	0.371267	up	RBM15B	2.12755e-05	-0.271619	down	IGKC	0.00967062	0.436807	up	SEC61A1	0.00507774	0.884523	up	SUCO	0.0035347	-0.612438	down
CAPG	1.50136e-05	0.324781	up	ENSG00000273149	2.25991e-12	-0.584835	down	RYK	0.000889415	-0.264609	down	IGKV4-1	2.47232e-10	-1.8748	down	WDR6	0.0039082	-0.429319	down	RNPEP	2.39818e-05	-0.808973	down
LINC01857	8.09395e-16	0.614079	up	SEL1L3	3.38138e-06	0.334704	up	SH3BP5	2.07348e-10	-0.449215	down	AFF3	6.16107e-05	-0.330615	down	SRPRB	0.00334827	0.692913	up	TIMM17A	0.000772635	-0.819328	down
PARP14	7.13728e-05	0.281399	up	ENSG00000279602	1.28617e-11	-0.454062	down	H1-10	0.000689627	0.32039	up	COL4A4	0.000180621	0.293743	up	METTL14	0.00454635	-0.664132	down	HNRNPU	0.0019467	0.424738	up
CCNL1	8.31677e-05	0.274554	up	BMP2K	1.43075e-07	0.337998	up	SELENOK	5.5825e-06	0.26402	up	CFLAR	8.39349e-06	0.410496	up	DANCR	0.00409898	0.456397	up	PINK1	2.25505e-05	-0.458879	down
PLSCR1	5.42105e-28	0.774694	up	FKBP5	2.31311e-13	0.584655	up	THUMPD3-AS1	9.06803e-08	0.295853	up	ZEB2	0.00332317	-0.362597	down	NOP14	0.00320999	0.570059	up	SNRPE	0.00144117	-0.490462	down
SH3BP5	2.42585e-09	-0.361254	down	FOS	4.33103e-23	0.872424	up	PPP3CA	0.000436152	-0.272492	down	CAPG	2.11815e-05	0.450006	up	GAB1	0.000707395	-0.521458	down	SSR2	0.00750202	-0.910528	down
H1-10	8.29405e-10	0.610625	up	AFF4	4.8938e-05	0.294181	up	ARHGAP24	2.49528e-07	-0.29426	down	UBE2E2	0.00112367	-0.264073	down	ELF2	0.00182861	-0.591136	down	LAMTOR2	0.000491515	-0.44319	down
SELENOK	1.26687e-11	0.400359	up	PRELID1	7.39535e-05	-0.297508	down	JCHAIN	4.01162e-05	0.459666	up	BTLA	0.009423	0.309736	up	SNX25	0.00359162	0.321137	up	PSMD4	0.00431899	-0.314153	down
SHISA5	1.38134e-06	0.315547	up	CD74	7.42434e-55	-0.288324	down	MARCHF1	7.39456e-05	-0.262587	down	NDUFB4	0.000722771	0.280898	up	MARCHF1	0.0088649	-0.793752	down	DDOST	0.00897742	-0.851559	down
PARP15	8.77977e-07	-0.263322	down	RPS3AP21	9.58962e-11	0.462078	up	SUB1	1.73943e-10	0.425215	up	GRAMD1C	2.28142e-07	0.492941	up	RPS14P8	0.00180605	-0.774371	down	KIAA2013	0.00144017	-0.333597	down
JADE1	4.01217e-06	-0.282096	down	CARMIL1	2.13234e-06	0.396281	up	RPS14P8	2.88664e-51	-0.761496	down	SSR3	0.00116153	-0.307557	down	ERAP2	0.00495231	0.34895	up	MIIP	0.000981707	0.353303	up
TAPT1	1.06262e-05	-0.309366	down	GSTP1	6.97768e-05	0.290865	up	ANXA6	4.84565e-11	0.424877	up	COX17	0.00150011	0.297956	up	MAML1	0.00195928	-0.323445	down	UFC1	0.0013098	-0.38461	down
JCHAIN	8.30306e-13	0.609155	up	MYLIP	1.6497e-09	0.377496	up	RPS14	1.78016e-24	0.327422	up	TMA7	8.70617e-14	0.491503	up	BOD1	0.00429208	0.593524	up	STMN1	0.00480399	-0.443677	down
RPL9	1.08182e-11	-0.261574	down	H1-10	0.000703672	-0.384148	down	PDE4D	1.73949e-05	0.33289	up	EIF2A	0.00434528	-0.27585	down	HARS1	0.00742959	-0.399091	down	NOL9	0.00269393	0.47515	up
LAP3	1.12824e-06	0.297985	up	H1-4	1.22114e-20	-0.662231	down	RPS3AP21	2.11436e-14	0.521645	up	RASA2	0.00795385	0.26755	up	TXNDC15	0.00929141	0.619788	up	MIA3	0.000622942	-0.269243	down
BASP1	5.30501e-08	0.392444	up	STX7	1.60198e-05	-0.260694	down	CPNE5	2.76372e-07	0.397277	up	SEC62	8.38564e-09	0.539453	up	TENT2	0.00474887	-0.644515	down	RO60	3.5896e-06	0.398389	up
RPS14P8	5.51569e-35	-0.669541	down	CALHM6	5.57523e-05	-0.275875	down	FGD2	2.8654e-06	-0.326734	down	HOPX	2.20799e-08	0.767063	up	UQCRQ	0.000164891	0.944016	up	FUBP1	0.00311951	0.355753	up
SNX18	1.15141e-06	-0.260223	down	GLO1	0.000566239	0.28736	up	BACH2	5.32625e-07	-0.421911	down	SEL1L3	1.39867e-06	0.467412	up	DOCK2	0.00781957	-0.861087	down	PEX19	0.0039273	-0.443942	down
THOC3	2.97616e-09	-0.351646	down	HHEX	0.00032018	-0.284354	down	STX7	0.000112778	-0.271154	down	HNRNPD	0.00219149	0.2762	up	JARID2	0.000562793	-0.847324	down	JUN	0.000706694	-0.853446	down
IRF1	5.6796e-23	0.62767	up	HLA-A	4.36074e-53	0.692759	up	UBE2J1	7.44945e-06	0.321522	up	STAP1	0.000267445	0.274204	up	HLA-A	0.00663571	0.544867	up	TXLNA	3.1412e-05	0.301398	up
PDE4D	2.39585e-05	0.294721	up	HLA-C	2.97694e-27	-0.28377	down	CALHM6	1.12476e-20	-0.641818	down	TMEM154	0.000195107	0.263024	up	CPNE5	0.000204548	1.13352	up	YTHDF2	0.000113867	-0.509696	down
DUSP1	5.4106e-115	1.92966	up	H1-2	8.33892e-08	-0.426093	down	ENSG00000272501	1.68623e-07	-0.305302	down	RPS3A	2.44292e-10	-0.260903	down	PRDM1	0.00571023	0.950839	up	PFDN2	0.000180748	0.281089	up
HLA-A	2.29772e-56	0.698037	up	HLA-DQA2	7.79253e-118	-1.00267	down	LTB	3.9228e-14	0.470493	up	TIFA	0.00234341	-0.271715	down	IFNGR1	0.000115823	-0.921167	down	AKIRIN1	0.00256398	-0.350225	down
CPNE5	1.2659e-05	0.306366	up	HLA-DMB	2.17212e-05	-0.288941	down	HLA-DQA2	3.37651e-158	-1.50646	down	GPM6A	2.43137e-15	-0.408721	down	RIPOR2	0.00146275	-0.911457	down	PARP1	0.00499416	0.888745	up
CD83	0.000647014	0.267356	up	HLA-DMA	4.08007e-07	-0.279416	down	CCND3	9.18344e-16	-0.569934	down	SNHG8	0.00101416	-0.351288	down	WRNIP1	0.00483673	-0.277366	down	CAP1	0.00150909	0.352666	up
BACH2	3.03319e-09	-0.344582	down	HLA-DQB1	9.29455e-25	-0.499788	down	HLA-H	1.2069e-40	0.884837	up	BASP1	2.25393e-05	0.39824	up	HLA-DQA2	1.11592e-05	-1.40484	down	SDF4	0.00115329	-0.401832	down
COL19A1	2.20849e-07	0.3392	up	HLA-H	9.92782e-06	0.298693	up	HLA-DRB5	2.99508e-139	-1.20214	down	RPS14P8	1.86327e-12	-0.360284	down	CCND3	0.000906121	-0.851937	down	CTSS	0.00107663	0.295077	up
ENSG00000230202	1.3704e-10	0.358282	up	IER2	6.14158e-05	-0.265834	down	HLA-DRB6	2.20489e-12	-0.430299	down	ANXA6	8.58124e-07	0.435804	up	HLA-C	0.000700691	0.586411	up	ISG15	0.00637141	1.34259	up
HLA-F	2.59268e-05	0.294049	up	IFI44L	8.94927e-28	0.845792	up	HLA-DQA1	1.94931e-19	0.502048	up	RNF130	0.000461873	-0.307979	down	HLA-H	0.00124689	0.971182	up	EFCAB14	0.000543786	0.789595	up
ENSG00000272501	1.30488e-06	-0.26636	down	H1-3	2.22209e-09	-0.480856	down	HLA-DQB1	4.50822e-38	-0.636315	down	PARP8	8.96464e-05	0.31596	up	HLA-DRB5	2.3731e-07	-1.34575	down	ACADM	6.14233e-05	-0.338802	down
FKBP5	2.31963e-10	-0.394793	down	DSP	9.54236e-06	-0.308181	down	HLA-DRB1	1.76761e-29	0.583131	up	RNF145	0.00221697	0.269372	up	TNFAIP3	0.00145675	-0.264602	down	RABGGTB	0.00543276	0.269869	up
H1-4	5.42951e-11	0.493705	up	CCND3	1.36067e-08	0.324107	up	EZR	1.32022e-08	0.333648	up	CAST	0.00200046	0.282948	up	PDAP1	0.00905343	0.823965	up	MED8	0.0024847	-0.594155	down
LTB	4.55564e-07	0.262945	up	LY86	2.66457e-06	0.314202	up	GATAD1	3.83253e-05	-0.267512	down	PDE4D	0.00596072	0.27755	up	TMED4	0.0037489	-0.900876	down	NAXE	0.000995784	0.287327	up
BRD2	1.6613e-09	-0.300784	down	IFITM1	1.05213e-31	1.0435	up	HIPK2	4.83148e-05	0.369298	up	DUSP1	8.3553e-07	0.373486	up	PARP12	0.00337468	0.41752	up	KPNA6	0.00309798	0.291779	up
TFEB	7.85788e-12	-0.290211	down	HLA-DRB5	2.63855e-65	-0.332197	down	HSPB1	5.03721e-14	0.266659	up	ATP6V0E1	0.00155371	-0.265784	down	HERPUD2	0.000397763	0.549612	up	KIF21B	0.000110047	0.592091	up
SNX9	3.20941e-12	0.479161	up	IFITM3	0.000312152	0.298694	up	ZYX	1.3287e-05	0.323891	up	CD74	2.75459e-14	-0.339096	down	CHST12	0.000620064	0.392301	up	SRM	0.00729679	-0.363069	down
HLA-DQA2	8.61869e-82	-0.320467	down	C7orf50	1.84813e-10	-0.458051	down	NCF1	1.52503e-07	-0.335876	down	RPS3AP21	0.000248319	0.360743	up	FAM3A	0.000424583	-0.577753	down	RSRP1	0.00018276	1.16875	up
PSMB9	2.33113e-14	0.373452	up	TSPAN13	0.000111784	-0.28177	down	XIST	0.00249463	0.283376	up	TXNDC5	1.38296e-05	0.444302	up	C1GALT1C1	0.00614059	0.295299	up	PTP4A2	0.00212445	0.461744	up
HLA-B	3.65743e-28	0.380122	up	ACTB	6.99009e-23	-0.394617	down	SLA	2.10588e-07	-0.294294	down	HLA-A	1.4e-15	0.412155	up	PRAG1	0.00454635	-0.815703	down	JMJD4	0.0054565	-0.591953	down
PPP1R18	6.64798e-05	-0.265203	down	JUND	5.05714e-40	0.667448	up	NAPRT	5.21075e-21	0.373516	up	MYLIP	0.00947114	0.287681	up	SLC25A37	0.00475366	-0.572073	down	MRPL9	0.00616512	-0.305535	down
RPL10A	3.49146e-26	-0.32714	down	ZNF107	6.61353e-07	0.387199	up	SYK	3.53533e-05	-0.295375	down	CD24	0.00889297	0.343687	up	TRAM1	0.00913703	0.805114	up	EFHD2	2.96881e-06	0.494382	up
H4C3	9.92718e-13	-0.397124	down	RPL36A	6.38911e-07	0.275175	up	FAM102A	0.000272553	0.273984	up	UBE2J1	7.52811e-06	0.38692	up	NSMCE2	0.00614059	0.479883	up	CERS2	0.00355087	-0.347082	down
HLA-C	2.35834e-48	0.634389	up	KLF6	3.67477e-31	0.960893	up	NUDT2	6.45519e-08	0.324552	up	SCML4	1.64089e-05	0.363023	up	TRIB1	0.0071712	0.504053	up	CDC42SE1	0.00656668	1.25595	up
HLA-H	8.09163e-22	0.623143	up	RPL39	3.40244e-31	0.294969	up	CD72	1.52046e-07	-0.434564	down	TENT5A	6.10213e-05	-0.4266	down	CYHR1	0.00860626	-0.74999	down	SNAPIN	0.00265991	-0.624709	down
HLA-DRB6	4.45968e-08	-0.330318	down	XIST	5.71236e-14	0.610196	up	CUTALP	2.17468e-09	0.436804	up	FKBP5	5.33064e-08	0.507862	up	TMEM70	0.00133776	-0.335859	down	CCDC18-AS1	0.000146326	0.504394	up
HLA-DQA1	3.06063e-21	0.41757	up	LAPTM5	4.26916e-34	0.389276	up	AHNAK	3.43787e-06	0.344412	up	HLA-DMA	0.000265496	-0.308032	down	PUM3	0.00840042	-0.570736	down	PMVK	0.00361428	-0.425337	down
HLA-DQB1	3.12682e-28	-0.486099	down	LFNG	5.58373e-05	-0.261731	down	ENSG00000227615	0.00122636	0.266616	up	HLA-DQA2	6.02562e-98	-1.67427	down	AQP3	6.91279e-05	1.14374	up	S100A11	0.00709154	1.18561	up
HLA-DRB1	9.395e-55	0.342624	up	PNOC	7.98749e-12	-0.443269	down	CD82	8.30388e-05	0.278421	up	GPSM3	0.000475117	-0.260289	down	SNHG7	0.00306093	-1.07539	down	NUDC	1.26652e-05	0.693297	up
EZR	8.0152e-33	0.66137	up	ZNF706	1.68034e-05	-0.306251	down	CRACR2B	1.3054e-07	0.31509	up	PNISR	3.20893e-07	0.436827	up	NPAT	0.000530586	-0.334412	down	METTL13	0.000393028	0.318483	up
SESN1	7.67291e-05	-0.267571	down	LIMS2	5.4106e-09	-0.41772	down	UCP2	3.85662e-07	0.290293	up	H4C3	2.2232e-07	0.457832	up	PTPMT1	0.000543856	0.390461	up	ARID1A	0.000380594	0.409093	up
ARL4A	3.80829e-07	0.363256	up	LINC01857	0.00039829	0.319239	up	IFITM1	1.29994e-31	0.654954	up	SNHG5	9.55119e-11	0.587978	up	IFITM1	9.12071e-06	2.08139	up	NRDC	0.000285758	0.579707	up
SAMD9L	5.99828e-10	0.429548	up	GCNT1	0.00246037	-0.277496	down	PTPRJ	4.64617e-05	-0.289781	down	CCND3	3.02322e-14	0.679854	up	TMEM41B	0.00615359	-0.76823	down	INTS11	0.00958057	-0.337705	down
SAMD9	7.54915e-06	0.331867	up	TLE1	8.2625e-05	0.301015	up	KLF6	2.68775e-17	0.543754	up	DUSP22	0.000420484	-0.332306	down	CDK2AP2	0.00352954	0.36715	up	CD55	0.000443679	0.758048	up
CNTNAP2	2.97996e-07	0.37871	up	DIPK1B	2.22493e-08	0.284401	up	NFKB2	7.66522e-05	0.318221	up	NT5E	6.25868e-06	0.385899	up	PPFIBP2	0.000284707	0.364694	up	PRRC2C	0.00113176	0.863947	up
STAG3	5.51723e-06	0.369111	up	PHPT1	7.361e-08	-0.344611	down	ITGB1	7.97861e-09	0.585465	up	LY86	3.87168e-06	0.42399	up	NUMA1	0.00279132	-0.959817	down	CEPT1	0.00107602	0.659424	up
NCF1B	6.22955e-07	0.338934	up	ABCA1	1.40642e-07	-0.365017	down	DDIT4	6.87871e-13	-0.564887	down	HLA-C	6.48137e-50	-0.788191	down	NUCB2	0.00889917	0.576395	up	ARHGEF2	0.0074335	0.626068	up
NCF1	1.71528e-09	-0.368983	down	LCN8	2.80448e-36	-0.78478	down	YBX3	5.83099e-16	-0.639125	down	HLA-H	0.00165506	0.301423	up	POU2AF1	0.000113434	0.865367	up	SEMA4A	0.00109986	-0.560171	down
LFNG	1.92016e-10	-0.262368	down	HACD4	3.00702e-05	-0.284793	down	RESF1	0.00030048	-0.287963	down	HLA-DRB5	4.00985e-70	-1.37685	down	BCCIP	0.00167886	0.518014	up	RBM8A	0.000213151	-0.277205	down
PLP2	2.97163e-05	0.293413	up	LY6E	1.23937e-13	0.465584	up	BTG1	7.1922e-26	-0.488458	down	HLA-DRB6	3.6467e-11	-0.557915	down	HK1	0.0034959	0.503739	up	HSD17B7	0.000636772	-0.682366	down
SAT1	3.89901e-20	0.504333	up	SNHG7	9.87185e-15	0.466453	up	IFNG-AS1	6.2937e-06	0.300188	up	HLA-DQB1	6.10217e-16	-0.564754	down	TUBGCP2	0.00382098	-0.260551	down	MACF1	0.000412631	0.756042	up
PIM2	2.84147e-12	0.352455	up	RIC3	8.72103e-06	0.317857	up	UBE2N	5.52616e-08	0.387892	up	SESN1	0.00417486	0.325597	up	ATE1	2.54439e-06	-0.83062	down	CSDE1	0.00170264	0.506053	up
TSC22D3	7.29896e-148	1.78952	up	ENSG00000227615	1.12163e-08	0.387852	up	TESC	1.07953e-11	0.428253	up	C7orf50	6.31136e-07	-0.465927	down	RESF1	0.00207815	-1.29301	down	UBR4	0.000541911	0.502821	up
YWHAZ	1.6846e-10	0.332163	up	LMO2	5.56922e-06	0.29232	up	RPS2P5	2.13048e-26	0.533994	up	FAM3C	0.00454119	-0.267708	down	NUP37	0.00102571	-0.28658	down	MRTO4	0.00162551	0.439632	up
LY6E	1.12831e-76	0.905587	up	MT-ND3	1.60717e-73	0.90393	up	BCL7A	0.000176068	-0.270729	down	HIPK2	5.76855e-10	0.712915	up	RPS2P5	0.00669632	0.661784	up	SMG7	2.65801e-05	0.761233	up
TP53INP1	0.000100722	0.350687	up	SWAP70	2.45624e-08	-0.366333	down	C12orf75	2.7792e-08	0.35166	up	FIS1	0.00532333	-0.287521	down	FKBP11	0.00116558	0.744085	up	PSMB4	0.00082615	-0.568302	down
CHMP5	1.28651e-05	0.304365	up	MYADM	2.49849e-06	0.284881	up	DYNLL1	9.47011e-05	0.289055	up	NDUFB2	0.000389402	0.307183	up	IFFO1	0.00901811	0.484379	up	HP1BP3	1.51448e-05	0.419251	up
CD72	1.58555e-05	-0.29865	down	POLR2G	0.000409176	-0.272254	down	RPS26	9.94552e-20	0.451672	up	CDK14	0.00118984	-0.319096	down	HSP90B1	6.95978e-05	1.50211	up	C1orf162	0.00370751	0.601511	up
AHNAK	0.000275665	0.278896	up	UCP2	3.79599e-11	-0.379192	down	ATF7IP	0.000221048	-0.272242	down	GNA12	0.00134466	0.262306	up	RPS26	0.000100992	0.660139	up	SELENOF	0.00196006	-0.301081	down
BIRC3	3.39906e-07	0.371916	up	NEAT1	0.00172623	0.307088	up	BTG1-DT	0.000481796	-0.288794	down	TSPAN33	0.00860069	-0.275208	down	STAT2	0.00362884	0.268835	up	H2AW	0.00323859	0.29675	up
TRIM22	2.16294e-10	0.347093	up	TRMT112	0.00014182	-0.26779	down	HSPH1	1.05658e-05	0.2834	up	PALS2	0.00167455	-0.306089	down	KMT2D	0.000840969	-0.424659	down	FCGR2B	0.000707993	0.66473	up
ENSG00000255240	1.8166e-12	-0.433456	down	NFKBIA	7.21175e-14	0.490399	up	ITM2B	2.73e-06	-0.318921	down	GSTK1	0.000374361	0.275927	up	VEZT	0.000355985	0.327777	up	NFYC	0.00417087	0.279746	up
DRAP1	1.09246e-13	0.448458	up	SNHG1	6.06924e-05	0.263916	up	ENSG00000273149	1.2466e-16	0.791619	up	STAG3	4.013e-06	0.734998	up	ENSG00000273149	0.00213064	1.00105	up	SRSF11	3.93068e-05	0.467106	up
FADS3	1.16269e-05	-0.266241	down	UPF2	2.46723e-05	0.345693	up	ALOX5AP	1.07383e-05	-0.315534	down	TRA2A	1.0006e-05	0.2943	up	N4BP2L2	0.00739013	-1.01744	down	LINC01781	0.0064069	-1.11912	down
IRF7	1.2059e-56	1.017	up	BLOC1S2	3.83354e-08	-0.333928	down	SRSF5	6.55502e-08	-0.317976	down	IKZF1	1.94086e-06	0.414825	up	SETD3	0.00970868	0.464856	up	ADI1	0.00601143	-0.580548	down
UBE2L6	5.13877e-27	0.627524	up	NFKB2	3.02986e-05	-0.323012	down	PLD4	5.82078e-07	-0.418754	down	CYBB	0.00368154	0.270593	up	OSGEP	0.00034712	-0.870205	down	HADHB	0.00121696	0.472282	up
IFITM1	2.46254e-146	2.57335	up	GDI2	3.7649e-06	-0.302511	down	RNASE6	4.14986e-12	-0.511153	down	RBM3	5.8181e-08	-0.482338	down	RNASE6	0.00980382	-0.689524	down	CPSF3	0.000833136	0.38849	up
IFITM3	2.64906e-27	0.693324	up	SPOCK2	1.15435e-05	0.332683	up	PSME2	7.06814e-05	0.27395	up	RPS23P8	8.11311e-07	0.395107	up	IGHV3-48	0.00236231	2.57498	up	COX7A2L	1.87134e-05	-0.742933	down
GSTP1	1.85745e-06	0.328675	up	YBX3	1.24873e-15	0.431036	up	ZFP36L1	9.12085e-10	-0.402952	down	USP11	0.00374873	-0.276345	down	TRIP11	0.00375776	-0.543667	down	NBAS	0.00332732	-0.395793	down
ZBTB16	1.17558e-17	-0.621852	down	BTG1	9.34781e-42	0.427927	up	IGHD	8.62763e-08	-0.448079	down	RPL36A	0.000558562	0.265513	up	IGHD	0.00219156	0.838774	up	SLC1A4	0.000308216	-0.289499	down
IFITM2	1.22302e-43	0.706259	up	LTA4H	0.000297267	-0.271284	down	IGHM	1.22171e-17	-0.454822	down	RPL10	1.80202e-10	-0.270593	down	IGHM	0.00199691	-1.62361	down	PNO1	0.000936429	0.282594	up
NEAT1	1.2079e-06	0.434593	up	RPS2P5	5.37983e-09	-0.289249	down	CRIP2	2.42051e-10	0.653952	up	RPL39	1.34769e-16	0.313857	up	IGHA2	0.00212328	3.46028	up	MPHOSPH10	1.70012e-05	0.297775	up
KLF6	2.11856e-81	1.68776	up	PDE4B	1.45827e-09	0.417296	up	CRIP1	0.000248583	0.327959	up	XIST	0.00121138	0.355311	up	COX5A	0.00576128	0.469232	up	CAMKMT	0.0037021	0.279947	up
HHEX	1.8189e-08	-0.298633	down	TUBA1B	1.47822e-09	-0.392401	down	IGHA2	0.000380749	0.437597	up	PIM2	5.59725e-06	-0.400022	down	MYO9A	0.00116064	-0.634563	down	MRPL19	5.51518e-06	0.35328	up
DDIT4	2.09505e-08	-0.363486	down	PTPN6	2.18609e-11	-0.39066	down	CALM1	2.13922e-10	0.333137	up	TSC22D3	1.90079e-14	0.807986	up	SPPL2A	0.000100939	0.68524	up	SPTBN1	0.00288253	0.308196	up
IFIT3	4.33588e-27	0.709858	up	TAMALIN	0.000589456	0.260007	up	TSPAN3	1.08232e-05	-0.298404	down	PRAG1	0.000354443	-0.31263	down	FURIN	0.00438499	0.532955	up	TMEM131	0.0049649	0.352065	up
PDCD4	5.29515e-07	0.319384	up	ATP5F1B	6.00601e-06	-0.302983	down	VPS13C	8.29807e-05	-0.309863	down	MTDH	8.04236e-06	0.424454	up	CDIP1	0.00285854	-0.434994	down	RNF149	9.1107e-06	0.39186	up
VIM	4.21839e-20	0.61348	up	PPHLN1	0.000282652	-0.284745	down	ANXA2	6.40324e-08	0.413337	up	SDCBP	0.00355485	-0.276854	down	UBN1	0.00167712	-0.694163	down	FBXO48	0.000126524	-0.461828	down
SLC2A3	3.31671e-08	0.361058	up	PELI1	7.8983e-18	0.548528	up	C16orf74	0.00014832	-0.265787	down	PTK2B	0.000415802	0.30155	up	FBRS	0.00246318	0.270277	up	TTC7A	1.08191e-05	0.467726	up
PAWR	0.000222769	0.267342	up	HVCN1	2.80111e-07	-0.288994	down	MT2A	8.65027e-21	0.725894	up	RNF19A	0.000339681	0.303006	up	MIEN1	0.00533833	0.893863	up	SUCLG1	0.000278926	-0.691066	down
USP15	4.32231e-08	0.354668	up	TCTN1	1.28326e-05	-0.35191	down	RABEP2	3.50098e-05	-0.270034	down	LY6E	0.000154627	-0.268535	down	JUP	0.00351744	0.359771	up	EML4	0.00112261	0.84395	up
DYNLL1	0.000150553	-0.273626	down	PPP1R15A	5.4378e-32	0.969632	up	TCF25	3.08642e-05	-0.307461	down	PLPP5	4.04515e-05	0.475703	up	ENSG00000279602	6.05887e-06	-1.19037	down	CIAO1	1.81605e-08	0.808222	up
EIF4B	2.2484e-07	-0.294802	down	RASL11A	2.23925e-11	0.452574	up	BAIAP3	6.8715e-07	0.379288	up	ASAH1	0.00224195	-0.289249	down	SLC35B1	0.00708416	0.427006	up	HIBCH	0.0024139	0.329355	up
OAS1	4.07956e-10	0.452462	up	RUBCNL	0.000347583	-0.279874	down	ANKRD11	0.000756298	-0.270131	down	TP53INP1	1.2638e-11	0.727656	up	IFI35	0.00898027	0.856212	up	PTPN18	0.00215272	0.621632	up
OAS2	9.62107e-07	0.345954	up	RNASE6	6.03396e-05	-0.307665	down	RPS2	1.9832e-25	-0.343349	down	NAPRT	5.96768e-09	0.323951	up	CDK12	0.00326808	-0.534505	down	CXCR4	0.00717307	1.55107	up
TUBA1A	2.42781e-13	0.456237	up	IGHV4-34	0.00265536	0.410544	up	SCIMP	0.000190578	0.309788	up	BLK	1.76737e-07	0.472589	up	WDR81	0.000398239	-0.462135	down	DARS1	0.00100119	-0.418052	down
RPS26	3.02833e-145	1.51994	up	RPL13P12	1.72961e-69	1.16659	up	ORMDL3	6.73086e-07	0.35655	up	CHMP7	0.00370648	0.301234	up	GOSR1	0.00937698	0.476237	up	MCEE	2.84734e-05	-0.445959	down
PA2G4	5.11766e-07	-0.279492	down	RPL4	9.93661e-13	-0.306183	down	ENSG00000279602	1.37959e-38	-0.86671	down	TLE1	2.71498e-15	0.80212	up	VPS53	0.000701093	0.286127	up	PDCL3	1.60398e-06	0.2614	up
STAT2	2.30777e-08	0.354922	up	RPS29	3.50237e-13	0.271199	up	ENSG00000265206	2.5415e-24	0.759971	up	SYK	3.44742e-07	-0.48159	down	SMCHD1	0.00519331	-0.938943	down	INO80D	0.00516385	0.474011	up
CD69	2.85578e-57	1.5455	up	PLD4	5.80061e-05	-0.334262	down	RPL13P12	1.57764e-57	0.922032	up	FNBP1	0.00021026	0.269859	up	PPP1R16B	0.00546473	-0.61331	down	ANKRD44	0.00323049	0.713042	up
BTG1-DT	1.19848e-07	-0.334218	down	RPS26	2.41322e-86	1.28452	up	JPT1	4.63189e-13	0.502796	up	NEK6	0.000803356	0.344441	up	DDX27	0.000458682	-0.572777	down	ERCC3	0.00441178	-0.308438	down
ELF1	9.20882e-06	0.284512	up	ENSG00000288730	0.00797772	-0.40327	down	CD79B	7.44609e-07	-0.277	down	TLE4	7.99774e-06	0.422068	up	ZGPAT	0.00614059	0.29465	up	SP100	0.00433748	0.675587	up
PCDH9	2.60726e-10	-0.320162	down	GABPB1-IT1	3.15404e-07	0.32365	up	ENSG00000288943	7.70864e-11	-0.340139	down	FAM102A	0.000264767	0.366857	up	BCAS4	0.00566802	-0.342647	down	SLC35F5	0.00317269	-0.317193	down
EBPL	2.90295e-07	0.3007	up	RSRP1	6.87178e-06	0.309533	up	GNAS	6.02093e-07	0.273448	up	AK8	0.000257435	0.282537	up	MED29	0.00241265	-0.459271	down	WDR43	0.00960963	0.313853	up
GPR183	6.66334e-08	0.401274	up	LYSMD2	5.14251e-05	-0.30047	down	ADGRE5	1.14539e-07	0.289503	up	LCN8	3.54848e-18	-0.601445	down	FCER2	0.0036095	0.642008	up	MRPS5	0.00738842	0.478328	up
ENSG00000273149	3.32846e-18	0.803898	up	CCDC32	6.88618e-05	-0.303589	down	EMP3	4.32892e-05	0.282283	up	CD72	1.08917e-05	-0.545367	down	CDKN2D	0.00139946	-0.726877	down	SEPTIN2	0.00911732	0.502528	up
EPSTI1	2.29945e-14	0.545383	up	CSK	4.29201e-06	-0.289462	down	NOP53	2.43855e-07	-0.277776	down	ENSG00000244313	0.00234084	-0.311194	down	PRKD2	0.00819468	0.80003	up	RHOQ	0.000506122	-0.78601	down
FOS	1.58853e-39	1.29974	up	RPL41P2	7.19998e-06	0.280882	up	JUNB	8.84164e-26	-0.82393	down	FTH1	2.42425e-10	-0.340287	down	ARRDC2	0.00697302	-0.651824	down	CRIPT	0.00648707	0.546014	up
SRSF5	1.57773e-09	-0.31096	down	S1PR4	5.70214e-05	-0.298089	down	TLE5	3.70169e-05	0.267517	up	AHNAK	0.000489717	0.390453	up	HMG20B	0.000356245	-0.394561	down	HEATR5B	0.00290636	0.260607	up
WARS1	1.16823e-23	0.587783	up	ENSG00000237550	4.74664e-06	0.304712	up	NIBAN3	1.0099e-06	-0.346884	down	ENSG00000227615	5.08521e-05	0.400881	up	ENSG00000269001	0.00369736	-0.820699	down	PRKD3	0.00245015	0.262607	up
IGHV3-30	0.00352597	-0.602508	down	RIPOR1	3.71233e-06	-0.335237	down	IER2	5.43347e-05	-0.279474	down	NRGN	0.00437488	0.408171	up	UFD1	0.00485789	0.349564	up	CDC42EP3	2.87231e-05	0.540892	up
TCL1A	1.1084e-41	-0.619428	down	COTL1	7.161e-08	0.388207	up	LILRA4	7.78267e-11	-0.385643	down	ETS1	7.93687e-05	0.331107	up	PPIL2	0.00975512	-0.942442	down	ATIC	0.000465074	-0.275897	down
ENSG00000257275	1.02655e-10	-0.431841	down	HAGHL	3.07306e-07	0.380877	up	RPS4Y1	4.22474e-18	-0.823398	down	EHD1	3.83156e-06	0.406897	up	DOP1B	0.00166423	-0.851998	down	PRPF40A	0.00104357	0.36145	up
SAV1	6.37057e-05	0.262463	up	SOCS1	3.25241e-07	0.385248	up	LGALS1	0.00476115	0.297734	up	CRACR2B	4.97818e-10	0.470916	up	MT-CO3	0.00040423	-0.492965	down	MBD5	8.34897e-05	0.444192	up
RNASE6	2.59049e-20	-0.58024	down	ARHGAP17	0.00010092	-0.314986	down	EIF3L	1.78735e-05	-0.261265	down	POLR2L	6.20756e-07	0.418165	up					MITD1	0.00621451	0.557912	up
PSME1	2.41544e-10	0.276806	up	P2RX5	0.00013469	0.278962	up	SMDT1	2.29104e-17	-0.504955	down	DDB2	0.000122933	-0.34974	down					SF3B1	0.000137506	0.779933	up
PSME2	1.02681e-10	0.369325	up	WSB1	7.9982e-05	-0.284073	down	APP	2.6673e-06	-0.320444	down	IL10RA	3.0066e-09	-0.588957	down					NCL	0.00221688	0.535642	up
NFKBIA	7.82856e-13	0.329737	up	SELL	5.98058e-07	-0.301282	down	CSTB	0.000918257	0.269537	up	CORO1B	0.00237299	0.324457	up					HNRNPA3	0.000621991	0.453638	up
ZFP36L1	4.41456e-07	-0.283836	down	SESN1	9.65176e-15	0.580835	up	MT-ND4	1.61405e-12	0.329212	up	WEE1	0.00421659	0.302375	up					COPS9	0.000578151	0.473584	up
TSPAN3	9.73773e-13	-0.394821	down	LIMD2	2.08209e-10	-0.308096	down					PRCP	0.00175148	-0.284709	down					FAM136A	0.00157812	-0.415922	down
CTSH	7.15828e-08	0.33953	up	SMDT1	1.32181e-05	-0.27627	down					CYB561A3	0.000193355	-0.379371	down					PPIG	0.00560403	0.400388	up
ISG20	2.21911e-32	0.475504	up	CD79B	4.97622e-23	-0.489152	down					GSTP1	0.000745629	-0.272916	down					RRM2	0.00149927	-0.540821	down
RPL4	3.05043e-11	-0.261698	down	ICAM2	0.00148357	-0.262946	down					KMT2A	0.00252226	0.283735	up					CIR1	0.0019166	-0.535698	down
B2M	1.79195e-42	0.380887	up	SNX9	2.49751e-17	0.590511	up					KLF6	1.0266e-06	0.409701	up					ARL5A	0.000915151	-0.552652	down
CHASERR	2.29444e-08	0.277114	up	RPL38	2.82815e-10	0.30747	up					UPF2	0.000100646	0.321331	up					MTHFD2	0.000118383	-0.371473	down
RPL13	2.1016e-27	-0.292306	down	STAG3	4.52028e-24	0.884626	up					LHPP	0.000210386	-0.389581	down					DNPEP	0.00616139	0.277673	up
RPS2	2.70464e-27	-0.35909	down	MYL12B	6.79326e-06	-0.260016	down					GDI2	1.76404e-06	-0.451039	down					DOCK10	0.00177262	0.314197	up
ORMDL3	1.11876e-06	0.344351	up	RPS21	5.04731e-21	0.277208	up					ATP5MK	0.000247119	0.346004	up					EIF2AK2	0.000247478	0.467439	up
XAF1	3.21148e-54	1.28292	up	PKIG	8.04437e-06	0.337851	up					ITGB1	0.00101887	0.528419	up					DNAJC10	0.00201105	0.460702	up
ENSG00000279602	1.77783e-19	-0.596145	down	PPDPF	1.28873e-11	0.376396	up					ANAPC16	0.000774035	0.280567	up					LRRFIP1	0.000178904	0.6881	up
ENSG00000265206	3.42008e-11	0.407865	up	MMP24OS	2.45257e-05	-0.262175	down					DDIT4	4.30875e-09	0.613587	up					DGUOK	0.0003824	-0.541845	down
RPL13P12	9.97961e-45	0.768619	up	PSMF1	0.000414524	-0.264235	down					ARID5B	3.34219e-05	0.431645	up					DYNC2LI1	0.0064188	-0.637066	down
EIF5A	1.42272e-08	0.345606	up	CD40	3.50834e-05	-0.307878	down					OGA	0.0034269	0.300316	up					LRPPRC	0.00182727	0.354782	up
H3-3B	5.04035e-40	0.64785	up	STMN3	7.61825e-05	0.271935	up					PSAP	2.21221e-10	-0.609397	down					RPIA	0.000414567	0.313589	up
DDX5	9.10062e-11	0.337681	up	WASH5P	0.000538887	0.282175	up					SPOCK2	0.00485414	0.334709	up					IGKV4-1	0.00230405	2.04866	up
SYNGR2	8.41439e-11	0.348619	up	CNN2	3.43012e-07	0.315361	up					CELF2	4.4439e-06	0.323904	up					AGFG1	0.00470749	0.386046	up
ACTG1	5.72565e-24	-0.591283	down	TCL1A	6.74474e-33	-0.572608	down					TMBIM6	0.00153026	0.261367	up					RAB10	0.00640941	0.609649	up
UBALD2	5.86169e-17	0.551843	up	RELB	1.72943e-05	-0.293941	down					BTG1	4.20369e-06	0.39842	up					IGKV3-11	0.00898853	-8.16077	down
EIF1	3.46627e-17	0.315348	up	TFEB	8.39974e-05	0.296606	up					IFNG-AS1	0.000458869	0.327561	up					IGKV1-17	4.41623e-07	1.20056	up
RNF213	1.21144e-07	0.377576	up	RPL28	4.03672e-30	0.339993	up					DENR	0.000326886	0.276393	up					IWS1	0.00127299	0.332651	up
PMAIP1	6.50686e-11	0.376451	up	TP53INP1	8.37064e-08	0.446912	up					TESC	2.95428e-05	0.305031	up					BIRC6	0.00654304	0.781199	up
SCAND1	6.36949e-14	0.283946	up	TLE5	8.68569e-06	-0.263389	down					ARHGAP9	0.00150332	-0.274134	down					DGKD	0.00301544	0.463558	up
ZNF217	4.78263e-06	-0.266547	down	TSC22D3	1.39833e-74	1.45788	up					TUBA1B	0.000346533	-0.336185	down					NOP58	0.00324024	0.467523	up
KCNG1	5.125e-05	0.373605	up	TXNIP	3.47549e-47	0.514103	up					SSPN	6.33828e-06	0.526852	up					CLK1	0.000699804	0.297558	up
GNAS	1.64351e-08	0.301076	up	SPINT2	0.00103021	-0.263293	down					CD63	0.0043079	-0.295771	down					DBI	0.00118708	-0.809412	down
RBM38	2.27189e-18	0.291133	up	PPP1R14A	1.45379e-07	-0.454063	down					HVCN1	0.000651896	0.32801	up					CCT7	0.00366407	0.265297	up
S1PR4	2.06944e-07	-0.316944	down	LSM14A	0.000114717	-0.291128	down					RPS26	3.2602e-15	0.663529	up					CALM2	0.00637778	0.539947	up
EMP3	8.11036e-12	0.399238	up	EIF1AY	1.39207e-12	-0.495086	down					CLEC2D	0.000515322	-0.373371	down					PREB	0.00124166	-0.794331	down
KLF2	5.32346e-08	0.308683	up	RPS4Y1	2.58668e-20	-0.773901	down					TM9SF2	0.000215604	-0.309917	down					CCNT2	0.00361571	0.428498	up
PPP1R15A	2.67288e-51	1.23946	up	TXLNGY	4.53623e-08	-0.365457	down					PCDH9	2.04439e-10	-0.600818	down					RAB3GAP1	0.00136311	0.463683	up
JUND	5.97674e-104	1.17	up	IGLL5	8.12722e-07	-0.484428	down					ITM2B	1.11146e-05	-0.306476	down					CLIP4	0.0010585	0.381709	up
GADD45B	1.73855e-12	0.332529	up	PIK3IP1	2.59862e-09	0.442369	up					ENSG00000273149	1.85449e-10	-0.68147	down					PNKD	0.00281745	-0.647326	down
NFKBID	0.000125848	0.260119	up	VIM	7.84024e-10	0.421677	up					RUBCNL	0.00532897	-0.284352	down					CAPG	0.001743	0.643061	up
HSH2D	8.92248e-14	0.536315	up	EWSR1	1.61105e-05	-0.31017	down					N4BP2L2	7.88848e-07	0.442452	up					CHAC2	0.00618843	-0.263303	down
IER2	5.82271e-08	-0.340527	down	XAF1	1.07949e-09	0.458132	up					KTN1	7.21866e-06	0.395541	up					ERLEC1	0.00640939	-0.640191	down
BST2	8.39161e-11	0.419922	up	CSTB	0.000425943	0.273728	up					RIN3	3.64508e-05	-0.384247	down					GCC2	0.00807148	0.329129	up
RPS9	3.36672e-24	-0.271845	down	YPEL5	0.000396647	0.289921	up					RPS29	6.583e-14	0.423939	up					STT3B	0.00445954	-0.408377	down
MYADM	5.21191e-08	0.372908	up	MT-ND2	1.38697e-11	0.348603	up					NPC2	0.00241453	-0.266437	down					PLCL2	0.00232317	0.419143	up
RPL3	6.20702e-56	-0.363528	down	MT-CO2	3.082e-26	0.363314	up					PLD4	0.00132692	-0.31712	down					CMTM6	0.00689719	-0.437396	down
RAC2	3.1147e-10	0.289266	up	MT-ATP8	7.72018e-15	0.507006	up					NDUFB1	3.20204e-08	0.309951	up					MRPS25	0.00441774	0.334086	up
EIF3L	2.60648e-09	-0.27725	down	MT-ATP6	5.5006e-18	0.405773	up					IGHD	4.78497e-11	-0.783542	down					SLC25A38	0.000324169	0.579067	up
ODF3B	3.92655e-16	0.440826	up	ZBTB16	7.01961e-17	0.582911	up					IGHM	6.94583e-09	-0.27386	down					EXOSC7	0.000769987	0.333668	up
SMDT1	3.17567e-11	-0.385382	down	ZFP36L1	3.58646e-07	-0.276689	down					IGHV1-3	6.05181e-22	-3.35636	down					RAB5A	0.00038766	0.343487	up
MX1	1.59648e-19	0.725176	up	MT-ND4L	1.08459e-16	0.407831	up					CRIP1	3.1257e-05	0.471084	up					SMIM4	0.00912399	0.264296	up
MX2	2.05362e-10	0.481027	up	MT-ND4	1.94345e-40	0.694688	up					IGHA2	1.10324e-08	0.934594	up					SMARCC1	0.000597294	0.260618	up
MT-CO3	2.65772e-11	-0.29376	down									GABPB1-IT1	0.000520391	0.268044	up					TMF1	9.48698e-05	-0.392079	down
MT-ND3	6.9562e-09	-0.290818	down									CHD2	0.00173597	0.267477	up					TBC1D23	0.00161009	-0.605897	down
MT-CYB	2.57577e-14	-0.306026	down									SNX22	4.6263e-05	0.39078	up					GCSAM	0.00658975	-0.350859	down
												ANXA2	0.00958992	0.327714	up					MANF	0.00384254	-1.11675	down
												ISG20	3.56745e-15	0.603839	up					TIMMDC1	0.0014874	0.327861	up
												RPL4	1.36963e-05	-0.260289	down					RNF7	0.00346311	0.282107	up
												MEF2A	0.000182712	-0.391118	down					MSL2	0.00059117	0.324462	up
												PDIA3	0.00270201	-0.268564	down					STAG1	0.000626927	0.466241	up
												GABPB1-AS1	0.000348936	0.368884	up					USF3	0.000816792	0.623207	up
												IL4R	0.0089658	0.354289	up					TNFSF10	0.00315693	-0.56071	down
												MT2A	1.37069e-08	0.584741	up					FNDC3B	0.00147691	-0.794798	down
												CD19	0.00111605	-0.352543	down					ARMC8	0.000134391	0.387777	up
												FUS	0.00230864	0.261703	up					SKIL	0.00071952	0.270123	up
												NFATC3	0.00469763	-0.275763	down					TNIK	0.00697517	-0.278601	down
												ANTKMT	1.4055e-07	0.483697	up					RTP4	0.0064188	-0.275264	down
												HAGHL	9.91701e-09	0.579508	up					RAP2B	0.00187132	-0.557846	down
												NME3	0.00297017	0.270342	up					ARF4	0.000859389	-0.683077	down
												SOCS1	3.07991e-10	0.650305	up					ZBTB20	0.00113232	1.20494	up
												SCIMP	0.000365827	0.324611	up					NGLY1	0.000115846	0.442969	up
												P2RX5	3.84801e-10	0.616338	up					ACAA1	7.22027e-05	0.78196	up
												WSB1	0.000320139	-0.364364	down					TFG	0.00967318	-0.495952	down
												IKZF3	0.000100874	-0.363453	down					EDEM1	0.0010033	-0.447302	down
												ARL4D	2.35801e-11	-0.620649	down					PSMD6	0.00579135	-0.516168	down
												ENSG00000279602	1.6045e-15	-0.553264	down					ZNF148	5.89438e-05	0.608326	up
												RPL13P12	2.98541e-43	1.1958	up					RPUSD3	0.00213835	-0.319677	down
												ACAP1	0.000547743	0.339029	up					PDCD10	0.000213234	0.279481	up
												SCPEP1	0.000556139	0.387326	up					PAK2	0.000927577	0.269021	up
												TBX21	0.00099094	-0.392158	down					COPB2	0.000681533	-0.754982	down
												JPT1	2.52532e-06	0.495543	up					QRICH1	0.00976836	0.392242	up
												CD79B	1.19345e-09	-0.489859	down					GSK3B	0.00182044	0.498424	up
												GRN	1.13728e-08	-0.573835	down					ARIH2	0.00528736	-0.387069	down
												RPL38	0.000312564	0.275713	up					OPA1	0.000943304	0.279074	up
												EVI2B	0.00190068	0.268564	up					SH3BP5	0.00287117	-0.552856	down
												ENSG00000288943	3.24106e-05	-0.261053	down					OSBPL10	0.00305696	0.549238	up
												TMX4	0.00937514	0.284758	up					RSRC1	0.002003	0.626977	up
												YWHAB	0.000373415	0.276407	up					MTMR14	0.000819431	0.447111	up
												RPS21	4.89527e-11	0.26025	up					MBNL1	3.06556e-05	0.913869	up
												RGS19	0.00305802	0.266681	up					H1-10	8.25591e-05	1.20044	up
												PPDPF	2.79532e-05	0.271342	up					MBD4	0.000729177	0.833383	up
												CTSZ	0.00119214	-0.276784	down					GOLGB1	0.000174495	0.357895	up
												HCK	0.000714098	-0.303389	down					CDV3	0.000794339	0.297882	up
												STMN3	6.17328e-05	0.310489	up					ACAP2	3.67406e-05	0.396162	up
												MACROD2	2.38852e-06	-0.396956	down					RASA2	1.41758e-06	0.397115	up
												WASH5P	0.000272378	0.344256	up					SHISA5	1.0278e-05	0.359958	up
												CNN2	0.00418467	0.280452	up					CCDC174	8.31012e-05	0.367189	up
												SIPA1L3	1.88176e-06	-0.400859	down					WDR6	0.000325847	0.34508	up
												PPP1R15A	1.95955e-07	0.328691	up					TKT	0.00370834	0.260258	up
												ICAM3	1.45991e-06	0.436328	up					NCBP2AS2	5.3146e-06	0.275363	up
												JUNB	7.57382e-10	-0.580554	down					RYBP	6.55548e-05	0.397445	up
												IER2	9.90426e-05	-0.295426	down					SNRK	0.000141234	0.362216	up
												CALR	2.29945e-10	-0.567898	down					NFKBIZ	0.0026143	0.718631	up
												ALKBH7	0.000571017	-0.331766	down					TRMT10C	0.000646707	-0.445527	down
												LILRB2	0.00969007	-0.261812	down					PARP9	0.00133534	0.442534	up
												ARHGEF18	2.77133e-08	0.517028	up					TCTA	8.77282e-05	0.414841	up
												LILRA4	1.20876e-21	-0.87543	down					ATP5ME	2.59812e-06	0.450703	up
												CIRBP	7.90306e-05	-0.322786	down					TNIP2	0.000895987	-0.620821	down
												RPS4Y1	1.24105e-13	-0.956655	down					BOD1L1	0.000456268	0.314131	up
												VPREB3	0.000505906	0.466474	up					SDAD1	0.00299205	-0.337072	down
												PDXP	1.92582e-05	-0.327171	down					UBE2K	0.00408763	0.527209	up
												MFNG	0.000407103	0.26185	up					KLF3	0.00114642	0.532704	up
												UBE2L3	0.00676074	0.267808	up					FRYL	0.00410427	0.354388	up
												EIF3L	0.00595504	-0.266258	down					SLC30A9	0.00471087	0.313639	up
												IGLV1-47	0.00386843	0.421205	up					PAPSS1	0.000566976	0.300353	up
												SHISA8	0.00350815	0.299264	up					METTL14	0.000166281	0.533543	up
												MYH9	5.04373e-05	0.369512	up					PPA2	0.00095625	-0.297872	down
												SMDT1	2.1413e-08	-0.435775	down					SEC24B	0.00377341	0.472868	up
												DDX17	0.000491927	0.313055	up					RHOH	0.0023384	0.435091	up
												APP	4.81318e-07	-0.29262	down					OSTC	5.25318e-05	-1.49735	down
												CSTB	1.47042e-06	0.459677	up					PGRMC2	0.0061889	0.276686	up
												IFNGR2	0.000841366	-0.322895	down					ARFIP1	0.00321673	0.303334	up
												MT-ND2	9.92718e-07	0.448667	up					ZNF827	0.00117522	0.343709	up
												MT-CO2	9.30484e-11	0.434112	up					CDKN2AIP	0.000129872	0.426168	up
												MT-ATP8	3.23352e-05	0.357102	up					ABCE1	0.00275667	-0.619967	down
												MT-ATP6	0.000128325	0.267172	up					MFSD8	0.000309369	0.461157	up
												MT-ND3	2.19234e-37	1.0213	up					SLBP	0.0038421	-0.27272	down
												MT-ND4	8.92474e-18	0.665967	up					CD38	1.55334e-05	-1.75997	down
																				REST	0.000805143	-0.716966	down
																				CTBP1	7.27573e-05	0.693516	up
																				YTHDC1	0.000163209	0.64531	up
																				HSD17B11	0.000872556	0.375591	up
																				NSD2	0.00182149	-0.431394	down
																				NOP14	0.00688053	0.327382	up
																				KIAA1109	0.00192912	0.535985	up
																				RBPJ	0.00496363	0.447037	up
																				C4orf3	0.00819139	-0.471098	down
																				GAK	4.62111e-05	0.656612	up
																				GAB1	0.00602426	-0.279635	down
																				LRPAP1	0.000594516	-0.463508	down
																				SMIM20	0.000271886	-0.429812	down
																				CLPTM1L	0.000210017	-0.990175	down
																				ICE1	0.00776227	0.641041	up
																				MRPL36	1.2153e-05	-0.425966	down
																				MARCHF6	0.00649301	0.292721	up
																				MTREX	0.0059294	0.317641	up
																				POC5	0.0066707	0.305605	up
																				AGGF1	7.98489e-06	0.380239	up
																				SGTB	1.73702e-07	0.333594	up
																				WDR41	0.000123418	-0.274798	down
																				AP3S1	0.00315931	-0.540076	down
																				PHAX	0.00427269	-0.379997	down
																				CDKN2AIPNL	2.01982e-05	0.508382	up
																				ERAP2	0.000107519	0.96345	up
																				AFF4	0.00106327	0.801526	up
																				YIPF5	0.000317107	-0.405855	down
																				MED7	0.00599597	-0.267332	down
																				RMND5B	0.00071655	-0.339121	down
																				ELL2	0.00252791	-0.539168	down
																				HIGD2A	0.00294139	-0.621102	down
																				UIMC1	0.000308636	0.302069	up
																				SFXN1	0.00263587	0.308704	up
																				DNAJC21	0.00927665	0.516107	up
																				CPEB4	0.00830165	0.302769	up
																				HNRNPAB	0.00568459	-0.261364	down
																				PHYKPL	0.000357223	0.539097	up
																				DDX41	0.00384106	0.35212	up
																				MATR3.1	0.00343354	0.304656	up
																				PAIP2	0.000608794	0.57136	up
																				MEF2C	0.000416723	0.544572	up
																				THOC3	0.00140657	-0.792198	down
																				SKP1	0.000134854	0.468888	up
																				SMIM15	0.000423876	-1.02269	down
																				SRP19	0.00317494	-0.600082	down
																				REEP5	1.33015e-05	-0.579354	down
																				KIF2A	0.00707964	0.68313	up
																				MGAT1	0.000121821	-0.345571	down
																				CLINT1	0.00604239	-0.720229	down
																				RNF145	0.000261875	0.519472	up
																				ANKRA2	0.00124168	-0.314442	down
																				SAR1B	0.00956581	-0.321469	down
																				DDX46	0.00351815	0.639463	up
																				TCOF1	0.00974232	0.407754	up
																				FAM53C	0.000726569	0.490625	up
																				RAD17	0.000517574	-0.502615	down
																				DCP2	0.000294842	0.276145	up
																				MCCC2	0.00264594	0.298718	up
																				LMAN2	0.00944297	-0.595872	down
																				NSD1	0.00026936	0.403329	up
																				DOCK2	0.00717877	0.658429	up
																				DHX29	0.00267405	0.340079	up
																				SDHA	0.00183435	0.417751	up
																				PDE4D	0.00402457	0.467984	up
																				AP3B1	2.39791e-05	0.509958	up
																				IQGAP2	0.000240197	-0.282932	down
																				RPL26L1	0.000125702	-0.455091	down
																				RNF44	1.36429e-05	0.640379	up
																				FAM13B	2.83975e-05	0.417644	up
																				TMEM161B-DT	0.000298447	0.343744	up
																				WDR36	0.00798113	-0.776036	down
																				TRIM27	0.000894432	-0.296647	down
																				LEMD2	3.02987e-06	0.469179	up
																				MYLIP	0.00426643	0.72725	up
																				SMIM29	0.00979947	0.466876	up
																				STK38	0.00459559	0.267673	up
																				SLC29A1	0.0064188	-0.447532	down
																				FGD2	0.00121783	0.550798	up
																				RPS10	0.0050212	0.57402	up
																				BACH2	0.00418925	0.77375	up
																				ABRACL	0.000276911	-0.876885	down
																				HDAC2	0.00441164	0.329474	up
																				ASCC3	0.0049236	-0.433402	down
																				MAN1A1	0.000109033	-0.698205	down
																				STX11	0.000150884	0.666932	up
																				FUCA2	0.00801674	-0.359458	down
																				TULP4	0.00749232	0.278188	up
																				HMGN3	0.00387417	1.16122	up
																				CITED2	0.00350665	-1.39898	down
																				TBPL1	0.00065795	-0.444236	down
																				CDKN1A	0.00032702	-0.547893	down
																				ALDH5A1	0.00424346	-0.540401	down
																				SOD2	0.0032396	0.762564	up
																				MRPL18	0.00847878	-0.380913	down
																				C6orf226	0.000151962	0.565819	up
																				TRIM38	1.23584e-06	0.929288	up
																				H1-2	3.4527e-05	0.69976	up
																				C6orf47	0.00644511	-0.303322	down
																				YIPF3	0.00508913	-0.30076	down
																				CSNK2B	0.000657097	0.2772	up
																				DHX16	0.00589799	-0.693151	down
																				ABCF1	0.000381093	0.443572	up
																				NOL7	0.000453295	-0.548382	down
																				PSMB8	0.00730626	-0.490697	down
																				PSMB8-AS1	0.00340842	0.469354	up
																				AKIRIN2	0.00624026	0.280758	up
																				HMGN4	0.000144043	0.675079	up
																				PPP1R11	0.0088893	0.296044	up
																				GPSM3	0.00605436	0.852448	up
																				PPP1R18	0.00541601	0.616655	up
																				PNISR	0.00132581	0.624353	up
																				H2AC6	0.000596637	0.922896	up
																				BTN3A3	0.00797189	0.326482	up
																				ECHDC1	4.12742e-06	0.2806	up
																				SLC39A7	0.000976558	-0.661068	down
																				VPS52	0.00119439	0.331943	up
																				CUTA	0.000770083	0.320371	up
																				SNRNP48	1.46344e-05	0.544109	up
																				H4C8	0.00100231	0.279572	up
																				MANEA	4.01341e-05	-0.592304	down
																				HLA-DPA1	0.00668142	0.328098	up
																				HLA-DRB6	0.00068395	0.270786	up
																				KHDC1	0.000409318	-0.345371	down
																				TAPBP	0.000807836	-0.429511	down
																				RARS2	0.00136068	0.263113	up
																				MCUR1	0.00451618	-0.556611	down
																				BAG6	0.000378623	-0.541673	down
																				ZFAND2A	0.00865555	-0.296999	down
																				AP5Z1	0.000850024	0.297211	up
																				STK17A	0.0031665	1.23578	up
																				GUSB	0.00230975	-0.333808	down
																				TMEM243	0.00292718	0.899228	up
																				AP1S1	0.000567937	-0.415476	down
																				DNAJB9	0.000512761	-0.28172	down
																				ZNF277	0.00955565	0.268598	up
																				STMP1	0.0028998	0.566043	up
																				MTPN	0.00148748	0.27728	up
																				DNAJB6	0.00869001	0.389818	up
																				SSBP1	0.00175383	0.956716	up
																				PRKAG2	3.01422e-05	0.271285	up
																				AKR1B1	0.0033683	0.261616	up
																				ENSG00000283041	0.00070898	0.287703	up
																				FMC1	0.000473774	-0.439529	down
																				MPLKIP	0.00135833	0.306752	up
																				COPS6	0.00409524	0.487169	up
																				ZNF92	0.00727302	-0.478258	down
																				RSBN1L	0.00629401	0.477079	up
																				YWHAG	0.000105948	0.374497	up
																				PSMC2	4.52322e-05	-0.335667	down
																				H2AZ2	0.00126456	-0.59706	down
																				DBNL	0.00123074	0.875003	up
																				FGL2	0.000640111	0.336318	up
																				LAT2	0.0022235	0.488392	up
																				RFC2	0.000345	0.417048	up
																				GNB2	0.00513307	-0.396735	down
																				KDELR2	0.000102583	-1.50625	down
																				HNRNPA2B1	0.00432661	0.281783	up
																				BHLHA15	0.00349317	-0.354875	down
																				CHST12	0.000104315	-0.715738	down
																				GSTK1	0.000341463	-0.355767	down
																				ZYX	0.00623819	0.506803	up
																				FAM126A	0.00132518	-0.434606	down
																				NUDT1	0.000616194	-0.264115	down
																				DDX56	2.62852e-05	-0.570408	down
																				NT5C3A	0.00651885	0.374955	up
																				SRI	0.00206249	0.365204	up
																				NSUN5P2	0.00538801	0.279939	up
																				ZNF680	0.00189554	-0.351991	down
																				ENSG00000284691	0.000513121	-0.531168	down
																				MDH2	0.000131703	-0.364048	down
																				EIF3B	0.000772031	-0.313761	down
																				ZNF800	0.0082976	0.332808	up
																				IKZF1	0.00348259	0.862974	up
																				SEPTIN7	0.000136829	0.303086	up
																				TOMM7	0.00971617	-0.379226	down
																				CNOT4	0.0083609	0.475243	up
																				SRPK2	0.000121922	0.667287	up
																				PMS2P1	0.000843719	0.501987	up
																				KMT2E-AS1	6.95831e-05	0.324839	up
																				P2RY8	0.00166835	0.587473	up
																				AKAP17A	0.00352702	0.638007	up
																				TSR2	0.00239895	0.429796	up
																				ATP6AP2	0.00249667	-0.447749	down
																				TBC1D25	0.000993874	-0.292889	down
																				SLC25A5	0.000608947	-1.05087	down
																				IDS	0.000816356	0.437186	up
																				SLC10A3	0.000920383	0.435256	up
																				ARHGAP4	0.0062687	0.367979	up
																				RPL36A	0.000927812	0.695696	up
																				RBMX	0.000385404	-0.497001	down
																				XIAP	0.00369085	-0.585326	down
																				FLNA	0.000576491	1.28767	up
																				SASH3	0.00910351	0.447894	up
																				MCTS1	0.00257874	0.393724	up
																				SOWAHD	0.000763152	0.289522	up
																				OFD1	0.000852643	0.453586	up
																				WDR45	0.00381211	-0.376679	down
																				XIST	0.00809671	0.79434	up
																				SAT1	0.00016196	1.25847	up
																				HSD17B10	5.05615e-05	-0.609132	down
																				FMR1	0.000352678	0.283126	up
																				UBA1	0.00460773	-0.329107	down
																				TIMM17B	9.48124e-06	0.386707	up
																				PIM2	0.000519436	-0.687341	down
																				GRIPAP1	8.58917e-05	0.262189	up
																				ARMCX3	8.559e-05	-0.396644	down
																				NKRF	0.00184136	-0.544671	down
																				LAGE3	0.00578599	0.29022	up
																				RPS6KA3	0.00685724	0.535331	up
																				FTX	0.000465883	0.645399	up
																				TNKS	0.0047057	-0.260551	down
																				LONRF1	0.00148948	0.282825	up
																				CNOT7	0.00106581	-0.369365	down
																				GTF2E2	3.75342e-05	-0.772938	down
																				LEPROTL1	0.000472411	0.479505	up
																				PPP2R2A	0.00507829	0.310003	up
																				LYN	0.000143316	0.845642	up
																				DDHD2	0.00114217	0.568113	up
																				ARMC1	0.00994804	0.291005	up
																				FABP5	0.00269924	-0.390226	down
																				ZNF706	0.0010475	-0.577248	down
																				PLEKHF2	0.0031872	0.485266	up
																				MRPL15	9.91909e-05	-0.301501	down
																				RB1CC1	1.7315e-05	0.407923	up
																				EBAG9	0.005937	-0.6453	down
																				TRAM1	0.00426369	-0.633506	down
																				LY6E	0.000811756	0.995179	up
																				DERL1	0.00283393	-0.513934	down
																				AGO2	0.000726066	0.429345	up
																				NSMCE2	0.0021872	-0.28865	down
																				NSD3	0.000321827	0.869978	up
																				CHCHD7	0.00288941	0.538658	up
																				FNTA	0.000150034	0.52745	up
																				PHF20L1	0.00331533	0.262182	up
																				GPAA1	0.000150429	-0.58918	down
																				NUDCD1	0.00280271	-0.67423	down
																				PLEKHA2	0.00529082	0.416878	up
																				CSPP1	0.00114815	-0.336353	down
																				VDAC3	0.000990025	-0.27565	down
																				DENND3	0.00872014	0.528122	up
																				SAMD12	0.00432395	0.286345	up
																				COX6C	0.00212978	0.331659	up
																				OXR1	1.74497e-05	-0.583931	down
																				ZNF623	0.0064188	-0.303181	down
																				TPD52	0.000838754	-0.421144	down
																				CYHR1	0.000990588	0.480093	up
																				LRRC14	0.000179529	-0.321184	down
																				PLEC	0.00410259	0.330104	up
																				ELOC	0.00181786	-0.278596	down
																				XPO7	0.000582218	0.334535	up
																				NMRK1	0.000206308	-0.397114	down
																				OSTF1	0.00102126	0.339398	up
																				TXN	0.0061912	0.33998	up
																				VPS13A	0.000526656	0.289609	up
																				NANS	0.00206992	-0.295771	down
																				C9orf78	0.003393	-0.303573	down
																				FNBP1	0.00302891	0.303807	up
																				CAMSAP1	0.0076212	0.267781	up
																				MRPS2	0.00341232	0.285062	up
																				HNRNPK	0.00201846	0.411754	up
																				GLDC	0.000588996	-0.670427	down
																				NELFB	0.00893315	-0.418273	down
																				RABL6	0.00265959	-0.262844	down
																				SIGMAR1	0.00145179	0.293154	up
																				SURF4	0.000444899	-0.671903	down
																				SPTAN1	0.000370692	0.775725	up
																				ZDHHC12	0.00158703	-0.293012	down
																				WDR5	0.0012715	-0.374881	down
																				UGCG	0.00326591	0.367778	up
																				AQP3	0.00267923	-0.933854	down
																				DOCK8	0.000112717	0.520323	up
																				STX17	0.000372048	0.275293	up
																				CDK5RAP2	0.000249707	0.46844	up
																				EBLN3P	0.000897844	0.940913	up
																				FRG1HP	0.00105206	0.409201	up
																				TSSC4	0.00892897	-0.489481	down
																				RIC3	2.42365e-05	0.736453	up
																				C11orf58	0.000879536	0.34178	up
																				EIF3M	2.09658e-07	-0.732672	down
																				ENSG00000244313	0.00246651	-0.832622	down
																				FTH1	0.00880184	1.07401	up
																				MRPL16	0.003939	-0.659916	down
																				POLD3	0.0064188	-0.365372	down
																				CWC15	0.000282021	0.486084	up
																				BIRC3	0.00869935	0.792456	up
																				ENSG00000227615	0.00715048	0.684201	up
																				KDM2A	0.0087875	0.47783	up
																				CLNS1A	7.02236e-05	0.359154	up
																				FDX1	0.00105831	-0.556671	down
																				ETS1	0.00407954	1.03468	up
																				FAM118B	9.71341e-05	-0.65584	down
																				PRDX5	0.00249771	-0.481898	down
																				RASGRP2	0.00614136	0.793619	up
																				TRIM22	0.00139825	1.13468	up
																				TALDO1	0.00143879	-0.803529	down
																				NPAT	0.00966372	-0.516381	down
																				LSP1	0.00198059	-1.08401	down
																				CEP57	0.00959724	0.32518	up
																				FIBP	0.00404846	-0.282019	down
																				NUDT22	0.00382527	0.430885	up
																				CARS1	0.00277071	-0.27581	down
																				MRPL21	1.56985e-08	0.335985	up
																				UBE4A	0.00146731	0.306294	up
																				PLAAT4	0.00039106	-1.42647	down
																				PLAAT2	0.000160685	-0.396478	down
																				IRF7	2.57936e-05	0.304649	up
																				CORO1B	0.00349926	0.393558	up
																				TMEM134	8.97994e-05	0.339193	up
																				DCPS	0.00171132	-1.04315	down
																				TRPT1	0.00707218	0.577724	up
																				MRPL11	4.73274e-05	0.350606	up
																				UBE2L6	0.000451041	0.491248	up
																				AP5B1	0.0060215	-0.283458	down
																				WEE1	0.00480485	0.394271	up
																				RAB30	0.000630222	-0.391398	down
																				ALG8	0.00528478	-0.377697	down
																				CCDC82	0.00432743	0.563816	up
																				SF1	0.00578263	0.665998	up
																				CPSF7	0.00584722	0.625615	up
																				UQCC3	0.00895861	-0.705333	down
																				UBXN1	0.00200311	-0.282529	down
																				PLAAT3	0.00264753	-0.413249	down
																				SRSF8	0.000939608	-0.69348	down
																				CBL	0.0011146	0.390814	up
																				GRK2	0.00036839	0.448366	up
																				CDK2AP2	0.00373667	-0.342332	down
																				NDUFV1	0.00421986	0.645388	up
																				AIP	0.00151578	-0.695983	down
																				TSG101	0.000221404	-0.328223	down
																				ACCS	2.87183e-05	0.297377	up
																				PCSK7	0.00622194	0.657785	up
																				OTUB1	0.000950269	0.503422	up
																				CD44	0.000357222	0.587535	up
																				NUCB2	0.000427486	-0.823328	down
																				NCAPD3	0.00084459	0.342077	up
																				DDX10	0.00349125	0.27876	up
																				CELF1	0.000543312	0.460019	up
																				ATP5MG	0.00359889	-0.745547	down
																				CCDC90B	0.000523166	0.429637	up
																				OR7E14P	0.000829932	-0.558702	down
																				MALAT1	2.34635e-05	1.12549	up
																				GVINP1	0.00190675	0.288189	up
																				OPTN	7.6267e-05	0.364554	up
																				ASCC1	0.000350024	0.396849	up
																				ZNF22	1.8695e-05	-0.391685	down
																				NRBF2	0.000168297	-0.489483	down
																				DHTKD1	0.000565111	-0.347924	down
																				EXOC6	0.000128764	0.285197	up
																				PDLIM1	0.000443677	-0.700255	down
																				GSTO1	0.00208041	0.442882	up
																				BLOC1S2	0.00499734	0.330857	up
																				OAT	0.00937079	-0.378453	down
																				PPP2R2D	5.4778e-07	-0.61052	down
																				PRDX3	0.000568954	-0.367355	down
																				BUB3	0.00810884	0.405172	up
																				RGS10	0.000899217	0.464502	up
																				NT5C2	0.000540462	0.329899	up
																				HELLS	6.37479e-05	0.288372	up
																				FBH1	0.000161566	-0.341002	down
																				SEC24C	0.00324133	0.372535	up
																				TIMM23	0.000135842	0.313131	up
																				SAR1A	0.00125236	-0.311599	down
																				IDE	0.00370791	-0.467577	down
																				MLLT10	0.00128739	0.338152	up
																				EPC1	0.000518369	0.269084	up
																				KIF20B	0.00491441	0.347386	up
																				HERC4	0.000345767	0.551267	up
																				ANAPC16	1.17266e-05	0.396581	up
																				ARID5B	0.00105307	0.762914	up
																				IDI1	0.00287492	0.578105	up
																				HNRNPF	0.0026581	-0.379554	down
																				WDR37	7.85676e-05	0.260593	up
																				CELF2	0.000100705	0.783737	up
																				GHITM	0.0051105	-0.440737	down
																				CCDC186	0.000192137	-0.285539	down
																				VIM-AS1	0.000363376	0.648703	up
																				KDM5A	0.00343379	0.27182	up
																				MAGOHB	6.97977e-05	0.378853	up
																				ITFG2	0.00278694	0.406778	up
																				SLC38A1	0.000195345	-0.3233	down
																				SHMT2	0.00581061	-1.01124	down
																				ITGB7	0.000374822	0.370082	up
																				BTG1	0.00340207	0.990917	up
																				CDK17	0.00844468	0.289288	up
																				RAB21	0.00435311	0.45549	up
																				TMEM263	0.00631166	-0.384637	down
																				UBE2N	0.00135103	0.528486	up
																				METAP2	5.35245e-05	0.525237	up
																				DAZAP2	0.00133674	0.724187	up
																				FBXW8	1.83968e-06	-0.682395	down
																				CKAP4	0.00288935	-0.452031	down
																				DENR	0.00111599	0.664	up
																				PSMD9	0.00345004	-0.322499	down
																				SUDS3	0.000691609	0.434496	up
																				MAPKAPK5	0.00506596	0.347859	up
																				RPS2P5	0.000162405	-0.931907	down
																				ANKLE2	0.00578174	0.340995	up
																				FGFR1OP2	0.00159979	0.531094	up
																				TMPO	0.00340336	0.624197	up
																				ZNF268	0.0064188	-0.368111	down
																				POP5	0.00931347	-0.374653	down
																				TUBA1B	0.00463676	-0.371283	down
																				EMG1	0.000722498	0.336977	up
																				TPI1	0.00910887	-0.316627	down
																				ETNK1	0.000778014	0.61053	up
																				DGKA	0.00404482	0.431095	up
																				TMED2	0.00606121	-0.516862	down
																				EIF4B	0.00698375	-0.281165	down
																				MED13L	6.62424e-05	-0.328752	down
																				MRPL51	0.00938732	0.459587	up
																				ZCRB1	0.000327447	0.303146	up
																				CNOT2	6.8801e-05	0.302871	up
																				CD27	0.00376071	-0.442341	down
																				PUS7L	0.00119166	0.316457	up
																				LEMD3	0.00101543	0.330187	up
																				LETMD1	0.000582856	-0.439187	down
																				PUS1	0.000950701	0.379003	up
																				OAS1	0.00743735	-0.265995	down
																				OAS2	0.000662213	0.363576	up
																				GPN3	3.17192e-05	-0.621158	down
																				PPTC7	0.000363795	0.399424	up
																				RPS26	0.000984226	0.723252	up
																				PA2G4	0.0047815	-0.596946	down
																				ESYT1	0.00634834	0.529517	up
																				SBNO1	0.000288726	-0.321414	down
																				MTRFR	0.000164503	0.303693	up
																				WNK1	0.00995657	-0.345765	down
																				DNM1L	0.000332088	0.28024	up
																				GPRC5D	0.00354308	-0.498797	down
																				PCBP2	3.28942e-06	0.499567	up
																				IRAG2	0.000540449	0.290073	up
																				ANKRD13A	0.00243826	0.383622	up
																				MLEC	0.00884772	-0.790415	down
																				KRAS	0.0011521	0.60946	up
																				PTPN11	0.0010403	0.328803	up
																				UBC	0.000631747	0.776302	up
																				ABCB9	8.44307e-05	-0.841219	down
																				RHOF	0.000252007	0.349052	up
																				ERGIC2	0.00392959	-0.778432	down
																				GOLGA3	0.000755643	-0.387764	down
																				MPHOSPH8	0.00467424	1.13163	up
																				FNDC3A	8.10959e-06	-0.395781	down
																				NHLRC3	0.000384699	0.270494	up
																				DNAJC3	0.00557929	-0.663276	down
																				WDFY2	0.00205271	0.427888	up
																				ARGLU1	1.09152e-05	0.751499	up
																				ITM2B	2.28302e-05	0.319117	up
																				LCP1	0.00602364	0.559125	up
																				SUCLA2	7.70026e-06	-0.783698	down
																				STK24	0.000639172	0.628535	up
																				ING1	0.000189413	0.449766	up
																				MTIF3	0.000436888	-0.634215	down
																				ARHGEF7	0.00675989	0.482517	up
																				MYCBP2	0.00209454	0.320657	up
																				ATP11A	0.00731246	0.360155	up
																				KLF12	0.0029784	0.42901	up
																				CKAP2	0.00011141	-0.275505	down
																				SUGT1	0.00467805	0.285457	up
																				MRPL57	0.00582778	-0.514874	down
																				DHRS7	0.000183249	0.542067	up
																				MNAT1	0.00017434	0.377819	up
																				JKAMP	0.000102356	0.344882	up
																				FUT8-AS1	0.00139399	-0.319148	down
																				SRSF5	0.00035059	0.714766	up
																				CEP128	0.00226165	-0.371731	down
																				RBM25	0.00959317	0.30786	up
																				WARS1	0.00072219	-0.721375	down
																				KTN1	7.60961e-05	0.550699	up
																				IGHV3-11	0.0043487	-2.33316	down
																				OXA1L	0.00889813	-0.417895	down
																				ITPK1	0.00320988	0.402568	up
																				TMED10	0.00267803	-0.419312	down
																				ATP5MJ	0.0010808	-0.341021	down
																				APEX1	0.00329899	-0.297832	down
																				EIF5	0.00190914	0.68874	up
																				DCAF11	7.9348e-06	0.590556	up
																				PSME2	0.00409029	-0.429386	down
																				CHD8	0.00274247	0.305549	up
																				PSMA3	0.00800683	-0.412595	down
																				RDH11	0.000906009	0.382829	up
																				SRP54	8.44742e-05	-0.350819	down
																				IGHV4-39	0.000436235	-3.34875	down
																				NEK9	4.04763e-05	0.484925	up
																				SCFD1	0.00690011	0.355769	up
																				ZBTB25	0.00170446	0.53443	up
																				NDUFB1	3.12848e-05	0.609986	up
																				PNN	0.000570964	0.452096	up
																				NFKBIA	0.00539489	0.617427	up
																				MAX	0.000483348	0.45832	up
																				MRPL52	0.000380673	-0.395582	down
																				PAPOLA	0.000275119	-0.348081	down
																				PABPN1	0.00849171	0.905901	up
																				CRIP1	0.00762776	1.1529	up
																				CCDC88C	1.94522e-06	1.10461	up
																				CALM1	0.000235617	0.752046	up
																				ARF6	0.000454407	-0.589141	down
																				PSMA6	0.00658174	0.289741	up
																				FAM30A	0.000705226	0.643278	up
																				PSMA3-AS1	0.00130259	0.428898	up
																				GABPB1-IT1	0.000787173	0.697635	up
																				SNAP23	0.000114726	0.698785	up
																				NPTN	0.000192675	0.542876	up
																				MPI	0.000700034	0.275925	up
																				UBL7	1.24663e-05	0.377955	up
																				FAM219B	0.000585843	-0.318813	down
																				TMED3	5.5057e-05	-0.289706	down
																				ADAM10	0.00631603	0.380872	up
																				CHD2	0.00677627	0.757736	up
																				BTBD1	0.00673199	0.274621	up
																				WDR73	0.00947124	0.335733	up
																				KATNBL1	0.000175353	0.679476	up
																				EMC4	0.00226436	-0.481563	down
																				ABHD2	0.000951447	0.490599	up
																				SPPL2A	0.00423735	-0.530967	down
																				MESD	5.51583e-06	-0.261298	down
																				CIAO2A	0.00201349	-0.640754	down
																				CSNK1G1	0.00673814	-0.352824	down
																				PDCD7	0.000306713	0.427081	up
																				CLPX	0.00138924	0.346112	up
																				RSL24D1	0.0090785	0.395674	up
																				LTK	0.00646301	-0.3295	down
																				KLF13	0.00995275	-0.342443	down
																				CTSH	0.000146195	-0.284759	down
																				GABPB1	0.000475199	0.471704	up
																				SNHG21	0.0064188	-0.436459	down
																				IQGAP1	0.00729746	0.666196	up
																				FAM214A	9.90368e-05	0.306047	up
																				IMP3	0.000912134	-0.665452	down
																				IVD	0.000283981	-0.265589	down
																				TLE3	2.70666e-05	0.37534	up
																				PKM	0.0046424	0.354824	up
																				SEMA4B	0.00393328	0.333692	up
																				SCAND2P	0.00476345	0.437444	up
																				PGP	0.00489151	-0.387436	down
																				STUB1	0.00251431	0.548497	up
																				ECI1	0.000146128	-0.476873	down
																				TNFRSF17	0.00052538	-1.53572	down
																				CPPED1	2.11525e-06	0.290184	up
																				RHOT2	0.00364278	0.48404	up
																				RPUSD1	0.00312445	-0.53421	down
																				ENSG00000277369	0.000685396	-0.272664	down
																				NUTF2	0.00162316	0.444254	up
																				NAE1	0.000602741	-0.758889	down
																				RNF166	0.00100795	0.729508	up
																				SDR42E1	0.0064188	-0.497111	down
																				FTO	0.00704033	-0.313391	down
																				C16orf74	0.000625043	-0.516694	down
																				CBFA2T3	0.00361895	0.263303	up
																				PSMB10	8.48386e-05	-0.504388	down
																				NLRC3	0.000346272	0.657851	up
																				TRAP1	0.000596152	-0.293156	down
																				KAT8	8.33034e-05	-0.447105	down
																				MT2A	0.000753971	2.16202	up
																				UQCRC2	1.68816e-05	-0.692802	down
																				CD19	0.00220257	0.261681	up
																				YPEL3	0.000108132	0.278007	up
																				TBC1D10B	0.000113124	0.505297	up
																				GLG1	0.00165018	-0.507106	down
																				FUS	7.80075e-05	1.17275	up
																				TERF2IP	0.000730271	-0.535015	down
																				NPRL3	0.00437067	0.282596	up
																				SLC7A6	0.00178154	0.396426	up
																				ALDOA	1.2473e-05	-0.521876	down
																				MRPS34	0.000269597	-0.371838	down
																				SPSB3	0.000315029	0.526721	up
																				CHMP1A	0.0044316	-0.496867	down
																				USP10	0.00757078	-0.863066	down
																				TMEM208	0.00248552	0.260558	up
																				DCTPP1	0.00150096	0.356079	up
																				ADCY7	0.000606756	0.376767	up
																				CKLF	0.00033235	-0.704058	down
																				TXNDC11	0.00365477	-1.18105	down
																				ZNF688	0.00188939	-0.556373	down
																				USP7	0.00229252	-0.32705	down
																				PMM2	0.00546133	-0.566001	down
																				NUDT21	0.000200751	-0.31073	down
																				CBFB	0.00232322	0.363388	up
																				MAPK8IP3	0.00181392	1.16416	up
																				SMG1	4.84863e-05	0.917868	up
																				ANKRD11	0.000445887	-0.444218	down
																				SEPTIN1	0.000249512	-0.329278	down
																				TSC2	0.00068891	0.420572	up
																				C16orf91	0.00408174	-0.503684	down
																				MPG	0.00050398	-0.413031	down
																				TMEM219	0.00374354	-0.421586	down
																				SMG1P1	0.00184227	0.387579	up
																				DERL2	0.00706778	-0.600024	down
																				NUP88	0.00612646	0.650856	up
																				EMC6	0.000188072	-0.683842	down
																				RABEP1	0.00257819	0.376858	up
																				MYO1D	0.00107993	-0.408384	down
																				BLMH	7.8059e-06	-0.420328	down
																				AKAP10	0.00280651	-0.339895	down
																				TADA2A	0.000829932	-0.413447	down
																				MIEN1	6.04889e-06	-0.673112	down
																				ORMDL3	0.000316934	-0.296732	down
																				CLTC	0.00873601	0.441758	up
																				SPATA20	0.00116669	-0.384041	down
																				RPTOR	0.00487954	0.270096	up
																				VMP1	4.91844e-06	0.291271	up
																				SUPT4H1	0.000160292	0.503259	up
																				WIPI1	0.00225077	-0.281262	down
																				ALDH3A2	0.00900403	-0.33419	down
																				RPA1	4.87089e-06	-0.459182	down
																				SPOP	2.51693e-06	0.32518	up
																				SLC35B1	0.00505072	-0.469237	down
																				TNFRSF13B	0.000694255	0.293859	up
																				RAB5C	0.00401193	0.378204	up
																				MPRIP	0.000603613	0.520166	up
																				SRSF2	0.00353968	0.285009	up
																				RHBDF2	0.00126921	0.724327	up
																				NPLOC4	0.000366558	0.353666	up
																				CCDC137	0.00207235	0.296677	up
																				WBP2	0.00423336	0.385399	up
																				SRP68	6.69411e-05	-0.351025	down
																				HGS	3.65056e-05	0.803277	up
																				MRPS7	0.00605927	-0.342833	down
																				MINK1	0.00417624	0.544462	up
																				TMC8	0.00099979	0.703378	up
																				CLUH	0.000307463	-0.264661	down
																				SYNGR2	0.000753989	-0.261943	down
																				KRT10	0.000126745	0.329934	up
																				CD79B	5.67021e-05	-0.313927	down
																				TMEM101	1.83845e-07	-0.346545	down
																				G6PC3	0.000248859	0.307081	up
																				UBTF	5.97325e-05	0.685618	up
																				ARHGDIA	0.000369885	0.592338	up
																				ALYREF	0.000884577	-0.453908	down
																				SIRT7	0.0043617	-0.371473	down
																				ACTG1	0.000931206	-1.57252	down
																				YWHAE	4.82918e-05	-0.279983	down
																				TRIM25	0.000905901	0.645843	up
																				PPP1R9B	4.13989e-05	0.586187	up
																				ACADVL	0.00364058	-0.362749	down
																				CTDNEP1	0.00100978	0.452979	up
																				UBE2G1	0.00871516	-0.927508	down
																				RPL38	0.000966599	1.14421	up
																				EVI2B	4.50163e-05	0.800602	up
																				PLEKHM1	0.000910351	0.295442	up
																				ARHGAP27	3.65708e-05	0.621049	up
																				UBB	0.00038085	0.293628	up
																				PRKAR1A	0.0039202	0.389677	up
																				DNAJC7	0.00217919	-0.321902	down
																				PITPNC1	0.00199178	0.327506	up
																				MYO18A	0.00250054	0.339914	up
																				DDX42	0.000944269	-0.415087	down
																				RNF213	0.00104439	0.67456	up
																				TAF15	0.00402039	0.383187	up
																				DCAF7	0.00539015	0.437588	up
																				RAB31	0.00380885	0.47752	up
																				NDUFV2	0.00152989	0.303807	up
																				MPPE1	1.39329e-05	0.578448	up
																				RPRD1A	0.00046904	0.450805	up
																				RBBP8	5.165e-05	-0.531217	down
																				TXNL1	0.00337746	-0.502447	down
																				ZNF407-AS1	4.85735e-05	0.38649	up
																				ABHD3	0.00875435	0.42431	up
																				CBX3P2	0.00105743	-0.45561	down
																				VAPA	0.00742244	0.870487	up
																				LINC00667	0.000572324	0.538808	up
																				TMEM230	0.00273363	-0.666859	down
																				XRN2	0.00019321	-0.34362	down
																				GPCPD1	0.00190167	-0.494502	down
																				SNRPB2	7.71093e-05	-0.369365	down
																				SOGA1	0.0064188	-0.46509	down
																				YWHAB	0.000473178	0.355892	up
																				AHCY	0.00265589	-0.591411	down
																				STK4	0.00443599	0.338196	up
																				GID8	0.000180652	0.297041	up
																				IDH3B	0.00886726	-0.353302	down
																				ACSS1	0.0018298	-0.73009	down
																				ZFP64	0.00448001	-0.309721	down
																				RGS19	0.000157652	-0.393972	down
																				RAB22A	0.000164849	0.266461	up
																				SMIM26	0.00353199	-0.566562	down
																				HM13	0.00739689	-0.849403	down
																				ITPA	0.000795306	-0.459731	down
																				PCIF1	0.00264235	0.410263	up
																				CHMP4B	0.00176653	-0.477965	down
																				TOP1	0.00977884	-0.358059	down
																				RASSF2	2.05973e-05	0.359884	up
																				CPNE1	0.000211625	-0.433921	down
																				DIDO1	0.0046275	-0.384907	down
																				RBCK1	0.00826646	0.388186	up
																				ARFGEF2	0.00136193	0.27904	up
																				NAA20	6.37677e-05	0.350548	up
																				LIME1	0.000277112	-0.291628	down
																				CBFA2T2	0.00213561	0.289082	up
																				NXT1	0.00325274	0.270213	up
																				RRBP1	0.00813912	-0.598022	down
																				PIGT	2.65808e-05	-0.35932	down
																				ARID3A	0.00104173	-0.300007	down
																				CNN2	0.00869595	-0.528637	down
																				R3HDM4	1.69233e-05	1.01609	up
																				POLR2E	0.00606965	0.386491	up
																				PLIN3	6.38514e-06	0.29588	up
																				TMEM259	0.000943098	0.715073	up
																				CDC37	0.00240785	0.450945	up
																				TPM4	0.000508323	0.364058	up
																				ATP13A1	0.000241528	0.297614	up
																				ZNF430	0.00605741	0.29244	up
																				RINL	0.00553271	0.313482	up
																				ZNF428	0.000929861	0.535946	up
																				CD79A	0.00134383	0.655813	up
																				GPI	0.00223872	-0.389567	down
																				ZNF586	0.00804386	0.266654	up
																				RABAC1	0.00627532	-0.32768	down
																				CLASRP	0.000937659	0.505134	up
																				VASP	0.000247477	0.891286	up
																				EMP3	0.000466165	0.453818	up
																				RELB	0.000274624	-0.395195	down
																				PLD3	0.000123972	-0.644377	down
																				SLC25A42	0.000245809	0.30686	up
																				MED29	0.00523531	-0.387559	down
																				ZFP36	0.00483861	0.593837	up
																				NOP53	0.000304367	0.326808	up
																				PKN1	0.00519603	0.420308	up
																				PIN1	0.00124726	0.268069	up
																				U2AF2	0.00437986	0.459744	up
																				EIF3G	0.00448859	-0.423547	down
																				CCDC97	0.000251614	-0.894238	down
																				MED25	0.00133077	0.5875	up
																				AP2A1	0.00167671	0.336635	up
																				JAK3	0.00520454	0.392265	up
																				LYL1	0.000192953	0.595685	up
																				KDELR1	0.000250528	-1.10076	down
																				ALDH16A1	0.000357755	-0.792582	down
																				RPS11	0.00756349	0.317035	up
																				IRF3	1.06256e-05	0.787606	up
																				SH3GL1	0.000226563	0.45159	up
																				SNRNP70	3.17507e-05	0.499143	up
																				GADD45B	0.00488097	0.393374	up
																				ZNF444	0.00619548	0.410107	up
																				ZNF791	0.00573961	0.421992	up
																				MAN2B1	7.80718e-05	0.338967	up
																				GET3	0.00161483	-0.467797	down
																				JUNB	0.00560919	0.609463	up
																				DNASE2	0.000878269	-0.382907	down
																				TGFB1	0.00125599	1.0885	up
																				TPGS1	0.00164236	0.546488	up
																				GSK3A	0.000900964	0.284848	up
																				QPCTL	0.000304622	-0.426086	down
																				PAFAH1B3	0.00520829	0.280744	up
																				TCF3	0.00052156	0.265858	up
																				IER2	3.37563e-05	0.597865	up
																				YJU2B	0.000101491	0.272745	up
																				MKNK2	0.00823857	0.839711	up
																				DPP9	3.82361e-06	0.294415	up
																				ARHGAP45	0.000762916	0.310071	up
																				MFSD12	0.005569	-0.265569	down
																				REX1BD	0.000111007	0.608592	up
																				SMARCA4	0.00498883	-0.791873	down
																				LILRB1	0.00338295	0.677394	up
																				ZNF224	0.000670077	0.322687	up
																				ETFB	1.17544e-07	-0.2692	down
																				NR1H2	0.00714539	-0.439378	down
																				FBL	0.00116767	0.318073	up
																				HNRNPUL1	0.00407819	0.508128	up
																				STXBP2	0.00223656	1.17606	up
																				GPX4	0.000449707	-0.618642	down
																				KCNN4	0.00893346	0.279	up
																				ZNF296	0.00308193	0.306312	up
																				NDUFS7	1.52118e-05	-0.270037	down
																				DCAF15	0.000255969	0.350503	up
																				RNF126	2.59189e-05	0.438482	up
																				TRIM28	0.00453238	0.445228	up
																				NAPSB	0.00599302	0.847005	up
																				ADA2	0.00304639	-0.56358	down
																				IL17RA	0.0022281	0.354241	up
																				MED15	0.000255872	0.432302	up
																				IGLL5	0.00379227	-1.63668	down
																				NCF4	0.000184209	0.381902	up
																				PIK3IP1	0.000361855	0.642589	up
																				TBC1D22A	0.000154288	0.522602	up
																				TTLL12	0.006096	-0.388221	down
																				PPP6R2	0.00187624	0.281399	up
																				GGA1	0.000479196	0.580706	up
																				RBX1	2.95008e-05	0.29211	up
																				SMARCB1	0.00424147	-0.286232	down
																				NDUFA6	0.00108651	-0.550975	down
																				RPS19BP1	0.00087393	-0.653327	down
																				ATP6V1E1	0.00433011	-0.391048	down
																				XRCC6	0.000661559	-0.265155	down
																				MCM5	9.2821e-05	0.293928	up
																				MPST	0.000176507	-0.461479	down
																				SDF2L1	0.00112029	-0.932596	down
																				EWSR1	0.000132094	-0.459629	down
																				GTPBP1	0.00112506	0.263336	up
																				EIF3L	0.00650294	-0.304441	down
																				AP1B1	0.000774465	0.459055	up
																				SNAP29	0.00722209	0.448546	up
																				MYH9	0.000261678	0.611318	up
																				APOL2	0.00543207	-0.665718	down
																				CSF2RB	0.00194059	-0.414145	down
																				XBP1	0.00223881	-1.52858	down
																				SMDT1	0.00285073	-0.576787	down
																				DDX17	8.15202e-05	0.832868	up
																				MRPS6	6.01322e-05	0.634783	up
																				YBEY	0.000193228	0.533769	up
																				MCM3AP	0.00189026	0.370439	up
																				RRP1	0.00153992	0.337973	up
																				WDR4	0.000666977	-0.568578	down
																				HMGN1	5.16345e-05	0.421232	up
																				MX1	0.00328408	0.395489	up
																				SOD1	0.00594171	-0.302901	down
																				MT-ND2	0.000305301	1.2416	up
																				MT-ATP8	0.00432305	1.02518	up
																				MT-ND3	0.000410936	1.28045	up
																				MT-ND4	0.000240192	1.50137	up
