# Supplementary material for: Perioperative Profiles of Immune Cells in Patients with Postoperative Delirium After Cardiac Surgery with Cardiopulmonary Bypass
Source: Biomedicines. 2025 Dec 1;13(12):2962. doi: 10.3390/biomedicines13122962 (PMC12730709; doi:10.3390/biomedicines13122962)
Supplement: Supplementary file 1 [file biomedicines-13-02962-s001.zip › dataset S5-NK cells subtype.xlsx]

## Sheet: Sheet1
DEGs in NK cells subtpyes (POD vs.Non-POD)
CD56bri NK cells								CD56dim NK cells
Pre CPB				Post 24h				Pre CPB				Post 24h
Genename	p value	avg log2FC	Sig	Genename	p value	avg log2FC	Sig	Genename	p value	avg log2FC	Sig	Genename	p value	avg log2FC	Sig
SNIP1	0.00235579	0.304088	up	DHRS3	0.00598503	0.547881	up	RPS6KA1	0.00121913	0.282849	up	MTATP6P1	6.3228e-11	0.339239	up
SH3GLB1	0.00150952	0.749691	up	PANK4	0.00344504	0.400221	up	AK5	1.76666e-16	0.634918	up	FHL3	4.97289e-10	-0.40014	down
SCP2	0.00368092	0.606869	up	ATP5IF1	0.000748971	0.329531	up	SCP2	0.000699964	0.267272	up	S1PR1	3.84535e-15	-0.375644	down
MGST3	0.0025678	0.353318	up	PIP5K1A	0.00429875	0.379547	up	MAD2L2	0.000383679	0.329983	up	TGFBR3	4.79528e-08	-0.27592	down
BTF3L4	0.00325474	-0.556236	down	AGO3	5.59974e-06	-0.646034	down	S100A8	5.38901e-19	-0.572754	down	TSPAN2	1.28201e-08	-0.266111	down
RNPEP	0.0081905	-0.698541	down	SCCPDH	0.00186433	0.357289	up	S100A9	2.40475e-19	-0.577558	down	PTPN22	1.47176e-10	-0.324234	down
ENSG00000213058	0.000854719	-0.99442	down	KDM5B	0.000535284	0.354816	up	CD2	3.86752e-23	-0.819504	down	CD160	7.086e-14	-0.37051	down
SDE2	0.000125747	0.327676	up	BTG2	0.000916598	-1.07196	down	XCL2	0.00127534	-0.347828	down	FASLG	1.3779e-15	-0.455454	down
IFI6	1.03898e-05	1.9881	up	BTF3L4	0.0025816	0.287603	up	SH2D1B	1.90064e-09	0.455769	up	XCL2	2.42575e-14	-0.505534	down
IFI44L	0.00141592	1.12783	up	NEK7	0.00226025	-0.741802	down	IVNS1ABP	0.00790557	-0.270384	down	NIBAN1	5.95872e-09	0.339137	up
ISG15	0.00332022	0.903439	up	CD244	0.00814978	-0.527076	down	ADSS2	0.00233579	-0.276829	down	XCL1	1.36023e-15	-0.548244	down
S100A4	0.00417033	0.952629	up	DUSP23	0.00213999	-0.370831	down	ENSG00000213058	4.168e-62	-1.1066	down	SELL	0.000280385	-0.476893	down
CSRP1	0.00855085	-0.314967	down	ATP1A1	0.00323829	-0.439148	down	RPL11	1.49002e-10	-0.278051	down	IVNS1ABP	7.21509e-15	-0.408963	down
RNF187	0.00287555	-0.273849	down	LAMTOR2	0.00748612	0.579213	up	FCRL6	0.00129984	0.304395	up	SLAMF7	1.13712e-10	-0.29012	down
TMSB10	0.00830406	0.331474	up	MIA3	0.00867741	-0.305311	down	TAGLN2	2.78842e-06	0.335135	up	PTPRC	2.16022e-12	-0.352016	down
TMEM131	0.0022924	-0.843307	down	LGALS8	0.001358	-0.277184	down	FCER1G	3.27012e-55	0.841459	up	TIMM17A	5.64519e-07	-0.305123	down
LAPTM4A	0.00484163	0.493878	up	JUN	0.00675779	-0.711998	down	RPS8	1.62824e-15	-0.340744	down	ENSG00000213058	1.46904e-18	-0.508929	down
HAT1	3.25246e-05	0.599933	up	IFI44L	0.00906631	0.366774	up	THEMIS2	8.00152e-26	-0.795085	down	GLUL	7.21222e-10	0.300144	up
STK39	0.000452493	-0.317644	down	GPATCH4	0.00568273	-0.333152	down	RPS27	5.56719e-30	-0.475979	down	TAGLN2	3.48967e-11	-0.269065	down
ENSG00000225205	0.00282775	-0.391343	down	SH2D2A	0.00322288	-0.754927	down	UTS2	0.00394848	-0.263901	down	DDOST	2.34918e-14	-0.403393	down
BIN1	0.00206264	0.590152	up	SFPQ	0.00581461	0.58509	up	SH3BGRL3	1.11306e-19	0.366909	up	RPA2	2.2547e-11	-0.298115	down
STAT1	0.00340764	0.424825	up	CDC42	0.00491709	0.917386	up	FCGR3A	2.06992e-07	0.267773	up	RUNX3	9.02464e-22	0.434025	up
ZFAND2B	0.00373012	0.548041	up	TMED5	0.00680183	0.323574	up	ENSA	6.00132e-05	0.328783	up	UTS2	5.82675e-12	-0.462124	down
SSB	0.00332071	-0.624901	down	ENSG00000271380	0.0034997	0.457809	up	TSTD1	0.00229747	-0.265368	down	FCMR	8.66032e-15	0.501505	up
TOGARAM2	0.00824255	-0.785045	down	NUDC	0.00570217	-0.833216	down	SDF4	2.9794e-05	0.294987	up	JUN	2.43957e-06	-0.260913	down
TIA1	0.000645426	-0.501995	down	LYST	0.00458909	0.808028	up	EPB41	0.000850708	-0.280005	down	MARCKSL1	4.56599e-09	-0.351873	down
BAZ2B	0.00541794	-0.3081	down	CTBS	0.000102761	-0.470547	down	IFI6	2.48549e-45	1.7217	up	CTSS	4.46946e-06	-0.269969	down
ZC3H6	0.00251749	-0.512532	down	SMAP2	2.87839e-07	1.19909	up	IFI44L	2.24719e-28	0.902191	up	GBP2	3.96444e-11	-0.372248	down
TGOLN2	0.00540848	0.379844	up	NBAS	0.00634985	0.834444	up	ISG15	3.35156e-37	1.30972	up	GBP4	1.52283e-12	-0.379897	down
IL18RAP	0.00358828	-0.714126	down	PLEK	0.00217261	-0.659485	down	ADAR	0.00277168	0.277569	up	IFI6	5.86264e-11	0.314683	up
PLCL2	0.00116818	0.285444	up	EML4	0.000447581	0.335704	up	CCDC28B	0.00165499	0.296833	up	NAXE	8.42532e-09	-0.262979	down
UBA3	0.00721258	0.393903	up	DUSP2	0.000292033	1.32011	up	RPL5	3.44377e-09	-0.307046	down	SH2D2A	7.53546e-28	-0.715179	down
IP6K1	0.00321624	-0.490611	down	MGAT4A	0.000712694	0.384193	up	S100A6	5.96353e-07	0.288667	up	RPL5	1.6291e-08	-0.289756	down
DNAJC13	0.00178949	-0.846247	down	CXCR4	2.01e-05	1.53703	up	S100A11	6.12662e-14	0.551166	up	SF3B4	2.66159e-09	-0.293546	down
RAB7A	0.00637019	0.5024	up	BIN1	0.000249665	1.05847	up	RSBN1	0.000533957	-0.311807	down	RSRP1	1.10162e-11	0.320634	up
BHLHE40	0.00573342	0.379491	up	PIGF	0.00979848	0.260742	up	LYST	0.000181422	0.355776	up	SSU72	1.17823e-14	0.34085	up
CCDC71	0.00224569	-0.581293	down	NMUR1	0.000587176	-0.641211	down	RHOC	0.00492481	0.269063	up	CDC42	5.85162e-10	0.356842	up
ARIH2	0.000654976	0.84075	up	WDSUB1	0.000417073	0.499774	up	AGTRAP	3.48236e-07	0.425818	up	CCDC18-AS1	1.06257e-05	0.380784	up
RASSF1	0.00968178	0.669001	up	CYRIA	0.00417272	-0.299536	down	SRSF11	0.000274016	-0.30639	down	TXNIP	1.83908e-15	0.458938	up
ZBTB38	0.00251611	0.815341	up	GMCL1	0.003686	-0.430134	down	ENSG00000286640	0.000280805	0.35411	up	EIF4G3	1.99217e-10	0.267385	up
H1-10	0.000216924	1.56772	up	IKZF2	0.00919568	-0.298847	down	ZFP36L2	2.90745e-09	-0.36881	down	LYST	4.18989e-08	0.405666	up
SELENOK	0.00286744	0.420811	up	IWS1	0.00806117	-0.398856	down	TMSB10	6.25875e-51	0.515724	up	GBP5	9.0511e-17	-0.395048	down
TRMT10C	0.00884762	-0.507629	down	EPM2AIP1	0.00507463	0.64324	up	TMEM131	0.00070188	-0.291176	down	CAPZA1	9.50427e-12	-0.300772	down
EXOC1	0.000603621	-0.552284	down	RPL22L1	0.00924169	0.344518	up	SUCLG1	2.61694e-05	0.279983	up	MACF1	1.66365e-08	0.379507	up
DCK	0.000140964	-0.653993	down	TIPARP	0.000341508	-0.300321	down	RPL37A	6.85055e-06	-0.261583	down	SMAP2	3.17072e-21	0.616	up
FGFBP2	0.000409341	0.929116	up	PPP1R2	0.00837408	0.499645	up	ANKRD44	0.000170743	-0.340357	down	ATP5PB	1.54508e-10	-0.377157	down
POLR2B	0.000806798	-0.556062	down	SSR3	0.000338957	0.411942	up	BIN1	8.68103e-08	0.435112	up	TFAP2E-AS1	0.000170182	0.317294	up
RPL9	2.18949e-06	-0.94725	down	DAG1	0.00987663	-0.27981	down	STAT1	4.32057e-06	0.429405	up	ZFP36L2	6.41171e-23	0.59516	up
MAP3K1	0.000426381	-0.644677	down	SMC4	0.00502284	0.448955	up	ITGB1BP1	0.00109469	0.317323	up	TMSB10	1.89614e-16	0.318678	up
ENSG00000215158	0.000192198	-0.532618	down	OGG1	0.00160732	0.490742	up	ATP5MC3	4.70685e-09	0.290646	up	PLEK	1.63309e-16	-0.388545	down
ARRDC3	0.00931144	-0.727363	down	NISCH	0.000973444	0.28784	up	SP110	3.33659e-07	0.396575	up	LAPTM4A	6.12561e-07	-0.26608	down
PGGT1B	0.00445448	-0.673397	down	RSRC1	0.000229718	-0.417983	down	EIF2AK2	5.53198e-09	0.436254	up	DUSP2	1.75836e-09	0.648397	up
ARHGAP26	0.00315244	-0.846187	down	H1-10	0.000198722	1.58515	up	RAMP1	1.94569e-19	0.823538	up	CXCR2	1.89599e-06	0.415477	up
RASA1	0.00638033	-0.615574	down	HOPX	0.00135414	-0.668916	down	RPS27A	1.7626e-15	-0.317489	down	CXCR4	6.37466e-23	0.92564	up
RNF130	0.00729693	0.34213	up	SPCS3	0.00284588	0.546666	up	ITGA4	3.74232e-05	-0.309195	down	SP100	4.137e-13	0.420084	up
PAIP2	0.00709039	-0.267608	down	AREG	0.000246111	1.99668	up	TUBA4A	9.39938e-05	-0.320093	down	BIN1	5.6954e-10	0.550525	up
RPS23	0.00672354	-0.439863	down	GRSF1	0.00331129	-0.620275	down	DBI	2.87584e-09	0.355946	up	SEPTIN2	5.10691e-11	0.266542	up
NSD1	0.00181332	-0.323557	down	ADD1	0.00752979	-0.701365	down	EEF1B2	1.57145e-10	-0.372588	down	STAT4	1.40113e-11	-0.26397	down
PHIP	0.00849386	0.308815	up	CSNK1G3	0.00624035	0.324054	up	ARPC2	2.41074e-08	0.277015	up	INPP4A	1.72565e-12	0.273263	up
ENPP5	0.00897285	-0.293065	down	RIOK2	0.00955743	0.305154	up	VAMP5	0.00230254	0.292401	up	STAT1	1.04925e-08	-0.506139	down
SERPINB9	0.00235229	0.541215	up	NNT	0.00608083	0.454429	up	GNLY	1.33984e-14	0.338263	up	DUSP11	6.52678e-08	-0.268467	down
NCR3	0.00695919	0.988264	up	PGGT1B	0.00410354	0.451694	up	LINC00299	5.61381e-07	0.468798	up	WDSUB1	0.000435797	0.325325	up
TAGAP	0.00312256	-0.731443	down	HAVCR2	0.000712166	-0.683471	down	CYTOR	1.23013e-07	-0.41666	down	CLASP1	0.000694132	0.356116	up
HLA-DPB1	0.00140811	0.451006	up	SLCO4C1	0.00153708	-0.552891	down	EOMES	0.00017359	-0.330788	down	LRRFIP1	7.13636e-13	0.388299	up
RPS18	9.25853e-05	-0.46217	down	SKP1	0.000395753	-0.628062	down	CMC1	5.92876e-05	-0.356495	down	RAMP1	0.000143569	0.28247	up
HLA-H	5.48075e-05	1.15873	up	RAPGEF6	0.00103446	0.48127	up	RPL14	5.30519e-13	-0.351168	down	PSD4	8.07767e-09	0.296085	up
HLA-DRB5	0.000311702	0.802491	up	ATOX1	0.00447006	0.776413	up	OXNAD1	7.32079e-14	-0.357296	down	AAK1	1.06597e-15	0.318472	up
HLA-DQB1	0.00213564	-0.770438	down	SLC35A4	3.46862e-05	-0.821878	down	CBLB	0.0090691	-0.275208	down	TUBA4A	1.35135e-09	0.36624	up
TNFAIP3	0.00470549	1.15997	up	IRF4	0.00403996	0.729806	up	TGFBR2	7.55107e-06	-0.365752	down	BIRC6	2.25872e-07	0.356403	up
ZSCAN16-AS1	0.00549215	-0.328901	down	MYLIP	0.000325744	-0.468318	down	CHST2	2.06677e-07	0.466448	up	CFLAR	1.56802e-18	0.595583	up
PVRIG	0.0039115	-0.525422	down	C6orf89	0.00526542	0.388444	up	RPL35A	1.0436e-15	-0.396562	down	ZEB2	2.66914e-17	0.460646	up
CHN2	0.00609522	-0.608491	down	FKBP5	0.00371755	1.05636	up	RPL24	9.90237e-09	-0.285437	down	EEF1B2	3.20422e-15	-0.348581	down
AKAP17A	0.00432455	-0.480155	down	EEF1A1	0.00223252	-0.272077	down	PLSCR1	2.28422e-09	0.516576	up	GNLY	5.58817e-11	-0.392378	down
SH3BGRL	0.000516537	0.319519	up	HSPA1A	2.7478e-06	-0.433494	down	H1-10	8.34434e-10	0.734662	up	IL18RAP	3.07797e-07	-0.328434	down
PSMD10	0.00488824	-0.39544	down	TUBB	0.0052954	-0.388864	down	SELENOK	1.41028e-05	0.36609	up	LINC00299	2.00733e-36	1.08714	up
IGBP1	0.00102828	-0.384965	down	RNASET2	0.000151178	0.348819	up	SHISA5	7.74393e-06	0.279624	up	LINC01871	4.04442e-11	-0.341341	down
BCAP31	0.00724479	0.745226	up	HLA-C	6.85138e-06	-0.533293	down	PARP9	0.000143496	0.262237	up	DENND6A	2.26774e-09	0.357324	up
NDUFA1	0.000488999	0.539065	up	MDC1	0.00162644	-0.628267	down	THUMPD3-AS1	0.000286936	0.267961	up	PPM1L	5.75378e-06	0.421183	up
ZXDB	0.00763232	-0.388284	down	TNFAIP3	0.00010928	0.885298	up	SPON2	1.51761e-10	0.373639	up	SLC25A36	5.2612e-08	0.299523	up
RAB11FIP1	0.00504721	0.314259	up	EZR	0.00692792	-0.489037	down	HOPX	4.61058e-05	0.260107	up	CHST2	2.30152e-09	0.260531	up
CEBPD	0.00313195	-0.882617	down	MALSU1	0.00019814	-0.457684	down	H2AZ1	1.65114e-09	0.360667	up	TIGIT	5.88412e-15	-0.586533	down
LY6E	1.58343e-05	1.17275	up	GLCCI1	0.00413931	-0.794821	down	GPRIN3	2.68825e-05	-0.331553	down	CX3CR1	2.91245e-12	-0.322068	down
CPSF1	0.00115643	0.297922	up	SAMD9L	0.00373544	-0.677829	down	AREG	1.59401e-09	0.648324	up	RPL15	2.17032e-13	-0.314902	down
TMEM65	0.00154193	-0.284547	down	BUD31	0.000851839	0.439285	up	CD38	1.88496e-20	0.831096	up	CCNL1	9.90769e-09	0.388539	up
RPL8	0.00325707	-0.325227	down	GIMAP7	0.000532154	-0.876846	down	IGFBP7	5.10825e-27	0.82138	up	BHLHE40	2.42442e-09	-0.327693	down
MYBL1	0.000171466	-0.735413	down	PPP1R35	0.00175738	-0.544893	down	RPL9	1.64492e-09	-0.35196	down	RYK	6.0854e-09	0.274787	up
ELOC	0.00468965	0.413419	up	COG5	0.00280728	-0.637324	down	RPL34	9.39964e-16	-0.360478	down	SACM1L	2.57695e-14	-0.344277	down
C9orf85	0.00452374	-0.382048	down	STARD3NL	0.000224769	-0.57165	down	LAP3	2.46425e-05	0.361585	up	TMA7	2.37876e-16	0.314188	up
GOLM1	0.000429828	0.433785	up	CHST12	0.00203347	-0.760598	down	LYAR	2.22178e-11	-0.546384	down	ARPC4	2.51717e-07	0.275385	up
PHPT1	0.00736329	-0.358148	down	RCC1L	0.00899688	0.48047	up	RPL37	1.26025e-11	-0.317092	down	RASSF1	1.84565e-15	0.276033	up
KIAA1958	0.00589761	-0.472662	down	TNRC18	0.0026695	0.263375	up	DAB2	0.00121753	0.296007	up	H1-10	0.00423196	0.27971	up
KDM4C	0.00411604	-0.262377	down	USP42	0.00797696	-0.622407	down	HAVCR2	2.21741e-05	0.39811	up	TRA2B	3.44542e-11	0.288363	up
FDX1	0.000787705	0.337537	up	SEM1	0.000211308	-0.497509	down	PTGER4	4.29501e-05	-0.347394	down	GOLGA4	2.40175e-10	0.318468	up
ETS1	0.00210483	-0.797458	down	VBP1	0.00148186	-0.417206	down	CAST	1.4421e-05	0.32076	up	RPSA	2.59367e-15	-0.339083	down
RPLP2	0.00213451	-0.49545	down	RLIM	0.000388322	-0.372378	down	IRF1	9.06914e-08	0.367257	up	SEC62	3.81544e-10	0.299273	up
CPT1A	0.00526315	0.562762	up	DDX3X	0.00422787	-0.517683	down	ANXA2R	0.00342041	-0.286159	down	THUMPD3-AS1	3.28505e-06	0.401822	up
ATL3	0.000865573	-0.639437	down	GPR174	0.00999267	-0.732915	down	RPS23	3.29406e-16	-0.374245	down	ATP5ME	3.93236e-09	0.388375	up
SRPRA	0.00777707	0.768035	up	TAF1	0.00986964	-0.432862	down	RACK1	7.97308e-09	-0.282059	down	GPRIN3	4.60068e-09	-0.403853	down
PRCP	0.00522313	0.771455	up	XIST	0.000593763	0.37334	up	RGS14	2.17234e-06	-0.403998	down	TSPAN5	3.36379e-11	0.30852	up
RPS25	0.00177266	-0.437699	down	TSPYL2	8.64869e-05	0.845906	up	DUSP1	7.78209e-20	0.824543	up	AREG	1.2509e-17	1.08464	up
BIRC2	0.00322528	-0.348041	down	ZRSR2	0.00777381	0.455596	up	HLA-A	4.02775e-25	0.335131	up	FRG1	2.17679e-09	-0.29912	down
GTF2H1	0.000869469	-0.475047	down	TSC22D3	1.01758e-05	1.31687	up	RPS12	7.3872e-18	-0.313882	down	RAP1GDS1	1.57958e-05	0.269497	up
POLL	0.00833846	-0.413823	down	LEPROTL1	0.000201171	0.517843	up	ENSG00000227766	0.00296626	0.300836	up	CD38	2.13215e-08	-0.267158	down
XPNPEP1	0.000550031	-0.620037	down	PAG1	0.00857708	-0.495254	down	FYN	1.32244e-06	-0.340138	down	PLAC8	3.08328e-08	-0.304681	down
VCL	0.00706837	0.795409	up	RIPK2	0.00907926	0.45376	up	SERPINB1	2.37281e-06	0.33036	up	HNRNPDL	1.11975e-11	-0.282595	down
ZSWIM8	0.0070855	-0.331056	down	LYPLA1	0.00586986	0.380346	up	GTF3C6	0.000641229	0.305629	up	HTT	3.14822e-10	0.340431	up
VPS26A	0.00981315	-0.530108	down	RPL7	0.00170194	0.473411	up	FKBP5	1.7031e-15	-0.64382	down	KIAA1109	8.02309e-05	0.272733	up
DDX21	0.00113687	-0.423095	down	FNTA	0.00973797	-0.297132	down	H1-2	0.000227271	0.306699	up	SNHG8	1.01653e-07	-0.340063	down
PLEKHA1	0.00435058	0.528996	up	NAPRT	0.00403996	0.705871	up	H1-4	2.86155e-09	0.515392	up	GZMA	7.974e-15	-0.374187	down
EEA1	0.00351649	-0.362527	down	MYBL1	0.00169639	-0.774835	down	NCR3	3.83389e-07	0.289493	up	HAVCR2	5.09501e-10	-0.309166	down
ANAPC5	0.00332408	0.448149	up	EFR3A	0.00612738	0.261817	up	EEF1A1	2.29766e-17	-0.340436	down	SNX18	6.92798e-10	-0.277524	down
MCRS1	0.00352499	0.800521	up	PCM1	0.00268311	-0.336088	down	ABCF1	0.00824759	0.265168	up	NR3C1	5.74258e-13	-0.385943	down
CNOT2	0.00948618	0.354886	up	CLN8-AS1	0.000250658	-0.874378	down	PSMB9	3.02988e-10	0.362013	up	MAT2B	1.62987e-12	-0.352952	down
OAS2	0.00142205	1.04899	up	IDNK	0.00229918	0.508791	up	RPL10A	2.14149e-07	-0.28267	down	STING1	8.49849e-09	0.356787	up
OASL	0.00391349	0.76171	up	RGP1	0.00363515	0.689263	up	TAGAP	0.00790672	-0.27157	down	RNF130	3.59449e-06	0.297154	up
RPS26	0.00083675	0.955883	up	FAM120A	0.00611953	0.343978	up	RPS18	6.11358e-24	-0.419549	down	GALNT10	4.21518e-07	0.335574	up
RNF41	0.00731384	-0.477867	down	DCAF12	0.00606708	-0.590515	down	HLA-C	1.08682e-18	0.295828	up	PARP8	5.06081e-19	0.46514	up
NABP2	0.00522313	0.752066	up	NOTCH1	0.00153296	0.280817	up	HLA-H	3.7559e-33	1.0106	up	SKP1	2.93091e-08	-0.265049	down
TCHP	0.00919945	0.770679	up	SEMA4D	0.000742195	0.472989	up	HLA-DPA1	2.30023e-08	-0.416593	down	ERBIN	1.43071e-10	0.349413	up
BLOC1S1	0.00178579	0.29506	up	HACD4	0.00891285	0.342493	up	HLA-DQB1	1.05268e-21	-0.579912	down	IRF1	3.43116e-06	-0.311155	down
R3HDM2	4.54278e-05	-1.05673	down	FTH1	0.00774661	0.471775	up	HLA-DRB1	6.47268e-09	-0.540276	down	PRELID1	2.73349e-10	-0.286023	down
CDC16	0.00060288	-0.382107	down	FDX1	0.00726474	-0.56946	down	CNPY3	0.0012663	0.272218	up	BRD9	1.26868e-07	0.329416	up
ANKRD10	0.00246952	-0.792917	down	UBASH3B	0.00518397	0.550591	up	TNFAIP3	0.000233238	0.385469	up	NSD1	6.78799e-09	0.263233	up
POLR1D	0.00250934	0.291011	up	BANF1	0.00361832	-0.482256	down	ADAP1	0.000755546	0.299599	up	BDP1	1.29109e-07	0.281979	up
SUPT20H	0.00140893	-0.340728	down	NCAM1	0.00871944	0.345602	up	TRGV9	0.00486954	-0.263494	down	IQGAP2	9.81069e-11	0.278498	up
PCNX4	0.000371834	-0.277768	down	SLC3A2	0.00437941	0.608167	up	STK17A	0.000110338	-0.277697	down	F2R	1.31568e-05	0.302586	up
SNW1	0.00526993	-0.309873	down	ASCL2	0.00873579	-0.263978	down	UPP1	7.35357e-05	0.285057	up	DUSP1	8.56202e-06	0.327881	up
PNP	0.00211263	-0.864226	down	CENATAC	0.00642684	0.360106	up	CYCS	0.000471517	0.284836	up	CD74	8.12795e-37	-0.731388	down
ZFP36L1	0.000369684	-0.763789	down	BUD13	0.00565265	-0.425321	down	AUTS2	0.000738639	-0.270816	down	ENSG00000287263	1.50215e-10	-0.297568	down
GZMB	0.00409346	0.807904	up	NADSYN1	0.00848322	0.607166	up	BPGM	4.24973e-09	0.354184	up	GFOD1	3.40747e-15	0.629077	up
PLCB2	0.00105693	0.291935	up	LDHA	0.00880163	-0.656558	down	LAT2	7.10391e-07	0.42035	up	MYLIP	7.80913e-19	0.595442	up
RPS17	0.000659591	-0.7368	down	BCL9L	0.0026762	-0.695167	down	STARD3NL	0.00867115	0.263512	up	PRDM1	4.073e-16	0.685047	up
ABHD2	5.76573e-05	-0.417622	down	CARD16	0.000166256	-0.267552	down	GIMAP8	2.12687e-09	-0.305913	down	MAN1A1	1.17938e-07	-0.3036	down
CLPX	0.000953792	-0.813538	down	RPP38	4.88959e-05	-0.316578	down	RPS4X	4.51925e-10	-0.315678	down	SAMD3	1.21532e-13	-0.282751	down
CAPN15	0.000280422	0.560356	up	ATP5MK	0.00429626	-0.683229	down	TKTL1	0.000139066	-0.435931	down	QKI	2.47287e-08	0.325254	up
RNF166	0.00128771	0.405535	up	MAP3K8	1.60859e-06	1.40503	up	RPL10	2.73764e-21	-0.339702	down	PNRC1	1.07082e-13	-0.309965	down
MT2A	1.89448e-05	1.39866	up	DDIT4	9.06406e-07	1.24405	up	SASH3	2.13743e-08	0.346622	up	SERPINB1	3.7837e-09	0.276289	up
SPSB3	0.0005445	0.413138	up	ARID5B	0.000201283	-0.283795	down	RPL39	1.3823e-20	-0.404917	down	SERPINB6	1.64786e-07	0.363444	up
RPL13	0.000321989	-0.519681	down	KLRD1	0.00727788	0.477209	up	RPL30	6.57598e-17	-0.34054	down	FKBP5	6.50614e-45	1.36546	up
ZNF319	0.00596405	-0.72964	down	BTG1	0.0060509	0.599212	up	LY6E	8.96559e-38	0.893886	up	EEF1A1	5.42879e-15	-0.260489	down
GNPTG	0.000333502	0.377651	up	CDK17	0.000315833	0.53721	up	ST3GAL1	0.00260744	-0.264031	down	TFEB	6.63377e-12	0.539845	up
SOCS1	0.00772982	-0.782754	down	ATXN7L3B	0.00307794	-0.630826	down	MYOM2	2.14901e-17	0.401358	up	PSMB8	6.4202e-16	-0.268339	down
ORMDL3	0.00920489	0.307885	up	UBE2N	0.00625512	-0.34673	down	MYBL1	1.07288e-05	-0.379844	down	TUBB	6.85308e-14	-0.35725	down
XAF1	0.00325243	1.12092	up	CRY1	0.00982736	-0.503075	down	CYRIB	6.1746e-07	0.348832	up	RPL10A	1.47555e-13	-0.350787	down
PSMD12	0.00196805	-0.543452	down	RPS2P5	7.4809e-06	-1.04881	down	DOK2	6.07772e-08	0.420201	up	BTN3A2	8.45433e-15	0.62084	up
ATP5MC1	0.00984413	0.45511	up	IKBIP	0.000285419	-0.500309	down	GLIPR2	4.69844e-05	0.318641	up	H4C3	4.91959e-24	0.578529	up
H3-3B	0.0054749	0.71883	up	KLRC3	0.00215524	-0.577665	down	PTGDS	0.00495079	0.415593	up	HLA-DPB1	3.20714e-18	-0.523421	down
ZNF652	0.000297788	-0.341191	down	POP5	0.000288036	0.777309	up	CLIC3	4.38315e-13	0.426429	up	SNHG5	2.1814e-10	0.519956	up
ACLY	0.000716359	0.688394	up	TUBA1B	0.00684206	-0.909216	down	RPL7A	1.33017e-09	-0.264119	down	CCND3	2.26743e-22	0.489783	up
TACO1	0.00246103	-0.526515	down	ISCU	0.0024685	-0.280134	down	HSPA5	1.6965e-06	0.346809	up	HLA-C	6.04206e-122	-0.790153	down
SLFN12L	0.00892439	-0.340935	down	TAMALIN	0.00211925	0.673369	up	HACD4	0.000258399	0.31429	up	HLA-DPA1	4.10923e-16	-0.403395	down
DYM	0.0053682	-0.495187	down	MRPL51	0.00516894	-0.424814	down	CERCAM	1.48179e-14	0.646566	up	HLA-DRB1	2.34958e-07	-0.393199	down
PPP4R1	0.00187373	-0.470748	down	PPP1CC	8.80115e-05	0.574614	up	RPS6	7.56685e-12	-0.285951	down	ENSG00000288970	0.000147156	0.274557	up
DSTN	0.0049593	0.331193	up	RPS26	5.73108e-07	1.22928	up	PRR5L	0.00089002	0.313085	up	AOAH	8.90459e-21	-0.573834	down
RGS19	0.0052306	0.592218	up	PA2G4	0.00800392	-0.636045	down	PDE3B	1.6181e-15	-0.574506	down	UPP1	1.74323e-05	0.274862	up
RBCK1	0.00567118	0.67879	up	HECTD4	0.00259353	0.88378	up	AHNAK	1.3971e-08	-0.401299	down	AUTS2	4.09112e-07	-0.297858	down
FRG1CP	0.00134644	-0.734003	down	TMEM120B	0.00149925	0.524732	up	TMEM123	3.03689e-05	-0.385919	down	GIMAP6	1.43699e-09	0.315695	up
SUGP1	0.00149561	-0.519149	down	CLEC2B	0.00729367	-0.657042	down	RPS3	2.03375e-33	-0.499286	down	HIPK2	6.09777e-24	0.583842	up
LAIR2	0.000801599	1.41091	up	RNF34	0.00797696	-0.615491	down	RPLP2	6.67615e-14	-0.330065	down	HERPUD2	2.13173e-06	0.318851	up
UQCRFS1	0.000429885	1.0163	up	RPL21	0.00654825	-0.521289	down	CD151	0.000158999	0.320152	up	CARD11	1.12905e-13	0.561196	up
TRAPPC2B	0.00658918	-0.539017	down	SUPT20H	0.00516554	0.377495	up	C11orf21	5.95947e-10	0.549389	up	TRBC1	0.000119682	0.337773	up
ZFP36	0.00116193	1.02569	up	STYX	0.00834912	-0.503271	down	TSPAN32	1.36608e-07	0.376098	up	COG5	1.27278e-08	-0.335435	down
ZNF792	0.00253527	-0.438631	down	CNIH1	0.000100091	0.506026	up	DRAP1	3.05704e-10	0.424906	up	PTPN12	2.52145e-12	0.423142	up
KDELR1	0.00177868	-0.956396	down	SUPT16H	0.00404414	-0.38349	down	PLAAT4	2.23419e-10	0.318917	up	TRIM56	3.60006e-09	0.269112	up
RUVBL2	0.00632423	-0.261133	down	METTL17	0.00801613	0.29914	up	IRF7	6.24008e-23	0.895977	up	IKZF1	1.08595e-31	0.735011	up
CSNK1G2	0.0038377	-0.28257	down	NFKBIA	0.00631627	0.723789	up	EIF3F	5.51392e-05	-0.316961	down	RBM3	7.98201e-25	-0.70436	down
SLC25A23	0.000278712	-0.494875	down	IRF2BPL	0.0014758	0.793888	up	CTSD	0.0022198	0.308274	up	NBDY	1.22121e-08	-0.277634	down
ZNF44	0.00242918	-0.704267	down	RPS27L	0.00812932	-0.764696	down	UBE2L6	1.58797e-15	0.590399	up	FUNDC2	2.6385e-05	-0.266706	down
ZNF700	0.00104978	-0.508117	down	ADAM10	0.00909803	0.503176	up	UCP2	4.35896e-13	0.437436	up	RPL10	1.14548e-23	-0.323683	down
ZNF224	0.00281605	-0.507483	down	SIN3A	0.00363983	-0.536105	down	RNASEH2C	0.000555213	0.299322	up	PGK1	9.97396e-17	-0.260831	down
MIDN	0.00263608	0.588901	up	SLC30A4	0.002783	0.414192	up	CTSW	5.53987e-37	0.582808	up	XIST	5.02983e-12	0.434749	up
ZNF253	0.00589761	-0.517013	down	UBE3A	0.0025846	0.747668	up	IFITM1	7.70468e-18	0.425965	up	JPX	1.34011e-10	0.281037	up
FBXO7	0.00209878	0.445825	up	CLPX	0.000679996	0.351912	up	IFITM3	3.2599e-26	0.65728	up	CD99	1.75435e-22	0.365914	up
SMARCB1	0.00013701	0.631942	up	NGRN	0.00548575	-0.582309	down	RPS25	1.58266e-27	-0.489075	down	HSD17B10	3.29874e-07	-0.30787	down
PPIL2	0.00874984	0.46765	up	B2M	2.27709e-05	-0.364892	down	RPL27A	0.000243829	-0.279854	down	SH2D1A	2.33268e-23	-0.523388	down
EIF3L	0.00415827	-0.885488	down	MT2A	1.95278e-06	1.64622	up	KMT2A	0.00265403	-0.273232	down	PIM2	3.20008e-12	-0.289355	down
CRKL	0.00570702	-0.883554	down	TK2	0.00288858	0.293521	up	SPCS2	0.000126146	0.270098	up	TSC22D3	7.69826e-38	1.04059	up
TYMP	0.00289525	0.506014	up	LITAF	0.00186247	-0.646742	down	CD44	6.19348e-07	-0.377107	down	CEBPD	6.30522e-10	0.311867	up
				SETD1A	5.03407e-05	0.380951	up	IFITM2	8.89039e-11	0.275859	up	PPP3CC	1.08202e-10	0.309861	up
				PAGR1	0.00368853	-0.414165	down	CARD16	6.38333e-06	0.354276	up	MTSS1	4.94948e-12	0.330141	up
				KIF22	0.00453909	-0.66981	down	SYTL2	0.00292997	-0.303074	down	MYOM2	3.03041e-75	-1.11857	down
				PRMT7	0.00253252	0.823853	up	AKR1C3	0.00332152	0.285428	up	MYBL1	1.01501e-13	-0.542416	down
				ATP2A3	0.00463073	0.364303	up	RASSF4	0.00436652	0.310554	up	DOK2	5.02935e-09	-0.262368	down
				CCL4	0.000106013	-1.4898	down	MAP3K8	7.25384e-08	0.261799	up	SNHG6	1.37164e-13	0.263138	up
				CCL4L2	0.000143247	-1.7178	down	IFIT3	4.76973e-12	0.584898	up	GRHPR	1.51447e-07	-0.290529	down
				ENSG00000279602	6.06383e-05	-0.832375	down	PRF1	9.70217e-18	0.284496	up	SEC61B	1.87636e-13	0.363665	up
				GNGT2	0.00826733	0.439432	up	SPOCK2	1.03471e-08	-0.365855	down	ANXA1	3.65305e-12	-0.335315	down
				RPL13P12	0.00403996	0.717463	up	ABLIM1	0.000222201	-0.315513	down	DNAJA1	1.33958e-08	-0.289183	down
				PRPSAP1	0.000513947	0.487937	up	RESF1	5.10684e-07	-0.387087	down	TLE1	1.77612e-07	0.388662	up
				H3-3B	4.58768e-05	0.690592	up	ITGB7	6.08553e-10	0.499468	up	FGD3	3.13258e-08	0.275662	up
				SDF2	0.00722419	0.472598	up	BTG1	8.55921e-08	-0.269878	down	TOR1A	3.35176e-07	-0.289822	down
				RPL23A	0.00060475	-0.586707	down	CCDC59	0.00114134	0.281792	up	ARPC5L	2.71088e-11	0.266275	up
				SCRN2	0.000557582	-0.648979	down	DAZAP2	2.743e-05	0.286204	up	GLIPR2	1.74006e-11	0.285887	up
				KRT10	0.000603376	0.260255	up	KLRG1	1.09903e-10	-0.510432	down	TLN1	6.32785e-16	0.389297	up
				ERN1	0.00500915	0.786848	up	ARHGAP9	0.00477552	0.272952	up	MRPL41	1.0704e-13	0.285302	up
				P4HB	0.00207861	-0.341021	down	C12orf75	4.22522e-06	0.370757	up	PTGDS	2.90229e-07	0.686712	up
				DUS1L	0.00309257	-0.690809	down	COX6A1	7.36279e-05	0.288404	up	CLIC3	6.87695e-16	0.533119	up
				RAI1	0.00649267	0.303583	up	TPI1	2.4606e-08	0.338352	up	DNLZ	4.03698e-07	-0.260792	down
				NPC1	0.00182847	0.373841	up	EIF4B	2.49788e-06	-0.387328	down	KLF9	0.000914211	0.308759	up
				LPIN2	0.0061541	-0.518809	down	CD63	1.45168e-07	0.375475	up	PTCH1	6.43948e-06	0.345971	up
				RNF138	0.000495591	0.450435	up	OAS1	2.98978e-11	0.518942	up	NUP214	1.9413e-05	0.267564	up
				SMCHD1	0.000914656	0.902047	up	OAS2	2.76526e-08	0.462834	up	ABCA2	4.79553e-10	0.307936	up
				EDEM2	0.00845738	0.317437	up	RPS26	5.55369e-31	0.749193	up	ENSG00000244313	6.7259e-08	-0.262659	down
				GID8	0.00326363	-0.584355	down	MYL6	1.13444e-10	0.314565	up	NRGN	2.61007e-13	0.693126	up
				EIF6	0.00408726	-0.757895	down	BLOC1S1	0.000504578	0.270282	up	ETS1	1.29122e-16	0.401338	up
				RBM39	0.000516849	0.652386	up	LINC02384	2.68482e-08	-0.415655	down	RPS3	5.78643e-25	-0.314081	down
				TBC1D20	0.0009131	-0.615123	down	CDC16	0.00272112	-0.271302	down	RASGRP2	3.50602e-15	0.529233	up
				ZFAS1	0.00135446	0.452557	up	ENSG00000273149	1.84074e-06	0.511407	up	CD151	6.81403e-06	0.274436	up
				ZNF831	2.64759e-05	-0.270047	down	EPSTI1	1.45869e-07	0.414507	up	DDB2	3.40223e-11	-0.477172	down
				RAB5IF	0.00181813	0.348609	up	PTGDR	8.62155e-06	-0.37643	down	C11orf21	6.32172e-08	0.461956	up
				VAV1	0.0020118	-0.285242	down	FOS	4.76628e-10	0.743824	up	NAP1L4	3.64138e-16	0.28174	up
				SUGP2	0.000385572	0.40758	up	GPR65	1.72281e-06	-0.378526	down	FIBP	7.70797e-07	-0.349309	down
				CEACAM21	0.000328645	-0.354228	down	WARS1	2.56748e-06	0.353058	up	TMEM258	1.05051e-09	0.304645	up
				PEPD	0.00971192	-0.510889	down	PPP2R5C	0.00204121	-0.277027	down	OSBPL5	1.13091e-12	0.275595	up
				LAIR2	0.00032132	0.764502	up	RPS29	7.62148e-13	-0.451774	down	LPXN	1.3991e-16	-0.368037	down
				SLC1A5	0.00859285	0.59842	up	PSME2	4.20064e-13	0.464916	up	PLAAT4	5.85277e-22	-0.48357	down
				ZFP36	0.00223137	0.892133	up	TC2N	1.22161e-05	-0.375718	down	CTSD	5.78218e-12	0.542563	up
				NUP62	0.000566442	0.333727	up	AKT1	7.62176e-05	0.328462	up	ARNTL	1.25401e-07	-0.262873	down
				FTL	0.00490979	-0.454351	down	IRF2BPL	3.25976e-05	-0.269339	down	VEGFB	5.92526e-06	0.269044	up
				EIF3G	0.000584762	0.682485	up	GZMB	1.41775e-31	0.605504	up	CFL1	5.88305e-15	-0.325396	down
				THOP1	0.00540416	0.317086	up	CCDC88C	0.000313094	-0.315552	down	IFITM1	4.1778e-28	-0.326281	down
				ATG4D	0.00295672	-0.706381	down	GNG2	2.04522e-07	0.311248	up	SF1	6.70187e-09	0.274942	up
				IER2	0.000299975	-0.999904	down	ANXA2	1.92197e-05	0.357501	up	ARAP1	2.4195e-11	0.400195	up
				AKAP8	0.00411886	-0.63038	down	KLF13	0.000135555	-0.308954	down	ASCL2	6.15639e-06	0.383304	up
				EMC10	0.00040621	-0.415037	down	ISG20	3.31413e-09	0.352522	up	ZBTB16	9.23416e-10	0.441153	up
				FBL	0.00842634	-0.383772	down	RPL4	2.34349e-12	-0.389374	down	PIK3C2A	3.77113e-09	0.270292	up
				C19orf12	0.00706204	0.526532	up	PDIA3	7.65492e-06	0.265096	up	CD3E	6.90058e-07	0.645086	up
				RPS4Y1	1.62991e-05	0.549943	up	CAPN15	4.14751e-06	0.309036	up	NUMA1	1.22655e-05	0.265683	up
				TNRC6B	0.00090332	0.40578	up	RPS15A	5.12869e-11	-0.27853	down	LDHA	4.61439e-16	-0.382576	down
				RPL3	0.00304309	-0.495628	down	PSMB10	3.63237e-11	0.422565	up	ATM	1.13562e-09	0.264169	up
				RANBP1	0.00483639	-0.31001	down	HMOX2	2.19528e-06	0.314871	up	BCL9L	1.82221e-13	0.328971	up
				APOL3	0.00591737	-0.414071	down	MT2A	3.74568e-19	0.785903	up	MALAT1	1.38692e-10	0.323914	up
				PRMT2	0.00993431	0.828943	up	SPN	9.94137e-05	0.296095	up	NEAT1	5.34384e-12	0.528059	up
				MT-ND3	0.000187098	0.95688	up	RPL13	4.07717e-37	-0.46929	down	UPF2	5.8666e-07	0.367409	up
								MVP	0.00105543	0.277835	up	PIP4K2A	5.98278e-12	0.391277	up
								ANKRD11	0.00273152	-0.283699	down	TSPAN14	4.73397e-07	0.357525	up
								RPS2	9.02584e-37	-0.652197	down	RASSF4	5.83392e-11	0.414078	up
								CCL3	2.25932e-06	0.459799	up	ITGB1	2.2877e-11	0.369804	up
								ENSG00000274767	5.44254e-06	-0.30597	down	EPC1	3.66711e-11	0.33316	up
								CCL4L2	7.70149e-06	-0.554732	down	DDIT4	6.02907e-69	1.40692	up
								ORMDL3	4.40613e-05	0.361326	up	WAC	4.59062e-19	0.311976	up
								LGALS9	1.13099e-06	0.330104	up	HNRNPF	7.71361e-19	-0.465553	down
								XAF1	5.18814e-19	0.836429	up	PSAP	1.77843e-09	-0.275981	down
								ENSG00000279602	1.08462e-09	-0.419926	down	CELF2	1.014e-21	0.632064	up
								ENSG00000265206	8.99355e-09	0.528245	up	VIM	0.00148397	0.311428	up
								RAB37	0.000146717	0.3802	up	CREM	1.07779e-14	-0.629315	down
								PSMC5	0.00111084	0.281526	up	ENSG00000288915	1.46623e-11	-0.438132	down
								RPL27	5.18605e-06	-0.260172	down	SLC2A3	2.8555e-10	-0.27227	down
								IFI35	3.44902e-08	0.466188	up	KLRD1	1.02521e-25	0.550988	up
								SRSF2	0.00169801	0.284149	up	KLRB1	1.78874e-14	-0.329389	down
								CD7	3.49733e-18	0.348362	up	BTG1	1.08797e-34	0.619027	up
								EIF5A	0.000349967	0.302917	up	CDK17	1.55926e-06	0.287536	up
								H3-3B	3.6091e-20	0.524367	up	MON2	0.00012396	0.367551	up
								LIMD2	2.82359e-08	0.357942	up	DENR	0.000598294	0.281587	up
								SUMO2	3.29193e-07	0.315048	up	RPS2P5	1.02192e-16	-0.499545	down
								RPL19	3.40917e-14	-0.292277	down	EP400	3.58495e-05	0.270534	up
								ERN1	0.000776675	-0.296763	down	GLTP	3.6884e-06	0.276793	up
								UBALD2	0.00166992	0.266363	up	DYNLL1	1.37284e-11	-0.364987	down
								LGALS9B	9.9543e-08	0.476182	up	PTPN6	5.74971e-06	0.279004	up
								RPL38	3.49081e-05	-0.28846	down	HDAC7	3.04978e-06	0.33271	up
								EVI2A	0.000879753	-0.286907	down	TNFRSF1A	1.48701e-16	-0.390102	down
								UBB	2.02807e-15	0.394238	up	KLRC1	5.50272e-33	-1.05676	down
								SNHG29	0.000393144	-0.310687	down	VPS37B	3.77718e-08	-0.27326	down
								LMAN1	0.000722144	-0.308404	down	TAPBPL	1.42586e-12	-0.398527	down
								PLCB1	0.00690587	-0.26628	down	ATP5F1B	7.18154e-18	-0.401008	down
								PSMA7	7.18883e-06	0.316495	up	RPS26	2.7186e-24	0.49392	up
								RPS21	1.68203e-12	-0.34083	down	WNK1	2.48674e-08	0.274009	up
								RGS19	1.23036e-05	0.304961	up	UBC	5.77486e-22	-0.460513	down
								PPDPF	4.91391e-06	0.31526	up	RPLP0	2.40426e-10	-0.297729	down
								ITPA	0.000938356	0.302096	up	CLEC2B	3.58031e-13	-0.317222	down
								BCL2L1	0.00426091	0.26724	up	LINC02384	6.02489e-11	0.614724	up
								RAB5IF	2.10186e-06	0.374637	up	MPHOSPH8	4.25108e-17	0.513103	up
								FRG1CP	0.000173016	-0.312371	down	ARGLU1	1.98897e-20	0.433734	up
								TMIGD2	0.000457798	0.342451	up	RBM26	1.0596e-07	0.346948	up
								TPM4	0.00160377	-0.284064	down	RPL21	1.43481e-08	-0.297089	down
								FAM32A	0.00391286	0.265334	up	N4BP2L2	5.8313e-13	0.327711	up
								RPS19	2.63017e-09	-0.279531	down	TRDC	3.73647e-10	-0.407316	down
								KIR3DL2	8.64999e-10	-0.299999	down	PCNX4	0.00263435	0.285489	up
								LAIR2	4.04082e-46	1.20141	up	RPL36AL	1.84766e-13	0.352851	up
								EMP3	5.35199e-07	0.274302	up	PPP2R5C	4.25282e-09	0.339421	up
								ZFP36	1.37401e-26	0.779409	up	PNP	8.96114e-10	-0.385757	down
								RPS16	5.40183e-12	-0.360636	down	PSME1	6.64777e-16	-0.337049	down
								NOP53	0.00158697	-0.272302	down	TC2N	1.16403e-10	0.306461	up
								PPP1R15A	1.41734e-07	0.343549	up	NDUFB1	2.4079e-11	0.274244	up
								DAZAP1	5.6473e-05	0.295507	up	NFKBIA	7.93278e-06	0.398834	up
								JUND	3.83374e-12	0.397995	up	DYNC1H1	2.5197e-07	0.309537	up
								CD320	7.37519e-12	-0.558346	down	PLEKHG3	4.18934e-15	0.335686	up
								RPS28	1.66644e-23	-0.446149	down	IRF2BPL	8.06114e-08	0.387896	up
								GADD45B	5.67638e-06	-0.262673	down	GZMB	8.25837e-21	-0.331831	down
								TECR	5.68674e-08	0.461523	up	SYNE2	3.81894e-09	0.321158	up
								RPL13A	7.66656e-08	-0.340992	down	CIDEB	2.77029e-10	0.333099	up
								CDKN2D	5.24295e-06	0.350022	up	GABPB1-IT1	4.40163e-10	0.289432	up
								PRSS57	7.0534e-14	0.713212	up	HERC1	5.86573e-06	0.293978	up
								IER2	5.91042e-09	-0.440143	down	UBE2Q2	3.92146e-09	0.32573	up
								CALR	4.85711e-06	0.322383	up	RPS27L	2.31058e-10	-0.461184	down
								BST2	6.18395e-27	0.643887	up	AKAP13	6.98447e-21	0.363162	up
								RPL36	8.31635e-12	-0.33828	down	TARS3	0.000185977	0.280784	up
								EEF2	2.20415e-07	-0.281467	down	KLF13	1.05322e-17	0.552985	up
								BAX	0.000152294	0.330097	up	ISG20	1.12732e-20	0.663938	up
								RPS4Y1	0.0044406	-0.262896	down	NSMCE3	2.21912e-05	-0.264447	down
								RPL3	1.02478e-29	-0.490635	down	APBA2	1.0198e-09	0.567303	up
								TTC38	1.56827e-05	0.335583	up	IDH2	6.07955e-10	-0.260582	down
								CERK	0.000975995	-0.279146	down	IMP3	4.15351e-11	-0.289852	down
								LGALS1	9.26219e-26	0.836419	up	RPL4	9.81081e-15	-0.376871	down
								RAC2	2.0951e-20	0.371489	up	B2M	3.03793e-54	-0.313098	down
								SH3BP1	9.43163e-05	0.324143	up	ATP10A	3.5173e-12	0.281294	up
								TYMP	7.41482e-09	0.474821	up	PDIA3	2.25354e-16	-0.357855	down
								COL6A2	0.00337471	-0.275228	down	MVD	1.36974e-09	-0.300646	down
								ITGB2	3.21178e-31	0.497921	up	CMC2	3.3652e-08	-0.303657	down
								MX1	2.69027e-19	0.876832	up	MT2A	1.55656e-31	0.636069	up
								MX2	5.36563e-06	0.378173	up	ITGAX	1.00991e-12	0.672232	up
								MT-ND1	7.20354e-06	-0.277175	down	ANTKMT	2.09874e-07	0.319523	up
								MT-ND2	8.78885e-11	-0.443441	down	XPO6	5.17996e-08	0.306036	up
								MT-CO2	3.05022e-19	-0.287463	down	RPL13	1.32546e-28	-0.378688	down
								MT-ATP8	9.45518e-07	-0.399016	down	TCF25	5.15502e-06	-0.329982	down
								MT-CO3	3.01763e-18	-0.390432	down	TENT4B	1.013e-08	-0.347591	down
								MT-ND3	7.89956e-17	-0.520785	down	SRRM2	6.31337e-11	0.294933	up
								MT-ND4L	8.35465e-12	-0.4154	down	LITAF	6.11848e-13	-0.350933	down
								MT-CYB	3.94253e-28	-0.611562	down	SOCS1	1.36207e-14	0.823707	up
												IL32	2.03761e-16	-0.85428	down
												SMG1	1.06336e-09	0.278823	up
												ANKRD11	1.66679e-16	0.30207	up
												RPS2	4.0359e-18	-0.458158	down
												PRSS30P	1.1111e-05	-0.307046	down
												WSB1	3.80384e-11	-0.295309	down
												CCL4	5.07022e-07	-0.262334	down
												CCL4L2	0.000362361	-0.333057	down
												GPATCH8	2.3588e-10	0.525571	up
												LUC7L3	7.70002e-18	0.511759	up
												ENSG00000279602	2.49221e-15	-0.469408	down
												RPL27	1.22654e-09	-0.267335	down
												BORCS6	8.99231e-10	-0.282952	down
												ACAP1	1.52997e-13	0.277349	up
												PIGS	3.56815e-06	-0.291142	down
												ERN1	2.08851e-05	0.365634	up
												METRNL	2.40496e-13	-0.472341	down
												PPP1R9B	2.11499e-07	0.279583	up
												CHD3	2.88092e-07	0.32262	up
												CCL5	1.01925e-08	-0.393988	down
												CD300A	2.73057e-11	-0.338244	down
												DDX42	1.39362e-06	0.301125	up
												GLOD4	2.77722e-06	-0.306588	down
												SLFN12L	4.40291e-06	0.263561	up
												ENSG00000289485	0.000356512	0.290717	up
												ROCK1	3.51135e-21	0.300226	up
												SMAD2	8.04742e-09	-0.27159	down
												RAB27B	2.9085e-06	0.320898	up
												VPS4B	4.89017e-12	0.286501	up
												SMCHD1	1.72185e-08	0.291954	up
												CST7	4.00672e-22	-0.420536	down
												APMAP	6.95133e-15	-0.289938	down
												CST3	1.89251e-06	0.427179	up
												RGS19	1.3478e-10	0.35734	up
												ADRM1	5.17568e-07	-0.270553	down
												PPDPF	9.87975e-17	0.340649	up
												MMP24OS	5.5779e-06	-0.279675	down
												SLA2	6.57803e-14	-0.36522	down
												RBM39	5.24364e-09	0.296561	up
												SAMHD1	2.79504e-11	0.361123	up
												SLC2A4RG	1.1636e-06	0.341048	up
												RRBP1	9.91725e-05	0.280198	up
												WASH5P	1.08654e-11	0.482728	up
												CNN2	1.14467e-08	0.29001	up
												MATK	1.22029e-11	-0.288715	down
												ADAMTS10	2.37915e-11	0.32644	up
												TMIGD2	9.1052e-15	0.624942	up
												ADGRE5	2.22522e-07	0.326218	up
												SUGP2	0.000165995	0.280889	up
												BCL3	9.79229e-10	-0.356943	down
												KIR2DL3	2.80475e-05	0.365447	up
												PEPD	3.28246e-06	-0.298626	down
												RPS5	1.59756e-09	-0.260231	down
												KIR2DS4	1.88492e-24	-0.817152	down
												LAIR2	5.75591e-35	1.2118	up
												SLC1A5	2.21389e-13	0.704272	up
												ZFP36	1.69896e-35	0.923872	up
												KLF2	7.36534e-15	0.260709	up
												FTL	1.77056e-08	-0.293721	down
												TECR	5.65061e-09	-0.355042	down
												PET100	1.96116e-08	0.358349	up
												JUNB	5.69647e-17	-0.395164	down
												DNASE2	6.14935e-10	-0.295955	down
												GZMM	1.28462e-19	-0.439044	down
												CDKN2D	7.91188e-16	-0.44106	down
												PRSS57	3.84129e-07	-0.329391	down
												HSH2D	9.86429e-09	-0.296079	down
												IER2	5.26703e-11	-0.331182	down
												CALR	1.16854e-13	-0.401899	down
												GTF2F1	3.77625e-11	0.26579	up
												RPS9	1.85679e-26	-0.517638	down
												ARHGEF18	2.53355e-09	0.324241	up
												NKG7	1.33621e-39	-0.298608	down
												LAIR1	1.15646e-06	0.285021	up
												S1PR5	2.24385e-09	-0.282302	down
												KIR2DL4	1.51038e-07	0.44778	up
												BAX	4.92739e-10	-0.373708	down
												NAPA	1.71355e-09	-0.287122	down
												PIK3IP1	4.57348e-06	0.33307	up
												PRR5	3.86492e-06	0.287366	up
												CERK	1.86656e-09	-0.281458	down
												MAPK1	4.88075e-22	0.553039	up
												SH3BP1	1.04057e-08	0.283402	up
												PPIL2	1.10767e-11	0.316828	up
												EIF3L	2.90956e-13	-0.317531	down
												SBF1	1.59911e-11	0.329773	up
												SMDT1	4.82943e-13	-0.28288	down
												DDX17	1.39313e-15	0.434775	up
												EIF3D	3.18836e-14	-0.333525	down
												MRPS6	1.10425e-08	-0.288775	down
												MCM3AP	2.23542e-13	0.279374	up
												DIP2A	6.71208e-40	1.18929	up
												COL6A2	7.60955e-35	-0.949128	down
												SON	2.21858e-14	0.260422	up
												PRMT2	1.24157e-41	0.924072	up
												MT-CO2	2.57198e-24	0.523772	up
												MT-ATP6	1.05933e-05	0.301009	up
												MT-ND3	1.40932e-52	1.07099	up
												MT-ND4	3.49746e-19	0.588529	up
												MT-ND5	5.68256e-09	-0.340537	down
